# Supplementary material for: Selective LRRK2 kinase inhibition reduces phosphorylation of endogenous Rab10 and Rab12 in human peripheral mononuclear blood cells
Source: Sci Rep. 2017 Aug 31;7:10300. doi: 10.1038/s41598-017-10501-z (PMC5578959; doi:10.1038/s41598-017-10501-z)
Supplement: Supplementary file 2 — Supplementary File 1 [file 41598_2017_10501_MOESM2_ESM.xls]

## Sheet: ActivX kinase_Lu AF58786
					Lu AF58786
Kinase	Reference	Description	Sequence	Labeling Site	1 µM	0.1 µM		Labeling Site Key
ABL,ARG	UniRef100_P00519	Proto-oncogene tyrosine-protein kinase ABL1 [Homo sapiens (Human)]	LMTGDTYTAHAGAKFPIK	Activation Loop	-7.32811	-81.9406		Lys1	Conserved Lysine 1
ACK	UniRef100_Q07912	Activated CDC42 kinase 1 [Homo sapiens (Human)]	TVSVAVKCLKPDVLSQPEAMDDFIR	Lys1	-10.298	-14.8609		Lys2	Conserved Lysine 2
AKT1	UniRef100_P31749	RAC-alpha serine/threonine-protein kinase [Homo sapiens (Human)]	GTFGKVILVK	ATP Loop	-7.46614	7.03293		ATP Loop	ATP binding loop,
AKT2,AKT3	UniRef100_P31751	RAC-beta serine/threonine-protein kinase [Homo sapiens (Human)]	GTFGKVILVR	ATP Loop	-7.28732	-0.67268		Activation Loop	Activation loop
AMPKa1	UniRef100_Q13131	5'-AMP-activated protein kinase catalytic subunit alpha-1 [Homo sapiens (Human)]	IGHYILGDTLGVGTFGKVK	ATP Loop	22.6837	-6.3569		ATP	ATP site in non-canonical kinase (e.g. lipid kinase)
AMPKa1,AMPKa2	UniRef100_Q13131	5'-AMP-activated protein kinase catalytic subunit alpha-1 [Homo sapiens (Human)]	VAVKILNR	Lys1	34.2432	23.433		Protein Kinase Domain	Other lysine within kinase domain, possibly not in ATP binding site
AMPKa1,AMPKa2	UniRef100_Q13131	5'-AMP-activated protein kinase catalytic subunit alpha-1 [Homo sapiens (Human)]	DLKPENVLLDAHMNAK	Lys2	29.0018	1.03391		Other	Labeling of residue outside of the protein kinase domain, possibly not in ATP binding site
ARAF	UniRef100_P10398	A-Raf proto-oncogene serine/threonine-protein kinase [Homo sapiens (Human)]	DLKSNNIFLHEGLTVK	Lys2	-4.47584	-4.91203
BARK1	UniRef100_P25098	Beta-adrenergic receptor kinase 1 n=1 Tax=Homo sapiens RepID=ARBK1_HUMAN	DLKPANILLDEHGHVR	Lys2	6.33594	12.0711
BRAF	UniRef100_P15056	B-Raf proto-oncogene serine/threonine-protein kinase [Homo sapiens (Human)]	DLKSNNIFLHEDLTVK	Lys2	-13.8056	6.05542			>90% Inhibition
BTK	UniRef100_Q06187	Tyrosine-protein kinase BTK [Homo sapiens]	YVLDDEYTSSVGSKFPVR	Activation Loop	9.52728	25.7945			75 - 90% Inhibition
CaMK1a	UniRef100_Q14012	Calcium/calmodulin-dependent protein kinase type 1 [Homo sapiens (Human)]	LVAIKCIAK	Lys1	-2.9911	10.9969			50 - 75% Inhibition
CaMK1d	UniRef100_Q8IU85	Calcium/calmodulin-dependent protein kinase type 1D [Homo sapiens (Human)]	LFAVKCIPK	Lys1	-4.53933	11.7863			35 - 50% Inhibition
CaMK1d	UniRef100_Q8IU85	Calcium/calmodulin-dependent protein kinase type 1D [Homo sapiens (Human)]	DLKPENLLYYSQDEESK	Lys2	-6.27538	-11.6218			No change
CaMK2a,CaMK2b,CaMK2d,CaMK2g	UniRef100_Q9UQM7	Calcium/calmodulin-dependent protein kinase type II alpha chain [Homo sapiens (Human)]	DLKPENLLLASK	Lys2	-1.03965	-12.1343
CaMK2d	UniRef100_Q13557	Calcium/calmodulin-dependent protein kinase type II delta chain n=2 Tax=Euarchontoglires RepID=KCC2D_HUMAN	IPTGQEYAAKIINTKK	Lys1	-3.22893	3.85344		Data points inhibited >35% not considered significant are left uncolored
CaMK2g	UniRef100_Q13555	Calcium/calmodulin-dependent protein kinase type II gamma chain [Homo sapiens (Human)]	TSTQEYAAKIINTK	Lys1	-7.22546	3.32863
CaMK4	UniRef100_Q16566	Calcium/calmodulin-dependent protein kinase type IV [Homo sapiens (Human)]	GTQKPYALKVLK	Lys1	23.7166	11.0059
CaMK4	UniRef100_Q16566	Calcium/calmodulin-dependent protein kinase type IV [Homo sapiens (Human)]	DLKPENLLYATPAPDAPLK	Lys2	12.8503	13.9876
CaMKK2	UniRef100_Q96RR4	Calcium/calmodulin-dependent protein kinase kinase 2 [Homo sapiens (Human)]	DIKPSNLLVGEDGHIK	Lys2	1.3354	13.7583
CDC2	UniRef100_P06493	Cell division control protein 2 homolog [Homo sapiens (Human)]	DLKPQNLLIDDK	Lys2	-27.3391	-19.3633
CDC2	UniRef100_P06493	Cell division control protein 2 homolog [Homo sapiens (Human)]	DLKPQNLLIDDKGTIK	Lys2	6.75974	5.88887
CDK11,CDK8	UniRef100_P49336	Cell division protein kinase 8 [Homo sapiens (Human)]	DLKPANILVMGEGPER	Lys2	-2.03704	-20.2546
CDK2	UniRef100_P24941	Cell division protein kinase 2 [Homo sapiens (Human)]	LTGEVVALKK	Lys1	9.15316	4.99619
CDK2	UniRef100_P24941	Cell division protein kinase 2 [Homo sapiens (Human)]	DLKPQNLLINTEGAIK	Lys2	5.18304	7.06323
CDK5	UniRef100_Q00535	Cell division protein kinase 5 [Homo sapiens (Human)]	NRETHEIVALKR	Lys1	17.5651	15.7666
CDK5	UniRef100_Q00535	Cell division protein kinase 5 [Homo sapiens (Human)]	DLKPQNLLINR	Lys2	2.45078	2.34516
CDK7	UniRef100_P50613	Cell division protein kinase 7 [Homo sapiens (Human)]	DKNTNQIVAIKK	Lys1	-0.255702	3.68838
CDK7	UniRef100_P50613	Cell division protein kinase 7 [Homo sapiens (Human)]	DLKPNNLLLDENGVLK	Lys2	17.9642	9.84435
CHK2	UniRef100_O96017	Serine/threonine-protein kinase Chk2 [Homo sapiens (Human)]	VAIKIISK	Lys1	2.8157	15.1444
CHK2	UniRef100_O96017	Serine/threonine-protein kinase Chk2 [Homo sapiens (Human)]	DLKPENVLLSSQEEDCLIK	Lys2	-16.2443	2.33262
CK1g2	UniRef100_P78368	Casein kinase I isoform gamma-2 [Homo sapiens (Human)]	DVKPENFLVGRPGTK	Lys2	-0.12008	5.18167
CSK	UniRef100_P41240	Tyrosine-protein kinase CSK [Homo sapiens (Human)]	VSDFGLTKEASSTQDTGKLPVK	Activation Loop	-1.74416	7.62278
CSK	UniRef100_P41240	Tyrosine-protein kinase CSK [Homo sapiens (Human)]	VAVKCIK	Lys1	6.82311	15.9986
DGKA	UniRef100_P23743	Diacylglycerol kinase alpha [Homo sapiens (Human)]	IDPVPNTHPLLVFVNPKSGGK	ATP	-1.85636	1.11866
DNAPK	UniRef100_P78527	DNA-dependent protein kinase catalytic subunit [Homo sapiens (Human)]	EHPFLVKGGEDLR	ATP	6.44377	19.5694
DNAPK	UniRef100_P78527	DNA-dependent protein kinase catalytic subunit [Homo sapiens (Human)]	KGGSWIQEINVAEK	ATP	2.27859	-21.8498
eEF2K	UniRef100_O00418	Elongation factor 2 kinase [Homo sapiens (Human)]	YIKYNSNSGFVR	ATP	6.28498	12.1755
Erk1	UniRef100_P27361	Mitogen-activated protein kinase 3 [Homo sapiens (Human)]	DLKPSNLLINTTCDLK	Lys2	1.49665	2.25784
Erk2	UniRef100_P28482	Mitogen-activated protein kinase 1 [Homo sapiens]	DLKPSNLLLNTTCDLK	Lys2	1.68053	2.39022
Erk5	UniRef100_Q13164	Mitogen-activated protein kinase 7 n=2 Tax=Homo sapiens RepID=MK07_HUMAN	DLKPSNLLVNENCELK	Lys2	10.8642	2.13797
FER	UniRef100_P16591	Proto-oncogene tyrosine-protein kinase FER n=2 Tax=Homo sapiens RepID=FER_HUMAN	QEDGGVYSSSGLKQIPIK	Activation Loop	-16.0749	-5.39587
FER	UniRef100_P16591	Proto-oncogene tyrosine-protein kinase FER n=2 Tax=Homo sapiens RepID=FER_HUMAN	TSVAVKTCKEDLPQELK	Lys1	4.95301	1.66624
FES	UniRef100_P07332	Proto-oncogene tyrosine-protein kinase Fes/Fps n=2 Tax=Homo sapiens RepID=FES_HUMAN	LRADNTLVAVKSCR	Lys1	9.27977	13.862
FGR	UniRef100_P09769	Proto-oncogene tyrosine-protein kinase FGR [Homo sapiens (Human)]	LIKDDEYNPCQGSKFPIK	Activation Loop	5.16406	11.3874
FRAP	UniRef100_P42345	FKBP12-rapamycin complex-associated protein [Homo sapiens (Human)]	IQSIAPSLQVITSKQRPR	ATP	-3.40421	5.21441
FYN,SRC,YES	UniRef100_P06241	Proto-oncogene tyrosine-protein kinase Fyn n=2 Tax=Homo sapiens RepID=FYN_HUMAN	QGAKFPIKWTAPEAALYGR	Activation Loop	-2.54567	-6.7416
GCK	UniRef100_Q12851	Mitogen-activated protein kinase kinase kinase kinase 2 n=1 Tax=Homo sapiens RepID=M4K2_HUMAN	DTVTSELAAVKIVK	Lys1	5.47283	14.0971
GCK	UniRef100_Q12851	Mitogen-activated protein kinase kinase kinase kinase 2 n=1 Tax=Homo sapiens RepID=M4K2_HUMAN	DIKGANLLLTLQGDVK	Lys2	-3.09869	16.8881
GCN2	UniRef100_Q9P2K8	Eukaryotic translation initiation factor 2-alpha kinase 4 [Homo sapiens (Human)]	DLKPVNIFLDSDDHVK	Lys2	-15.4808	-20.2724
GPRK6	UniRef100_P43250	G protein-coupled receptor kinase 6 [Homo sapiens (Human)]	DLKPENILLDDHGHIR	Lys2	-34.0595	-65.0348
GSK3A	UniRef100_P49840	Glycogen synthase kinase-3 alpha [Homo sapiens (Human)]	DIKPQNLLVDPDTAVLK	Lys2	27.2859	13.7069
GSK3B	UniRef100_P49841	Glycogen synthase kinase-3 beta n=2 Tax=Homo sapiens RepID=GSK3B_HUMAN	DIKPQNLLLDPDTAVLK	Lys2	21.3672	9.90182
HCK	UniRef100_P08631	Tyrosine-protein kinase HCK n=1 Tax=Homo sapiens RepID=HCK_HUMAN	EGAKFPIKWTAPEAINFGSFTIK	Activation Loop	-12.767	-0.451044
HPK1	UniRef100_Q92918	Mitogen-activated protein kinase kinase kinase kinase 1 [Homo sapiens (Human)]	DKVSGDLVALKMVK	Lys1	8.0679	-2.89805
HPK1	UniRef100_Q92918	Mitogen-activated protein kinase kinase kinase kinase 1 [Homo sapiens (Human)]	DIKGANILINDAGEVR	Lys2	21.1128	13.0211
IKKa	UniRef100_O15111	Inhibitor of nuclear factor kappa-B kinase alpha subunit [Homo sapiens (Human)]	DLKPENIVLQDVGGK	Lys2	6.81138	9.80708
IKKb	UniRef100_O14920	Inhibitor of nuclear factor kappa B kinase beta subunit [Homo sapiens (Human)]	DLKPENIVLQQGEQR	Lys2	-4.26542	11.5079
IKKe	UniRef100_Q14164	Inhibitor of nuclear factor kappa-B kinase epsilon subunit [Homo sapiens (Human)]	SGELVAVKVFNTTSYLRPR	Lys1	-0.116509	8.27146
IKKe,TBK1	UniRef100_Q14164	Inhibitor of nuclear factor kappa-B kinase epsilon subunit [Homo sapiens (Human)]	DIKPGNIMR	Lys2	-9.80292	-16.4168
ILK	UniRef100_Q13418	Integrin-linked protein kinase 1 [Homo sapiens (Human)]	WQGNDIVVKVLK	Lys1	5.67582	2.80339
ILK	UniRef100_Q13418	Integrin-linked protein kinase 1 [Homo sapiens (Human)]	ISMADVKFSFQCPGR	Protein Kinase Domain	-1.71971	-27.1676
IRAK1	UniRef100_P51617	Interleukin-1 receptor-associated kinase 1 [Homo sapiens (Human)]	AIQFLHQDSPSLIHGDIKSSNVLLDER	Lys2	1.7376	3.02271
IRAK3	UniRef100_Q9Y616	Interleukin-1 receptor-associated kinase 3 [Homo sapiens (Human)]	VEIQNLTYAVKLFK	Lys1	16.9998	-25.5709
IRAK4	UniRef100_Q9NWZ3	Interleukin-1 receptor-associated kinase 4 [Homo sapiens (Human)]	GYVNNTTVAVKK	Lys1	13.3471	16.1551
IRAK4	UniRef100_Q9NWZ3	Interleukin-1 receptor-associated kinase 4 [Homo sapiens (Human)]	DIKSANILLDEAFTAK	Lys2	8.93566	6.97254
IRE1	UniRef100_O75460	Endoribonuclease n=1 Tax=Homo sapiens RepID=ERN1_HUMAN	DLKPHNILISMPNAHGK	Lys2	-11.6288	-7.83211
JAK1 domain1	UniRef100_P23458	Tyrosine-protein kinase JAK1 n=1 Tax=Homo sapiens RepID=JAK1_HUMAN	QLASALSYLEDKDLVHGNVCTKNLLLAR	Other	54.9695	19.3085
JAK1 domain2	UniRef100_P23458	Tyrosine-protein kinase JAK1 n=1 Tax=Homo sapiens RepID=JAK1_HUMAN	IGDFGLTKAIETDKEYYTVK	Activation Loop	-38.9604	0.883822
JAK1 domain2	UniRef100_P23458	Tyrosine-protein kinase JAK1 n=1 Tax=Homo sapiens RepID=JAK1_HUMAN	YDPEGDNTGEQVAVKSLKPESGGNHIADLKK	Lys1	-35.1026	-24.9776
JAK2 domain2	UniRef100_O60674	Tyrosine-protein kinase JAK2 [Homo sapiens (Human)]	IGDFGLTKVLPQDKEYYK	Activation Loop	-3.49622	16.0522
JAK3 domain2	UniRef100_P52333	Tyrosine-protein kinase JAK3 [Homo sapiens (Human)]	IADFGLAKLLPLDKDYYVVR	Activation Loop	52.9399	3.98174
JAK3 domain2	UniRef100_P52333	Tyrosine-protein kinase JAK3 [Homo sapiens (Human)]	YDPLGDNTGALVAVKQLQHSGPDQQR	Lys1	20.5621	12.851
JNK1,JNK2,JNK3	UniRef100_P45983	Mitogen-activated protein kinase 8 [Homo sapiens (Human)]	DLKPSNIVVK	Lys2	71.2069	30.164
KHS1	UniRef100_Q9Y4K4	Mitogen-activated protein kinase kinase kinase kinase 5 [Homo sapiens (Human)]	NVHTGELAAVKIIK	Lys1	-2.5018	3.00991
KSR1	UniRef100_Q8IVT5	Kinase suppressor of ras-1 [Homo sapiens (Human)]	SKNVFYDNGKVVITDFGLFGISGVVR	Activation Loop	-3.79227	-19.0248
KSR1,KSR2	UniRef100_Q8IVT5	Kinase suppressor of ras-1 [Homo sapiens (Human)]	SKNVFYDNGK	Activation Loop	-3.59442	12.4086
LATS1	UniRef100_O95835	Serine/threonine-protein kinase LATS1 [Homo sapiens (Human)]	ALYATKTLR	Lys1	11.5563	5.72727
LATS1	UniRef100_O95835	Serine/threonine-protein kinase LATS1 [Homo sapiens (Human)]	DIKPDNILIDR	Lys2	-2.85304	-2.67639
LATS2	UniRef100_Q9NRM7	Serine/threonine-protein kinase LATS2 n=1 Tax=Homo sapiens RepID=LATS2_HUMAN	DIKPDNILIDLDGHIK	Lys2	-1.46431	9.26183
LCK	UniRef100_P06239	Proto-oncogene tyrosine-protein kinase LCK n=2 Tax=Homo sapiens RepID=LCK_HUMAN	EGAKFPIKWTAPEAINYGTFTIK	Activation Loop	5.68267	28.9738
LKB1	UniRef100_Q15831	Serine/threonine-protein kinase 11 [Homo sapiens (Human)]	DIKPGNLLLTTGGTLK	Lys2	3.8854	6.12472
LOK	UniRef100_O94804	Serine/threonine-protein kinase 10 [Homo sapiens (Human)]	NKETGALAAAKVIETK	Lys1	9.94008	13.1913
LOK	UniRef100_O94804	Serine/threonine-protein kinase 10 [Homo sapiens (Human)]	DLKAGNVLMTLEGDIR	Lys2	3.76382	1.75566
LRRK2	UniRef100_Q5S007	Leucine-rich repeat protein kinase 2 [Homo sapiens (Human)]	DLKPHNVLLFTLYPNAAIIAK	Lys2	93.4277	83.411
LYN	UniRef100_P07948	Tyrosine-protein kinase Lyn n=1 Tax=Homo sapiens RepID=LYN_HUMAN	EGAKFPIKWTAPEAINFGCFTIK	Activation Loop	1.01885	-18.72
LYN	UniRef100_P07948	Tyrosine-protein kinase Lyn n=1 Tax=Homo sapiens RepID=LYN_HUMAN	VAVKTLKPGTMSVQAFLEEANLMK	Lys1	-4.52018	-21.4298
MAP2K1,MAP2K2	UniRef100_Q02750	Dual specificity mitogen-activated protein kinase kinase 1 n=4 Tax=Eutheria RepID=MP2K1_HUMAN	DVKPSNILVNSR	Lys2	1.84876	3.99675
MAP2K1,MAP2K2	UniRef100_Q02750	Dual specificity mitogen-activated protein kinase kinase 1 n=4 Tax=Eutheria RepID=MP2K1_HUMAN	IMHRDVKPSNILVNSR	Lys2	14.0584	-22.6761
MAP2K3	UniRef100_P46734	Dual specificity mitogen-activated protein kinase kinase 3 [Homo sapiens (Human)]	HAQSGTIMAVKR	Lys1	-37.26	-31.5753
MAP2K3	UniRef100_P46734	Dual specificity mitogen-activated protein kinase kinase 3 [Homo sapiens (Human)]	DVKPSNVLINK	Lys2	0.269776	-1.89112
MAP2K4	UniRef100_P45985	Dual specificity mitogen-activated protein kinase kinase 4 [Homo sapiens (Human)]	DIKPSNILLDR	Lys2	-0.123993	6.42133
MAP2K5	UniRef100_Q13163	Dual specificity mitogen-activated protein kinase kinase 5 n=1 Tax=Homo sapiens RepID=MP2K5_HUMAN	DVKPSNMLVNTR	Lys2	17.3966	-0.318085
MAP2K6	UniRef100_P52564	Dual specificity mitogen-activated protein kinase kinase 6 [Homo sapiens (Human)]	HVPSGQIMAVKR	Lys1	2.78502	2.01998
MAP2K6	UniRef100_P52564	Dual specificity mitogen-activated protein kinase kinase 6 [Homo sapiens (Human)]	DVKPSNVLINALGQVK	Lys2	-7.54897	5.56131
MAP2K7	UniRef100_O14733	Dual specificity mitogen-activated protein kinase kinase 7 [Homo sapiens (Human)]	DVKPSNILLDER	Lys2	-7.3232	18.0963
MAP3K1	UniRef100_Q13233	Mitogen-activated protein kinase kinase kinase 1 n=1 Tax=Homo sapiens RepID=M3K1_HUMAN	DVKGANLLIDSTGQR	Lys2	0.247194	9.14414
MAP3K15,MAP3K5,MAP3K6	UniRef100_Q99683	Mitogen-activated protein kinase kinase kinase 5 [Homo sapiens (Human)]	IAIKEIPER	Lys1	11.6319	12.0129
MAP3K2	UniRef100_Q9Y2U5	Mitogen-activated protein kinase kinase kinase 2 n=3 Tax=Homo sapiens RepID=M3K2_HUMAN	ELAVKQVQFDPDSPETSKEVNALECEIQLLK	Lys1	18.5205	26.7833
MAP3K2,MAP3K3	UniRef100_Q9Y2U5	Mitogen-activated protein kinase kinase kinase 2 n=3 Tax=Homo sapiens RepID=M3K2_HUMAN	DIKGANILR	Lys2	0.325278	6.30396
MAP3K4	UniRef100_Q9Y6R4	Mitogen-activated protein kinase kinase kinase 4 [Homo sapiens (Human)]	DIKGANIFLTSSGLIK	Lys2	-2.71019	11.1141
MAP3K5	UniRef100_Q99683	Mitogen-activated protein kinase kinase kinase 5 [Homo sapiens (Human)]	DIKGDNVLINTYSGVLK	Lys2	-3.15587	4.33151
MAP3K6	UniRef100_O95382	Mitogen-activated protein kinase kinase kinase 6 n=1 Tax=Homo sapiens RepID=M3K6_HUMAN	DIKGDNVLINTFSGLLK	Lys2	4.42463	31.4319
MAPKAPK3	UniRef100_Q16644	MAP kinase-activated protein kinase 3 [Homo sapiens (Human)]	QVLGLGVNGKVLECFHR	ATP Loop	3.7779	11.3432
MARK1,MARK2	UniRef100_Q7KZI7	Serine/threonine-protein kinase MARK2 [Homo sapiens (Human)]	EVAVKIIDK	Lys1	7.1309	16.4672
MARK2	UniRef100_Q7KZI7	Serine/threonine-protein kinase MARK2 [Homo sapiens (Human)]	EVAVKIIDKTQLNSSSLQK	Lys1	-21.2311	-6.24258
MARK2,MARK3	UniRef100_P27448	MAP/microtubule affinity-regulating kinase 3 [Homo sapiens (Human)]	DLKAENLLLDADMNIK	Lys2	-36.2389	-38.4058
MARK3	UniRef100_P27448	MAP/microtubule affinity-regulating kinase 3 [Homo sapiens (Human)]	EVAIKIIDKTQLNPTSLQK	Lys1	3.18585	2.09474
MARK3,MARK4,QIK	UniRef100_P27448	MAP/microtubule affinity-regulating kinase 3 [Homo sapiens (Human)]	EVAIKIIDK	Lys1	5.69455	2.95516
MAST3	UniRef100_O60307	Microtubule-associated serine/threonine-protein kinase 3 [Homo sapiens (Human)]	DLKPDNLLITSLGHIK	Lys2	0.199584	11.4959
MLK3	UniRef100_Q16584	Mitogen-activated protein kinase kinase kinase 11 [Homo sapiens (Human)]	DLKSNNILLLQPIESDDMEHK	Lys2	8.78329	1.45643
MLKL	UniRef100_Q8NB16	CDNA FLJ34389 fis, clone HCHON2000087 [Homo sapiens (Human)]	APVAIKVFK	Lys1	-7.49172	-7.88777
MSK1 domain1	UniRef100_O75582	Ribosomal protein S6 kinase alpha 5 [Homo sapiens (Human)]	DIKLENILLDSNGHVVLTDFGLSK	Lys2	1.90437	15.7757
MSK2 domain1	UniRef100_O75676	Ribosomal protein S6 kinase alpha 4 [Homo sapiens (Human)]	DLKLENVLLDSEGHIVLTDFGLSK	Lys2	18.9845	28.2957
MST1	UniRef100_Q13043	Serine/threonine-protein kinase 4 [Homo sapiens (Human)]	ETGQIVAIKQVPVESDLQEIIK	Lys1	18.9944	26.2043
MST1,MST2	UniRef100_Q13043	Serine/threonine-protein kinase 4 [Homo sapiens (Human)]	DIKAGNILLNTEGHAK	Lys2	4.80794	6.33138
MST2	UniRef100_Q13188	Serine/threonine-protein kinase 3 [Homo sapiens (Human)]	ESGQVVAIKQVPVESDLQEIIK	Lys1	11.7523	6.37618
MST3	UniRef100_Q9Y6E0	Serine/threonine-protein kinase 24 [Homo sapiens (Human)]	DIKAANVLLSEHGEVK	Lys2	1.24209	12.8142
MST4,YSK1	UniRef100_O00506	Serine/threonine-protein kinase 25 [Homo sapiens (Human)]	DIKAANVLLSEQGDVK	Lys2	4.64472	22.4927
NDR1	UniRef100_Q15208	Serine/threonine-protein kinase 38 [Homo sapiens (Human)]	DTGHVYAMKILR	Lys1	-11.0458	0.329729
NDR1	UniRef100_Q15208	Serine/threonine-protein kinase 38 [Homo sapiens (Human)]	DIKPDNLLLDSK	Lys2	0.750709	16.46
NDR2	UniRef100_Q9Y2H1	Serine/threonine-protein kinase 38-like [Homo sapiens (Human)]	DTGHIYAMKILR	Lys1	-18.5104	-14.566
NDR2	UniRef100_Q9Y2H1	Serine/threonine-protein kinase 38-like [Homo sapiens (Human)]	DIKPDNLLLDAK	Lys2	1.33491	10.6705
NEK1	UniRef100_Q96PY6	Serine/threonine-protein kinase Nek1 [Homo sapiens (Human)]	DIKSQNIFLTK	Lys2	-13.9502	-2.26114
NEK4	UniRef100_P51957	Serine/threonine-protein kinase Nek4 [Homo sapiens (Human)]	DLKTQNVFLTR	Lys2	-14.8929	-31.9825
NEK6,NEK7	UniRef100_Q9HC98	Serine/threonine-protein kinase Nek6 [Homo sapiens (Human)]	DIKPANVFITATGVVK	Lys2	-5.84173	15.3735
NEK7	UniRef100_Q8TDX7	Serine/threonine-protein kinase Nek7 [Homo sapiens (Human)]	AACLLDGVPVALKK	Lys1	16.7493	-17.4513
NEK8	UniRef100_Q86SG6	Serine/threonine-protein kinase Nek8 [Homo sapiens (Human)]	DLKTQNILLDK	Lys2	-10.4177	-2.26725
NEK9	UniRef100_Q8TD19	Serine/threonine-protein kinase Nek9 n=1 Tax=Homo sapiens RepID=NEK9_HUMAN	RTEDDSLVVWKEVDLTR	Lys1	-0.0314378	8.42075
NEK9	UniRef100_Q8TD19	Serine/threonine-protein kinase Nek9 n=1 Tax=Homo sapiens RepID=NEK9_HUMAN	DIKTLNIFLTK	Lys2	-3.71932	12.5596
NuaK2	UniRef100_Q9H093	Hypothetical protein DKFZp434J037 [Homo sapiens (Human)]	LVAIKSIR	Lys1	38.2008	19.9819
OSR1	UniRef100_O95747	Serine/threonine-protein kinase OSR1 [Homo sapiens (Human)]	DVKAGNILLGEDGSVQIADFGVSAFLATGGDITR	Lys2	-4.08937	19.773
p38a	UniRef100_Q16539	Mitogen-activated protein kinase 14 n=3 Tax=Eutheria RepID=MK14_HUMAN	DLKPSNLAVNEDCELK	Lys2	-4.61957	0.729868
p38a	UniRef100_Q16539	Mitogen-activated protein kinase 14 n=3 Tax=Eutheria RepID=MK14_HUMAN	QELNKTIWEVPER	Other	-7.69669	-1.74656
p38d,p38g	UniRef100_P53778	Mitogen-activated protein kinase 12 [Homo sapiens (Human)]	DLKPGNLAVNEDCELK	Lys2	-0.541255	7.12378
p70S6K	UniRef100_P23443	Ribosomal protein S6 kinase 1 (EC 2.7.1.37) (S6K) (S6K1) (70 kDa ribosomal protein S6 kinase 1) (p70 S6 kinase alpha) (p70(S6K)-alpha) [Homo sapiens (Human)]	DLKPENIMLNHQGHVK	Lys2	-5.73027	-7.62751
p70S6K,p70S6Kb	UniRef100_P23443	Ribosomal protein S6 kinase 1 (EC 2.7.1.37) (S6K) (S6K1) (70 kDa ribosomal protein S6 kinase 1) (p70 S6 kinase alpha) (p70(S6K)-alpha) [Homo sapiens (Human)]	GGYGKVFQVR	ATP Loop	-2.74004	3.72885
PAN3	UniRef100_Q58A45	PAB-dependent poly(A)-specific ribonuclease subunit 3 n=1 Tax=Homo sapiens RepID=PAN3_HUMAN	VMDPTKILITGK	Protein Kinase Domain	-9.89523	-11.8632
PCTAIRE1,PCTAIRE3	UniRef100_Q00536	Serine/threonine-protein kinase PCTAIRE-1 [Homo sapiens (Human)]	DLKPQNLLINER	Lys2	-11.0968	5.58248
PCTAIRE2	UniRef100_Q00537	Serine/threonine-protein kinase PCTAIRE-2 [Homo sapiens (Human)]	DLKPQNLLINEK	Lys2	-0.164044	18.0975
PFTAIRE1	UniRef100_O94921	Serine/threonine-protein kinase PFTAIRE-1 n=1 Tax=Homo sapiens RepID=PFTK1_HUMAN	LVALKVIR	Lys1	-10.2448	5.79141
PI4KB	UniRef100_Q9UBF8	Phosphatidylinositol 4-kinase beta n=2 Tax=Homo sapiens RepID=PI4KB_HUMAN	VPHTQAVVLNSKDK	ATP	6.22304	15.326
PIK3C3	UniRef100_Q8NEB9	Phosphatidylinositol 3-kinase catalytic subunit type 3 [Homo sapiens (Human)]	TEDGGKYPVIFKHGDDLR	ATP	-9.97688	1.54438
PIK3CB	UniRef100_P42338	Phosphatidylinositol-4,5-bisphosphate 3-kinase catalytic subunit beta isoform [Homo sapiens (Human)]	VFGEDSVGVIFKNGDDLRQDMLTLQMLR	ATP	-22.3251	13.9641
PIK3CD	UniRef100_O00329	Phosphatidylinositol-4,5-bisphosphate 3-kinase catalytic subunit delta isoform [Homo sapiens (Human)]	TKVNWLAHNVSKDNRQ	ATP	14.405	-4.84809
PIK3CD	UniRef100_O00329	Phosphatidylinositol-4,5-bisphosphate 3-kinase catalytic subunit delta isoform [Homo sapiens (Human)]	VNWLAHNVSKDNRQ	ATP	18.7924	8.88088
PIK3CG	UniRef100_P48736	Phosphatidylinositol-4,5-bisphosphate 3-kinase catalytic subunit gamma isoform n=2 Tax=Homo sapiens RepID=PK3CG_HUMAN	KKPLWLEFK	ATP	2.13106	8.84172
PIP4K2A	UniRef100_P48426	Phosphatidylinositol-4-phosphate 5-kinase type II alpha (EC 2.7.1.68) (1-phosphatidylinositol-4-phosphate 5-kinase 2-alpha) (PtdIns(4)P-5- kinase isoform 2-alpha) (PIP5KII-alpha) (Diphosphoinositide kinase 2- alpha) (PtdIns(4)P-5-kinase B isoform) (PIP5KI	AKELPTLKDNDFINEGQK	ATP	-14.7482	-3.96609
PIP4K2C	UniRef100_Q8TBX8	Phosphatidylinositol-5-phosphate 4-kinase type-2 gamma n=1 Tax=Homo sapiens RepID=PI42C_HUMAN	TLVIKEVSSEDIADMHSNLSNYHQYIVK	ATP	31.0792	19.6134
PIP5K3	UniRef100_Q9Y2I7	FYVE finger-containing phosphoinositide kinase (EC 2.7.1.68) (1- phosphatidylinositol-4-phosphate 5-kinase) (Phosphatidylinositol-3- phosphate 5-kinase type III) (PIP5K) (PtdIns(4)P-5-kinase) [Homo sapiens (Human)]	GGKSGAAFYATEDDRFILK	ATP	4.2466	-2.22926
PITSLRE	UniRef100_P21127	PITSLRE serine/threonine-protein kinase CDC2L1 [Homo sapiens (Human)]	DLKTSNLLLSHAGILK	Lys2	-9.80201	2.69725
PKCa,PKCb	UniRef100_P17252	Protein kinase C alpha type n=2 Tax=Homo sapiens RepID=KPCA_HUMAN	DLKLDNVMLDSEGHIK	Lys2	-0.933967	-5.69557
PKD2	UniRef100_Q9BZL6	Protein kinase D2 [Homo sapiens (Human)]	DVAVKVIDK	Lys1	15.316	14.5076
PKN1	UniRef100_Q16512	Protein kinase N1 [Homo sapiens (Human)]	VLLSEFRPSGELFAIKALK	Lys1	13.6326	18.4444
PKR	UniRef100_P19525	Interferon-induced, double-stranded RNA-activated protein kinase [Homo sapiens (Human)]	IGDFGLVTSLKNDGKR	Activation Loop	-2.54514	6.89547
PKR	UniRef100_P19525	Interferon-induced, double-stranded RNA-activated protein kinase [Homo sapiens (Human)]	DLKPSNIFLVDTK	Lys2	4.5487	5.06984
PLK1	UniRef100_P53350	Serine/threonine-protein kinase PLK1 [Homo sapiens (Human)]	CFEISDADTKEVFAGKIVPK	Lys1	-19.7349	-7.71126
PRP4	UniRef100_Q13523	Serine/threonine-protein kinase PRP4 homolog [Homo sapiens (Human)]	AAGIGKDFKENPNLR	Other	3.00992	-2.29452
PRPK	UniRef100_Q96S44	TP53-regulating kinase [Homo sapiens (Human)]	FLSGLELVKQGAEAR	ATP Loop	8.87539	0.966586
PYK2	UniRef100_Q14289	Protein tyrosine kinase 2 beta [Homo sapiens (Human)]	INVAVKTCK	Lys1	-2.71421	-16.3238
QSK	UniRef100_Q9Y2K2	Serine/threonine-protein kinase QSK n=2 Tax=Homo sapiens RepID=QSK_HUMAN	VAIKIIDKTQLDEENLKK	Lys1	28.4306	15.5874
RIPK3	UniRef100_Q9Y572	Receptor-interacting serine/threonine-protein kinase 3 n=1 Tax=Homo sapiens RepID=RIPK3_HUMAN	DLKPSNVLLDPELHVK	Lys2	-10.8986	2.42292
RSK1 domain1	UniRef100_Q15418	Ribosomal protein S6 kinase alpha 1 [Homo sapiens (Human)]	LTDFGLSKEAIDHEKK	Activation Loop	18.4121	8.69413
RSK1 domain1	UniRef100_Q15418	Ribosomal protein S6 kinase alpha 1 [Homo sapiens (Human)]	DLKPENILLDEEGHIKLTDFGLSKEAIDHEK	Lys2	12.8015	-0.654136
RSK1 domain2	UniRef100_Q15418	Ribosomal protein S6 kinase alpha 1 [Homo sapiens (Human)]	DLKPSNILYVDESGNPECLR	Lys2	5.59503	11.6265
RSK1,RSK2,RSK3 domain1	UniRef100_Q15418	Ribosomal protein S6 kinase alpha 1 [Homo sapiens (Human)]	DLKPENILLDEEGHIK	Lys2	29.7051	14.0879
RSK2 domain1	UniRef100_P51812	Ribosomal protein S6 kinase alpha 3 [Homo sapiens (Human)]	LTDFGLSKESIDHEKK	Activation Loop	32.7428	16.647
RSK2 domain1	UniRef100_P51812	Ribosomal protein S6 kinase alpha 3 [Homo sapiens (Human)]	VLGQGSFGKVFLVK	ATP Loop	13.8512	26.2889
RSK2 domain1	UniRef100_P51812	Ribosomal protein S6 kinase alpha 3 [Homo sapiens (Human)]	DLKPENILLDEEGHIKLTDFGLSKESIDHEK	Lys2	27.0807	1.56092
RSK2 domain2	UniRef100_P51812	Ribosomal protein S6 kinase alpha 3 [Homo sapiens (Human)]	DLKPSNILYVDESGNPESIR	Lys2	2.7509	-3.36214
RSK3 domain1	UniRef100_Q15349	Ribosomal protein S6 kinase alpha-2 n=2 Tax=Homo sapiens RepID=KS6A2_HUMAN	DLKPENILLDEEGHIKITDFGLSK	Lys2	26.897	12.8764
RSKL1 domain1	UniRef100_Q96S38	Ribosomal protein S6 kinase delta-1 n=2 Tax=Homo sapiens RepID=KS6C1_HUMAN	VLGVIDKVLLVMDTR	Protein Kinase Domain	1.93543	15.2149
SGK,SGK2,SGK3	UniRef100_O00141	Serine/threonine-protein kinase Sgk1 [Homo sapiens (Human)]	FYAVKVLQK	Lys1	0.242944	6.97268
SGK3	UniRef100_Q96BR1	Serine/threonine-protein kinase Sgk3 [Homo sapiens (Human)]	IVYRDLKPENILLDSVGHVVLTDFGLCK	Lys2	13.8763	-8.86581
SLK	UniRef100_Q9H2G2	CTCL tumor antigen se20-9 [Homo sapiens (Human)]	AQNKETSVLAAAKVIDTK	Lys1	25.4904	-13.3461
SLK	UniRef100_Q9H2G2	CTCL tumor antigen se20-9 [Homo sapiens (Human)]	DLKAGNILFTLDGDIK	Lys2	-7.19912	8.04592
SMG1	UniRef100_Q96Q15	Serine/threonine-protein kinase SMG1 n=4 Tax=Homo sapiens RepID=SMG1_HUMAN	DTVTIHSVGGTITILPTKTKPK	ATP	-13.8664	-6.2941
SMG1	UniRef100_Q96Q15	Serine/threonine-protein kinase SMG1 n=4 Tax=Homo sapiens RepID=SMG1_HUMAN	SYPYLFKGLEDLHLDER	ATP	4.32757	12.5642
smMLCK	UniRef100_Q15746	Myosin light chain kinase, smooth muscle and non-muscle isozymes (EC 2.7.1.117) (MLCK) [Contains: Telokin (Kinase-related protein) (KRP)] [Homo sapiens (Human)]	VWAGKFFK	Lys1	18.6618	1.6186
smMLCK	UniRef100_Q15746	Myosin light chain kinase, smooth muscle and non-muscle isozymes (EC 2.7.1.117) (MLCK) [Contains: Telokin (Kinase-related protein) (KRP)] [Homo sapiens (Human)]	QGIVHLDLKPENIMCVNK	Lys2	-2.1413	2.98367
SNRK	UniRef100_Q9NRH2	SNF-related serine/threonine-protein kinase [Homo sapiens (Human)]	DLKPENVVFFEK	Lys2	15.1317	22.4501
STLK3	UniRef100_Q9UEW8	STE20/SPS1-related proline-alanine-rich protein kinase [Homo sapiens (Human)]	DLKAGNILLGEDGSVQIADFGVSAFLATGGDVTR	Lys2	-36.1808	22.4067
STLK5	UniRef100_Q7RTN6	STE20-related adaptor protein [Homo sapiens (Human)]	YSVKVLPWLSPEVLQQNLQGYDAK	Activation Loop	-4.33556	3.36139
STLK5	UniRef100_Q7RTN6	STE20-related adaptor protein [Homo sapiens (Human)]	SVKASHILISVDGK	Lys2	19.1606	15.9514
STLK6	UniRef100_Q9C0K7	Serine/threonine-protein kinase ALS2CR2 [Homo sapiens (Human)]	SIKASHILISGDGLVTLSGLSHLHSLVK	Lys2	-1.59957	-9.7675
SYK	UniRef100_P43405	Tyrosine-protein kinase SYK [Homo sapiens (Human)]	ISDFGLSKALR	Activation Loop	-6.4247	8.28427
SYK	UniRef100_P43405	Tyrosine-protein kinase SYK [Homo sapiens (Human)]	TVAVKILK	Lys1	-5.88622	12.7771
TAK1	UniRef100_O43318	Mitogen-activated protein kinase kinase kinase 7 [Homo sapiens (Human)]	DLKPPNLLLVAGGTVLK	Lys2	-11.3594	21.7943
TAO1,TAO3	UniRef100_Q9H2K8	Serine/threonine-protein kinase TAO3 [Homo sapiens (Human)]	DIKAGNILLTEPGQVK	Lys2	15.8556	27.6131
TAO2	UniRef100_Q9UL54	Serine/threonine-protein kinase TAO2 n=2 Tax=Homo sapiens RepID=TAOK2_HUMAN	DVKAGNILLSEPGLVK	Lys2	18.3252	17.276
TBK1	UniRef100_Q9UHD2	Serine/threonine-protein kinase TBK1 [Homo sapiens (Human)]	TGDLFAIKVFNNISFLRPVDVQMR	Lys1	26.2917	10.0883
TLK1	UniRef100_Q9UKI8	Serine/threonine-protein kinase tousled-like 1 [Homo sapiens (Human)]	YAAVKIHQLNK	Lys1	15.3525	2.23948
TLK1	UniRef100_Q9UKI8	Serine/threonine-protein kinase tousled-like 1 [Homo sapiens (Human)]	YLNEIKPPIIHYDLKPGNILLVDGTACGEIK	Lys2	4.65747	16.2278
TLK2	UniRef100_Q86UE8	Serine/threonine-protein kinase tousled-like 2 [Homo sapiens (Human)]	YLNEIKPPIIHYDLKPGNILLVNGTACGEIK	Lys2	-1.16142	13.3409
ULK1	UniRef100_O75385	Serine/threonine-protein kinase ULK1 [Homo sapiens]	DLKPQNILLSNPAGR	Lys2	-6.98822	-3.74696
ULK3	UniRef100_Q6PHR2	Unc-51-like kinase 3 [Homo sapiens (Human)]	EVVAIKCVAK	Lys1	2.21195	3.15687
ULK3	UniRef100_Q6PHR2	Unc-51-like kinase 3 [Homo sapiens (Human)]	NISHLDLKPQNILLSSLEKPHLK	Lys2	-15.6368	-16.5816
Wnk1,Wnk2	UniRef100_Q9Y3S1	Serine/threonine-protein kinase WNK2 [Homo sapiens (Human)]	GSFKTVYK	ATP Loop	3.85993	12.7964
Wnk1,Wnk2,Wnk3	UniRef100_Q9Y3S1	Serine/threonine-protein kinase WNK2 [Homo sapiens (Human)]	DLKCDNIFITGPTGSVK	Lys2	-5.3569	10.5236
Wnk1,Wnk2,Wnk4	UniRef100_Q9Y3S1	Serine/threonine-protein kinase WNK2 [Homo sapiens (Human)]	IGDLGLATLKR	Activation Loop	-6.56109	0.930894
YANK3	UniRef100_Q86UX6	PKE protein kinase [Homo sapiens (Human)]	DVKPDNILLDER	Lys2	-8.54417	11.0604
ZAK	UniRef100_Q9NYL2	Mitogen-activated protein kinase kinase kinase MLT [Homo sapiens (Human)]	WISQDKEVAVKK	Lys1	11.5892	18.8139
ZAP70	UniRef100_P43403	Tyrosine-protein kinase ZAP-70 [Homo sapiens (Human)]	ISDFGLSKALGADDSYYTAR	Activation Loop	7.03901	14.6503
ZAP70	UniRef100_P43403	Tyrosine-protein kinase ZAP-70 [Homo sapiens (Human)]	QIDVAIKVLK	Lys1	7.92811	4.59407
ZC1/HGK,ZC2/TNIK,ZC3/MINK	UniRef100_O95819	Mitogen-activated protein kinase kinase kinase kinase 4 [Homo sapiens (Human)]	DIKGQNVLLTENAEVK	Lys2	-3.66713	6.61763

## Sheet: ActivX kinase_PFE-360
				PFE-360
Kinase	Reference	Sequence	Labeling Site	1µM	0.1µM		Labeling Site Key
ABL, ARG	UniRef100_P00519, UniRef100_P42684	LMTGDTYTAHAGAKFPIK	Activation Loop	-0.3	-15.2		Lys1	Conserved Lysine 1
ABL, ARG	UniRef100_P00519, UniRef100_P42684	YSLTVAVKTLKEDTMEVEEFLK	Lys1	1.3	-22.4		Lys2	Conserved Lysine 2
ACK	UniRef100_Q07912	TVSVAVKCLKPDVLSQPEAMDDFIR	Lys1	-0.5	-5.6		ATP Loop	ATP binding loop
AKT1	UniRef100_P31749	GTFGKVILVK	ATP Loop	-3.2	-6.3		Activation Loop	Activation loop
AKT2, AKT3	UniRef100_Q9Y243, UniRef100_P31751	GTFGKVILVR	ATP Loop	-5.2	-2.2		ATP	ATP site in non-canonical kinase (e.g. lipid kinase)
AMPKa1	UniRef100_Q96E92	IGHYILGDTLGVGTFGKVK	ATP Loop	4	-1		Protein Kinase Domain	Other lysine within kinase domain, possibly not in ATP binding site
AMPKa1, AMPKa2	UniRef100_P54646, UniRef100_Q96E92	VAVKILNR	Lys1	-2.7	0.8		Other	Labeling of residue outside of the protein kinase domain, possibly not in ATP binding site
AMPKa1, AMPKa2	UniRef100_P54646, UniRef100_Q96E92	DLKPENVLLDAHMNAK	Lys2	7.4	-17.7
ARAF	UniRef100_P10398	DLKSNNIFLHEGLTVK	Lys2	2.5	7.6
ATR	UniRef100_Q13535	FYIMMCKPK	ATP	10.7	-25.8			>90% Inhibition
BARK1	UniRef100_P25098	DLKPANILLDEHGHVR	Lys2	-29.7	-4.8			75 - 90% Inhibition
BLK	UniRef100_P51451	IIDSEYTAQEGAKFPIK	Activation Loop	-11.6	12.4			50 - 75% Inhibition
BRAF	UniRef100_P15056	DLKSNNIFLHEDLTVK	Lys2	-14.3	-13.9			35 - 50% Inhibition
BTK	UniRef100_Q06187	YVLDDEYTSSVGSKFPVR	Activation Loop	-15.5	-5.6			No change
BTK	UniRef100_Q06187	GQYDVAIKMIK	Lys1	2.1	-12.3			>100% increase in MS signal (>2 fold increase)
CaMK1a	UniRef100_Q14012	LVAIKCIAK	Lys1	3.5	-2.5		ND	Not determined
CaMK1a	UniRef100_Q14012	DLKPENLLYYSLDEDSK	Lys2	-25	-12.3		Data points inhibited >35% & not considered significant are left uncolored
CaMK1d	UniRef100_Q8IU85	LFAVKCIPK	Lys1	-1.5	8
CaMK1d	UniRef100_Q8IU85	DLKPENLLYYSQDEESK	Lys2	20.2	6.4
CaMK2a, CaMK2b, CaMK2d, CaMK2g	UniRef100_Q53H78, UniRef100_Q13557, UniRef100_Q13555, UniRef100_Q9UQM7	DLKPENLLLASK	Lys2	1.2	6.1
CaMK2d	UniRef100_Q13557	IPTGQEYAAKIINTKK	Lys1	-3	0.1
CaMK2g	UniRef100_Q13555	TSTQEYAAKIINTK	Lys1	9.2	11.1
CaMK4	UniRef100_Q16566	GTQKPYALKVLK	Lys1	-8.5	-10.2
CaMK4	UniRef100_Q16566	DLKPENLLYATPAPDAPLK	Lys2	9.5	15
CaMKK2	UniRef100_Q96RR4	LAYNENDNTYYAMKVLSK	Lys1	-1.2	-23.9
CaMKK2	UniRef100_Q96RR4	DIKPSNLLVGEDGHIK	Lys2	4.6	-16.3
CASK	UniRef100_O14936	ETGQQFAVKIVDVAK	Lys1	8.6	4.6
CDC2	UniRef100_Q5H9N4	DLKPQNLLIDDKGTIK	Lys2	-10.3	-4.2
CDC2	UniRef100_Q5H9N4	DLKPQNLLIDDK	Lys2	4.1	-1.5
CDK11, CDK8	UniRef100_P49336, UniRef100_Q9BWU1	DLKPANILVMGEGPER	Lys2	9.6	-9.1
CDK2	UniRef100_P24941	LTGEVVALKK	Lys1	-5.5	-5.8
CDK2	UniRef100_P24941	DLKPQNLLINTEGAIK	Lys2	-2.9	4.2
CDK5	UniRef100_Q00535	NRETHEIVALKR	Lys1	-6.7	-2.7
CDK5	UniRef100_Q00535	DLKPQNLLINR	Lys2	-7.1	3.9
CDK7	UniRef100_P50613	DLKPNNLLLDENGVLK	Lys2	-4.6	5
CDK9	UniRef100_P50750	DMKAANVLITR	Lys2	-4.4	-8.9
CHED	UniRef100_Q14004	DIKCSNILLNNR	Lys2	-1.5	4.9
CHK2	UniRef100_O96017	VAIKIISK	Lys1	-2.7	3.6
CHK2	UniRef100_O96017	DLKPENVLLSSQEEDCLIK	Lys2	-12.6	-6.7
CK1a	UniRef100_P48729	DIKPDNFLMGIGR	Lys2	4.6	-17.4
CK1g2	UniRef100_P78368	DVKPENFLVGRPGTK	Lys2	-13.3	-2
CK2a1	UniRef100_P68400	GGPNIITLADIVKDPVSR	Protein Kinase Domain	-26.5	-27.7
CLK3	UniRef100_P49761	YEIVGNLGEGTFGKVVECLDHAR	ATP Loop	-6.8	3.8
COT	UniRef100_P41279	GAFGKVYLAQDIK	ATP Loop	7.7	26.3
CSK	UniRef100_P41240	VSDFGLTKEASSTQDTGKLPVK	Activation Loop	-10.5	-3.4
CSK	UniRef100_P41240	VAVKCIK	Lys1	-10.4	0.7
DGKA	UniRef100_P23743	IDPVPNTHPLLVFVNPKSGGK	ATP	-4.5	1.4
DNAPK	UniRef100_P78527	EHPFLVKGGEDLR	ATP	-12.5	0.3
DNAPK	UniRef100_P78527	KGGSWIQEINVAEK	ATP	-4.9	-1.9
eEF2K	UniRef100_O00418	YIKYNSNSGFVR	ATP	-1.8	15.7
EphA1	UniRef100_P21709	LLDDFDGTYETQGGKIPIR	Activation Loop	-26.9	-12.8
Erk1	UniRef100_P27361	DLKPSNLLINTTCDLK	Lys2	3.7	7.7
Erk2	UniRef100_P28482	DLKPSNLLLNTTCDLK	Lys2	5.3	9.1
Erk5	UniRef100_Q13164	DLKPSNLLVNENCELK	Lys2	7.2	5
FAK	UniRef100_Q05397	YMEDSTYYKASK	Activation Loop	26.4	2.6
FER	UniRef100_P16591	QEDGGVYSSSGLKQIPIK	Activation Loop	4.9	10
FER	UniRef100_P16591	TSVAVKTCKEDLPQELK	Lys1	-3.4	-2
FES	UniRef100_P07332	LRADNTLVAVKSCR	Lys1	-5.7	-0.3
FGR	UniRef100_P09769	LIKDDEYNPCQGSKFPIK	Activation Loop	-6.6	-2.5
FRAP	UniRef100_P42345	IQSIAPSLQVITSKQRPR	ATP	-11.6	-1.2
FYN	UniRef100_P06241	VAIKTLKPGTMSPESFLEEAQIMK	Lys1	-19	-23.9
FYN, SRC, YES	UniRef100_P12931, UniRef100_P07947, UniRef100_P06241	QGAKFPIKWTAPEAALYGR	Activation Loop	8.2	-0.7
GAK	UniRef100_O14976	DLKVENLLLSNQGTIK	Lys2	-36.6	-12.4
GCK	UniRef100_Q12851	DTVTSELAAVKIVK	Lys1	11.4	7.4
GCK	UniRef100_Q12851	DIKGANLLLTLQGDVK	Lys2	-7.7	6.5
GCN2	UniRef100_Q9P2K8	LDGCCYAVKR	Lys1	-13.3	3.5
GCN2	UniRef100_Q9P2K8	DLKPVNIFLDSDDHVK	Lys2	2.5	-3.6
GPRK5	UniRef100_P34947	DLKPENILLDDYGHIR	Lys2	1.5	19.3
GPRK6	UniRef100_P43250	DLKPENILLDDHGHIR	Lys2	0.4	5.7
GSK3A	UniRef100_P49840	DIKPQNLLVDPDTAVLK	Lys2	19.8	10.6
GSK3B	UniRef100_P49841	DIKPQNLLLDPDTAVLK	Lys2	14.9	11.2
HCK	UniRef100_P08631	EGAKFPIKWTAPEAINFGSFTIK	Activation Loop	-4.1	-0.8
HCK	UniRef100_P08631	VAVKTMKPGSMSVEAFLAEANVMK	Lys1	12.3	-20.8
HPK1	UniRef100_Q92918	DKVSGDLVALKMVK	Lys1	7.8	-22.3
HPK1	UniRef100_Q92918	DIKGANILINDAGEVR	Lys2	0	1.2
IKKa	UniRef100_O15111	DLKPENIVLQDVGGK	Lys2	15.8	17.9
IKKb	UniRef100_O14920	WHNQETGEQIAIKQCR	Lys1	-10.5	-5
IKKb	UniRef100_O14920	DLKPENIVLQQGEQR	Lys2	-31.2	-6
IKKe	UniRef100_Q14164	SGELVAVKVFNTTSYLRPR	Lys1	7.7	2.3
IKKe, TBK1	UniRef100_Q14164, UniRef100_Q9UHD2	DIKPGNIMR	Lys2	16	-25.5
ILK	UniRef100_Q13418	WQGNDIVVKVLK	Lys1	6.2	4.8
ILK	UniRef100_Q13418	ISMADVKFSFQCPGR	Protein Kinase Domain	26	-4
IRAK1	UniRef100_P51617	AIQFLHQDSPSLIHGDIKSSNVLLDER	Lys2	-11.8	-6.1
IRAK3	UniRef100_Q9Y616	VEIQNLTYAVKLFK	Lys1	3	-1.2
IRAK4	UniRef100_Q9NWZ3	GYVNNTTVAVKK	Lys1	-0.3	4.1
IRAK4	UniRef100_Q9NWZ3	DIKSANILLDEAFTAK	Lys2	1.4	8
IRE1	UniRef100_O75460	DLKPHNILISMPNAHGK	Lys2	10.8	-14.5
ITK	UniRef100_Q08881	FVLDDQYTSSTGTKFPVK	Activation Loop	-4.7	3.5
ITPK1	UniRef100_Q13572	ESIFFNSHNVSKPESSSVLTELDKIEGVFERPSDEVIR	ATP	-34.7	-34
JAK1 domain1	UniRef100_P23458	QLASALSYLEDKDLVHGNVCTKNLLLAR	Protein Kinase Domain	8.2	16.2
JAK1 domain2	UniRef100_P23458	IGDFGLTKAIETDKEYYTVK	Activation Loop	-10.1	-1.9
JAK1 domain2	UniRef100_P23458	YDPEGDNTGEQVAVKSLKPESGGNHIADLKK	Lys1	-13.8	0
JAK3 domain2	UniRef100_P52333	IADFGLAKLLPLDKDYYVVR	Activation Loop	7.7	6.4
JAK3 domain2	UniRef100_P52333	YDPLGDNTGALVAVKQLQHSGPDQQR	Lys1	-7.6	2.6
JNK1, JNK2, JNK3	UniRef100_P45983, UniRef100_P53779, UniRef100_P45984	DLKPSNIVVK	Lys2	-12	2.1
KHS1	UniRef100_Q9Y4K4	NVHTGELAAVKIIK	Lys1	-9.3	1.1
KSR1	UniRef100_Q8IVT5	SKNVFYDNGKVVITDFGLFGISGVVR	Activation Loop	8.2	6.8
KSR1, KSR2	UniRef100_Q6VAB6, UniRef100_Q8IVT5	SKNVFYDNGK	Activation Loop	10.8	19.7
LATS1	UniRef100_O95835	ALYATKTLR	Lys1	0.9	5.2
LATS1	UniRef100_O95835	DIKPDNILIDR	Lys2	0.1	3.2
LATS2	UniRef100_Q9NRM7	VDTHALYAMKTLR	Lys1	16.6	-10.2
LATS2	UniRef100_Q9NRM7	DIKPDNILIDLDGHIK	Lys2	-0.4	5.5
LCK	UniRef100_P06239	EGAKFPIKWTAPEAINYGTFTIK	Activation Loop	-0.3	-11.6
LKB1	UniRef100_Q15831	DIKPGNLLLTTGGTLK	Lys2	0.4	6.5
LOK	UniRef100_O94804	DLDPNEVWEIVGELGDGAFGKVYK	ATP Loop	29.8	26.9
LOK	UniRef100_O94804	NKETGALAAAKVIETK	Lys1	39.7	5.3
LOK	UniRef100_O94804	DLKAGNVLMTLEGDIR	Lys2	22.4	-2.3
LRRK2	UniRef100_Q5S007	AAYEGEEVAVKIFNK	Lys1	>90	>90
LRRK2	UniRef100_Q5S007	DLKPHNVLLFTLYPNAAIIAK	Lys2	96.7	93.8
LYN	UniRef100_P07948	EGAKFPIKWTAPEAINFGCFTIK	Activation Loop	7.8	7.3
LYN	UniRef100_P07948	VAVKTLKPGTMSVQAFLEEANLMK	Lys1	7.4	-30.4
MAP2K1	UniRef100_Q02750	IMHRDVKPSNILVNSR	Lys2	6.5	-25.9
MAP2K1, MAP2K2	UniRef100_P36507, UniRef100_Q02750	DVKPSNILVNSR	Lys2	12.9	13.4
MAP2K2	UniRef100_P36507	HQIMHRDVKPSNILVNSR	Lys2	20.4	-11.4
MAP2K3	UniRef100_P46734	HAQSGTIMAVKR	Lys1	11.1	-7.9
MAP2K3	UniRef100_P46734	DVKPSNVLINK	Lys2	-11.7	9.4
MAP2K4	UniRef100_P45985	MVHKPSGQIMAVKR	Lys1	11	-7.3
MAP2K4	UniRef100_P45985	DIKPSNILLDR	Lys2	-3.8	7.4
MAP2K5	UniRef100_Q13163	ILAVKVILLDITLELQK	Lys1	-10.3	4.7
MAP2K5	UniRef100_Q13163	DVKPSNMLVNTR	Lys2	31.9	-4.6
MAP2K6	UniRef100_P52564	HVPSGQIMAVKR	Lys1	1.8	-18
MAP2K6	UniRef100_P52564	DVKPSNVLINALGQVK	Lys2	6.2	14.6
MAP2K7	UniRef100_O14733	DVKPSNILLDER	Lys2	-1.1	7.5
MAP3K1	UniRef100_Q13233	DVKGANLLIDSTGQR	Lys2	-26.4	7
MAP3K15, MAP3K5, MAP3K6	UniRef100_Q99683, UniRef100_O95382, UniRef100_Q6ZN16	IAIKEIPER	Lys1	53.5	26.2
MAP3K2	UniRef100_Q9Y2U5	ELAVKQVQFDPDSPETSKEVNALECEIQLLK	Lys1	-24.4	-14.1
MAP3K2, MAP3K3	UniRef100_Q9Y2U5, UniRef100_Q99759	DIKGANILR	Lys2	-12.9	-2.6
MAP3K3	UniRef100_Q99759	ELASKQVQFDPDSPETSKEVSALECEIQLLK	Lys1	16.1	18.3
MAP3K4	UniRef100_Q9Y6R4	DIKGANIFLTSSGLIK	Lys2	-7.3	-0.3
MAP3K5	UniRef100_Q99683	DIKGDNVLINTYSGVLK	Lys2	60.3	44.3
MAP3K6	UniRef100_O95382	DIKGDNVLINTFSGLLK	Lys2	-0.1	-5.9
MAPKAPK3	UniRef100_Q16644	QVLGLGVNGKVLECFHR	ATP Loop	-8.3	-5.1
MARK1, MARK2	UniRef100_Q7KZI7, UniRef100_Q9P0L2	EVAVKIIDK	Lys1	3.2	6.2
MARK2	UniRef100_Q7KZI7	EVAVKIIDKTQLNSSSLQK	Lys1	2.3	-8.9
MARK2, MARK3	UniRef100_P27448, UniRef100_Q7KZI7	DLKAENLLLDADMNIK	Lys2	16.7	-16.2
MARK3	UniRef100_P27448	EVAIKIIDKTQLNPTSLQK	Lys1	4.7	4.8
MARK3, MARK4	UniRef100_Q96L34, UniRef100_P27448	EVAIKIIDK	Lys1	3.6	0.7
MARK4	UniRef100_Q96L34	DLKAENLLLDAEANIK	Lys2	-6.1	14.8
MAST3	UniRef100_O60307	DLKPDNLLITSLGHIK	Lys2	-2.7	0.2
MAST4	UniRef100_O15021	DLKPDNLLVTSMGHIK	Lys2	-21.4	-5.7
MLK3	UniRef100_Q16584	GELVAVKAAR	Lys1	-5.6	5
MLK3	UniRef100_Q16584	DLKSNNILLLQPIESDDMEHK	Lys2	10.2	-4.6
MLKL	UniRef100_Q8NB16	APVAIKVFK	Lys1	5.2	2.3
MPSK1	UniRef100_O75716	LGEGGFSYVDLVEGLHDGHFYALKR	Lys1	-27.6	5.5
MSK1 domain1	UniRef100_O75582	DIKLENILLDSNGHVVLTDFGLSK	Lys2	-5.1	-7.8
MSK2 domain1	UniRef100_O75676	DLKLENVLLDSEGHIVLTDFGLSK	Lys2	1.9	2.2
MST1	UniRef100_Q13043	ETGQIVAIKQVPVESDLQEIIK	Lys1	34.1	16.8
MST1, MST2	UniRef100_Q13188, UniRef100_Q13043	DIKAGNILLNTEGHAK	Lys2	39.1	15
MST2	UniRef100_Q13188	ESGQVVAIKQVPVESDLQEIIK	Lys1	48	15.1
MST3	UniRef100_Q9Y6E0	VVAIKIIDLEEAEDEIEDIQQEITVLSQCDSPYVTK	Lys1	-21.2	-15.8
MST3	UniRef100_Q9Y6E0	DIKAANVLLSEHGEVK	Lys2	-16.2	-6.1
MST4	UniRef100_Q9P289	TQQVVAIKIIDLEEAEDEIEDIQQEITVLSQCDSSYVTK	Lys1	-30	-26.3
MST4, YSK1	UniRef100_O00506, UniRef100_Q9P289	DIKAANVLLSEQGDVK	Lys2	-16.6	-0.2
NDR1	UniRef100_Q15208	DTGHVYAMKILR	Lys1	-6	-16.4
NDR1	UniRef100_Q15208	DIKPDNLLLDSK	Lys2	1.6	5.8
NDR2	UniRef100_Q9Y2H1	DTGHIYAMKILR	Lys1	-5.5	-18.6
NDR2	UniRef100_Q9Y2H1	DIKPDNLLLDAK	Lys2	-8.1	2.7
NEK1	UniRef100_Q96PY6	DIKSQNIFLTK	Lys2	2.6	5.9
NEK3	UniRef100_P51956	SKNIFLTQNGK	Activation Loop	1.2	-10.8
NEK4	UniRef100_P51957	DLKTQNVFLTR	Lys2	-8.3	9.8
NEK6, NEK7	UniRef100_Q8TDX7, UniRef100_Q9HC98	DIKPANVFITATGVVK	Lys2	-18.6	-2.4
NEK7	UniRef100_Q8TDX7	AACLLDGVPVALKK	Lys1	11.7	2.8
NEK8	UniRef100_Q86SG6	DLKTQNILLDK	Lys2	-12.1	-1.8
NEK9	UniRef100_Q8TD19	RTEDDSLVVWKEVDLTR	Lys1	-19.6	-10.6
NEK9	UniRef100_Q8TD19	DIKTLNIFLTK	Lys2	5.7	8.9
NuaK2	UniRef100_Q9H093	LVAIKSIR	Lys1	4.6	14.4
OSR1	UniRef100_C9JIG9, UniRef100_O95747	DVKAGNILLGEDGSVQIADFGVSAFLATGGDITR	Lys2	-5.1	-20.9
p38a	UniRef100_Q16539	DLKPSNLAVNEDCELK	Lys2	-2.9	7.1
p38a	UniRef100_Q16539	QELNKTIWEVPER	Protein Kinase Domain	1	7.5
p38b	UniRef100_Q15759	QELNKTVWEVPQR	Protein Kinase Domain	7	3.5
p38d, p38g	UniRef100_O15264, UniRef100_P53778	DLKPGNLAVNEDCELK	Lys2	-7.7	0.8
p70S6K	UniRef100_P23443	DLKPENIMLNHQGHVK	Lys2	8.5	-16.9
p70S6K, p70S6Kb	UniRef100_Q9UBS0, UniRef100_P23443	GGYGKVFQVR	ATP Loop	13.2	-0.2
p70S6Kb	UniRef100_Q9UBS0	DLKPENIMLSSQGHIK	Lys2	10.8	-6.9
PAN3	UniRef100_Q58A45	VMDPTKILITGK	ATP	10.4	-22.1
PCTAIRE1, PCTAIRE3	UniRef100_Q00536, UniRef100_Q07002	DLKPQNLLINER	Lys2	11.4	1.3
PCTAIRE2	UniRef100_Q00537	DLKPQNLLINEK	Lys2	-5.2	-2.4
PCTAIRE2, PCTAIRE3	UniRef100_Q00537, UniRef100_Q07002	SKLTENLVALKEIR	Lys1	11.6	-34
PDHK1	UniRef100_Q15118	SPGQPIQVVYVPSHLYHMVFELFKNAMR	ATP	-3	-3.7
PEK	UniRef100_Q9NZJ5	DLKPSNIFFTMDDVVK	Lys2	17.3	10.6
PFTAIRE1	UniRef100_O94921	LVALKVIR	Lys1	-2	1.9
PFTAIRE1	UniRef100_O94921	DLKPQNLLISDTGELK	Lys2	-1.5	-4
PHKg2	UniRef100_P15735	ATGHEFAVKIMEVTAER	Lys1	-15.8	-21.5
PI4KA, PI4KAP2	UniRef100_A4QPH2, UniRef100_P42356	SGTPMQSAAKAPYLAK	ATP	4.4	-6
PI4KB	UniRef100_Q9UBF8	VPHTQAVVLNSKDK	ATP	-12.4	3.6
PI4KB	UniRef100_Q9UBF8	LLSVIVKCGDDLRQELLAFQVLK	ATP	-10.6	-14.7
PIK3C3	UniRef100_Q8NEB9	TEDGGKYPVIFKHGDDLRQDQLILQIISLMDK	ATP	-43.1	-22.4
PIK3C3	UniRef100_Q8NEB9	TEDGGKYPVIFKHGDDLR	ATP	-7.9	-2.7
PIK3CB	UniRef100_P42338	VFGEDSVGVIFKNGDDLRQDMLTLQMLR	ATP	12.3	-27.2
PIK3CD	UniRef100_O00329	VNWLAHNVSKDNRQ	ATP	1.4	0.5
PIK3CD	UniRef100_O00329	TKVNWLAHNVSKDNRQ	ATP	-11.6	-9.3
PIK3CG	UniRef100_P48736	KKPLWLEFK	ATP	-7	-1.2
PIP4K2A	UniRef100_P48426	YIIKTITSEDVAEMHNILK	ATP	-40	-34.5
PIP4K2A	UniRef100_P48426	AKELPTLKDNDFINEGQK	ATP	-16.3	-3.9
PIP4K2B	UniRef100_P78356	AKDLPTFKDNDFLNEGQK	ATP	22.6	6.9
PIP4K2C	UniRef100_Q8TBX8	TLVIKEVSSEDIADMHSNLSNYHQYIVK	ATP	-14.4	-22.2
PIP4K2C	UniRef100_Q8TBX8	VKELPTLKDMDFLNK	ATP	-2.6	-16.7
PIP5K3	UniRef100_Q9Y2I7	GGKSGAAFYATEDDRFILK	ATP	-15.9	-6.1
PITSLRE	UniRef100_P21127	DLKTSNLLLSHAGILK	Lys2	-18.7	-3.8
PKCa, PKCb	UniRef100_P05771, UniRef100_P17252	DLKLDNVMLDSEGHIK	Lys2	-10.6	-32.8
PKCd	UniRef100_Q05655	DLKLDNVLLDR	Lys2	-0.6	3.5
PKCh	UniRef100_P24723	VKETGDLYAVKVLK	Lys1	-11	-10.3
PKD1, PKD2	UniRef100_Q9BZL6, UniRef100_Q15139	NIVHCDLKPENVLLASADPFPQVK	Lys2	-5.9	13.1
PKD2	UniRef100_Q9BZL6	DVAVKVIDK	Lys1	-5.1	3.7
PKD3	UniRef100_O94806	DVAIKVIDK	Lys1	-10.7	1.2
PKD3	UniRef100_O94806	NIVHCDLKPENVLLASAEPFPQVK	Lys2	-1.1	17.6
PKN1	UniRef100_Q16512	VLLSEFRPSGELFAIKALK	Lys1	-10.8	-4.7
PKN1	UniRef100_Q16512	DLKLDNLLLDTEGYVK	Lys2	-25.9	-3.5
PKN2	UniRef100_Q16513	DLKLDNLLLDTEGFVK	Lys2	-20	-3
PKR	UniRef100_P19525	IGDFGLVTSLKNDGKR	Activation Loop	-6.6	-1.7
PKR	UniRef100_P19525	DLKPSNIFLVDTK	Lys2	-9.3	-0.1
PLK1	UniRef100_P53350	CFEISDADTKEVFAGKIVPK	Lys1	-6.7	-4.1
PRP4	UniRef100_Q13523	CNILHADIKPDNILVNESK	Lys2	-13.6	-12.1
PRP4	UniRef100_Q13523	AAGIGKDFKENPNLR	Protein Kinase Domain	-18	-9.2
PRPK	UniRef100_Q96S44	FLSGLELVKQGAEAR	ATP Loop	8.1	2.6
PYK2	UniRef100_Q14289	YIEDEDYYKASVTR	Activation Loop	7.1	8.4
PYK2	UniRef100_Q14289	INVAVKTCK	Lys1	-2.2	29.3
QSK	UniRef100_Q9Y2K2	VAIKIIDKTQLDEENLKK	Lys1	-12.1	-13
RIPK3	UniRef100_Q9Y572	DLKPSNVLLDPELHVK	Lys2	27.3	16.1
ROCK1, ROCK2	UniRef100_O75116, UniRef100_Q13464	DVKPDNMLLDK	Lys2	-10.7	-31.8
RSK1 domain1	UniRef100_Q15418	LTDFGLSKEAIDHEKK	Activation Loop	1.1	4.6
RSK1 domain1	UniRef100_Q15418	KVTRPDSGHLYAMKVLK	Lys1	3.4	-11.3
RSK1 domain1	UniRef100_Q15418	DLKPENILLDEEGHIKLTDFGLSKEAIDHEK	Lys2	10.9	-4.4
RSK1 domain1, RSK2 domain1, RSK3 domain1	UniRef100_P51812, UniRef100_Q15418, UniRef100_Q15349	DLKPENILLDEEGHIK	Lys2	16.3	14.5
RSK1 domain2	UniRef100_Q15418	DLKPSNILYVDESGNPECLR	Lys2	-11.2	-5.4
RSK2 domain1	UniRef100_P51812	VLGQGSFGKVFLVK	ATP Loop	21.8	13.2
RSK2 domain1	UniRef100_P51812	LTDFGLSKESIDHEKK	Activation Loop	20.3	9.2
RSK2 domain1	UniRef100_P51812	DLKPENILLDEEGHIKLTDFGLSKESIDHEK	Lys2	22.9	-0.1
RSK2 domain2	UniRef100_P51812	DLKPSNILYVDESGNPESIR	Lys2	-13.8	-7.4
RSK3 domain1	UniRef100_Q15349	DLKPENILLDEEGHIKITDFGLSK	Lys2	8.1	5.5
RSKL1	UniRef100_Q96S38	VLGVIDKVLLVMDTR	ATP	7.3	-38
SGK3	UniRef100_Q96BR1	FYAVKVLQK	Lys1	5.1	8.9
SGK3	UniRef100_Q96BR1	IVYRDLKPENILLDSVGHVVLTDFGLCK	Lys2	-10.5	-21.8
SLK	UniRef100_Q9H2G2	AQNKETSVLAAAKVIDTK	Lys1	22.3	3.8
SLK	UniRef100_Q9H2G2	DLKAGNILFTLDGDIK	Lys2	-8.4	4.8
SMG1	UniRef100_Q96Q15	DTVTIHSVGGTITILPTKTKPK	ATP	-3	-4.6
SMG1	UniRef100_Q96Q15	SYPYLFKGLEDLHLDER	ATP	-11.6	7
smMLCK	UniRef100_Q15746	VWAGKFFK	Lys1	-16.9	1.5
smMLCK	UniRef100_Q15746	QGIVHLDLKPENIMCVNK	Lys2	3.3	-14.6
SNRK	UniRef100_Q9NRH2	VAVKVIDK	Lys1	-2	17.1
SNRK	UniRef100_Q9NRH2	DLKPENVVFFEK	Lys2	-18.7	-21.9
SRC	UniRef100_P12931	VAIKTLKPGTMSPEAFLQEAQVMKK	Lys1	-0.3	-31.8
SRPK1	UniRef100_Q96SB4	IIHTDIKPENILLSVNEQYIR	Lys2	-13.2	12.7
STLK3	UniRef100_Q9UEW8	DLKAGNILLGEDGSVQIADFGVSAFLATGGDVTR	Lys2	-6.2	-1.9
STLK5	UniRef100_Q7RTN6	YSVKVLPWLSPEVLQQNLQGYDAK	Activation Loop	-2.2	-11
STLK5	UniRef100_Q7RTN6	SVKASHILISVDGK	Lys2	-15.8	10.9
STLK6	UniRef100_Q9C0K7	HTPTGTLVTIKITNLENCNEER	Lys1	-20.6	-3.3
STLK6	UniRef100_Q9C0K7	SIKASHILISGDGLVTLSGLSHLHSLVK	Lys2	-10.2	11.8
SYK	UniRef100_P43405	ISDFGLSKALR	Activation Loop	-4.4	1.9
SYK	UniRef100_P43405	TVAVKILK	Lys1	-13	0.1
TAK1	UniRef100_O43318	DLKPPNLLLVAGGTVLK	Lys2	-20	-3.5
TAO1, TAO3	UniRef100_Q7L7X3, UniRef100_Q9H2K8	DIKAGNILLTEPGQVK	Lys2	-14.3	-0.2
TAO2	UniRef100_Q9UL54	DVKAGNILLSEPGLVK	Lys2	-26.1	1.1
TBK1	UniRef100_Q9UHD2	TGDLFAIKVFNNISFLRPVDVQMR	Lys1	2.1	-29
TEC	UniRef100_P42680	YVLDDQYTSSSGAKFPVK	Activation Loop	9.2	-3.8
TGFbR2	UniRef100_P37173	DLKSSNILVK	Lys2	-16.3	-5.4
TLK1	UniRef100_Q9UKI8	YAAVKIHQLNK	Lys1	3.9	-0.5
TLK1	UniRef100_Q9UKI8	YLNEIKPPIIHYDLKPGNILLVDGTACGEIK	Lys2	-13.2	0
TLK2	UniRef100_Q86UE8	YVAVKIHQLNK	Lys1	-9.2	-8.8
TLK2	UniRef100_Q86UE8	YLNEIKPPIIHYDLKPGNILLVNGTACGEIK	Lys2	-10.6	-5.5
ULK1	UniRef100_O75385	DLKPQNILLSNPAGR	Lys2	4.2	9.8
ULK3	UniRef100_D3DW67	EVVAIKCVAK	Lys1	-3	1
ULK3	UniRef100_D3DW67	NISHLDLKPQNILLSSLEKPHLK	Lys2	0.6	-2.5
VRK2	UniRef100_Q86Y07	MLDVLEYIHENEYVHGDIKAANLLLGYK	Lys2	8.4	-2.9
Wnk1, Wnk2	UniRef100_Q9Y3S1, UniRef100_D3DUP1	GSFKTVYK	ATP Loop	-15.3	-5.4
Wnk1, Wnk2, Wnk3	UniRef100_Q9Y3S1, UniRef100_D3DUP1, UniRef100_Q9BYP7	DLKCDNIFITGPTGSVK	Lys2	1.3	11.3
Wnk1, Wnk2, Wnk4	UniRef100_Q96J92, UniRef100_Q9Y3S1, UniRef100_D3DUP1	IGDLGLATLKR	Activation Loop	2.2	4.7
YANK3	UniRef100_Q86UX6	DVKPDNILLDER	Lys2	13.5	8.2
ZAK	UniRef100_Q9NYL2	WISQDKEVAVKK	Lys1	-10.2	-12.2
ZAP70	UniRef100_P43403	ISDFGLSKALGADDSYYTAR	Activation Loop	-9.8	-0.7
ZAP70	UniRef100_P43403	QIDVAIKVLK	Lys1	-5.9	0.4
ZC1/HGK, ZC2/TNIK, ZC3/MINK	UniRef100_O95819, UniRef100_Q9UKE5, UniRef100_Q8N4C8	DIKGQNVLLTENAEVK	Lys2	-7.3	10.3
ZC2/TNIK	UniRef100_Q9UKE5	TGQLAAIKVMDVTGDEEEEIKQEINMLKK	Lys1	12.3	-31.6

## Sheet: ActivX kinase_Cmpd A
				Compound A
Kinase	Reference	Sequence	Labeling Site	1.0 mM	0.1 mM		Labeling Site Key
ABL, ARG	UniRef100_P00519, UniRef100_P42684	LMTGDTYTAHAGAKFPIK	Activation Loop	-4.13383	-8.1303		Lys1	Conserved Lysine 1
ABL, ARG	UniRef100_P00519, UniRef100_P42684	YSLTVAVKTLKEDTMEVEEFLK	Lys1	-3.7366	25.6386		Lys2	Conserved Lysine 2
ACK	UniRef100_Q07912	TVSVAVKCLKPDVLSQPEAMDDFIR	Lys1	-27.8569	40.3217		ATP Loop	ATP binding loop,
AKT1	UniRef100_P31749	GTFGKVILVK	ATP Loop	15.0452	0.741669		Activation Loop	Activation loop
AKT2, AKT3	UniRef100_Q9Y243, UniRef100_P31751	GTFGKVILVR	ATP Loop	12.567	2.54933		ATP	ATP site in non-canonical kinase (e.g. lipid kinase)
AMPKa1	UniRef100_Q96E92	IGHYILGDTLGVGTFGKVK	ATP Loop	9.2018	6.48709		Protein Kinase Domain	Other lysine within kinase domain, possibly not in ATP binding site
AMPKa1, AMPKa2	UniRef100_P54646, UniRef100_Q96E92	VAVKILNR	Lys1	14.5728	14.7516		Other	Labeling of residue outside of the protein kinase domain, possibly not in ATP binding site
AMPKa1, AMPKa2	UniRef100_P54646, UniRef100_Q96E92	DLKPENVLLDAHMNAK	Lys2	5.56492	7.70301
ARAF	UniRef100_P10398	DLKSNNIFLHEGLTVK	Lys2	-13.6973	-54.5485
ATR	UniRef100_Q13535	FYIMMCKPK	ATP	3.26177	2.43548			>90% Inhibition
BARK1	UniRef100_P25098	DLKPANILLDEHGHVR	Lys2	14.8262	9.9261			75 - 90% Inhibition
BRAF	UniRef100_P15056	DLKSNNIFLHEDLTVK	Lys2	-7.77238	-10.8287			50 - 75% Inhibition
BTK	UniRef100_Q06187	YVLDDEYTSSVGSKFPVR	Activation Loop	5.31854	3.12206			35 - 50% Inhibition
BTK	UniRef100_Q06187	GQYDVAIKMIK	Lys1	25.2934	17.2799			No change
CaMK1a	UniRef100_Q14012	LVAIKCIAK	Lys1	11.541	7.57515			>100% increase in MS signal (>2 fold increase)
CaMK1a	UniRef100_Q14012	DLKPENLLYYSLDEDSK	Lys2	11.7549	14.9952		Data points inhibited >35% not considered significant are left uncolored
CaMK1d	UniRef100_Q8IU85	LFAVKCIPK	Lys1	6.13729	-0.585854
CaMK1d	UniRef100_Q8IU85	DLKPENLLYYSQDEESK	Lys2	-10.9975	2.09735
CaMK2a, CaMK2b, CaMK2d, CaMK2g	UniRef100_Q53H78, UniRef100_Q13557, UniRef100_Q13555, UniRef100_Q9UQM7	DLKPENLLLASK	Lys2	2.91961	-9.46928
CaMK2d	UniRef100_Q13557	IPTGQEYAAKIINTKK	Lys1	12.5814	5.84093
CaMK2g	UniRef100_Q13555	TSTQEYAAKIINTK	Lys1	3.54712	5.03485
CaMK4	UniRef100_Q16566	GTQKPYALKVLK	Lys1	-6.13263	-3.72117
CaMK4	UniRef100_Q16566	DLKPENLLYATPAPDAPLK	Lys2	-14.4352	-11.905
CaMKK2	UniRef100_Q96RR4	LAYNENDNTYYAMKVLSK	Lys1	7.08164	4.54526
CaMKK2	UniRef100_Q96RR4	DIKPSNLLVGEDGHIK	Lys2	-1.18414	-1.35938
CASK	UniRef100_O14936	ETGQQFAVKIVDVAK	Lys1	-8.58631	-7.73241
CDC2	UniRef100_Q5H9N4	DLKPQNLLIDDK	Lys2	18.679	-3.5376
CDC2	UniRef100_Q5H9N4	DLKPQNLLIDDKGTIK	Lys2	8.71059	-3.34652
CDK11, CDK8	UniRef100_P49336, UniRef100_Q9BWU1	DLKPANILVMGEGPER	Lys2	-2.43034	-7.45912
CDK2	UniRef100_P24941	LTGEVVALKK	Lys1	1.07796	4.66238
CDK2	UniRef100_P24941	DLKPQNLLINTEGAIK	Lys2	-2.06084	-1.11286
CDK5	UniRef100_Q00535	NRETHEIVALKR	Lys1	4.30275	5.24655
CDK5	UniRef100_Q00535	DLKPQNLLINR	Lys2	-4.72409	-9.0594
CDK7	UniRef100_P50613	DKNTNQIVAIKK	Lys1	-46.9431	2.6511
CDK7	UniRef100_P50613	DLKPNNLLLDENGVLK	Lys2	-0.63945	6.31853
CDK9	UniRef100_P50750	DMKAANVLITR	Lys2	0.507727	-15.8474
CHK2	UniRef100_O96017	VAIKIISK	Lys1	3.08565	-1.54147
CHK2	UniRef100_O96017	DLKPENVLLSSQEEDCLIK	Lys2	-2.63841	5.05596
CK1a	UniRef100_P48729	DIKPDNFLMGIGR	Lys2	12.5244	10.4806
CK1g2	UniRef100_P78368	DVKPENFLVGRPGTK	Lys2	10.3888	8.37476
CK2a1	UniRef100_P68400	GGPNIITLADIVKDPVSR	Protein Kinase Domain	-1.02426	5.18895
COT	UniRef100_P41279	GAFGKVYLAQDIK	ATP Loop	-21.089	-2.19114
CSK	UniRef100_P41240	VSDFGLTKEASSTQDTGKLPVK	Activation Loop	-1.81805	-0.617145
CSK	UniRef100_P41240	VAVKCIK	Lys1	19.8254	23.6578
DGKA	UniRef100_P23743	IDPVPNTHPLLVFVNPKSGGK	ATP	5.03428	4.0337
DNAPK	UniRef100_P78527	KGGSWIQEINVAEK	ATP	2.77927	7.66124
DNAPK	UniRef100_P78527	EHPFLVKGGEDLR	ATP	3.45025	6.78238
eEF2K	UniRef100_O00418	YIKYNSNSGFVR	ATP	-1.68977	-4.88798
EphA1	UniRef100_P21709	LLDDFDGTYETQGGKIPIR	Activation Loop	-14.5715	-1.54169
Erk1	UniRef100_P27361	DLKPSNLLINTTCDLK	Lys2	-9.91557	-2.83029
Erk2	UniRef100_P28482	DLKPSNLLLNTTCDLK	Lys2	-9.83097	-2.81359
Erk5	UniRef100_Q13164	DLKPSNLLVNENCELK	Lys2	9.32984	3.04978
FER	UniRef100_P16591	QEDGGVYSSSGLKQIPIK	Activation Loop	-13.8054	-14.14
FER	UniRef100_P16591	TSVAVKTCKEDLPQELK	Lys1	11.0665	6.76354
FES	UniRef100_P07332	LRADNTLVAVKSCR	Lys1	9.19	8.11117
FGR	UniRef100_P09769	LIKDDEYNPCQGSKFPIK	Activation Loop	4.29792	3.28829
FRAP	UniRef100_P42345	IQSIAPSLQVITSKQRPR	ATP	1.7949	-2.04885
FYN	UniRef100_P06241	VAIKTLKPGTMSPESFLEEAQIMK	Lys1	14.2177	-6.6862
FYN, SRC, YES	UniRef100_P12931, UniRef100_P07947, UniRef100_P06241	QGAKFPIKWTAPEAALYGR	Activation Loop	-3.38244	23.9822
GAK	UniRef100_O14976	DLKVENLLLSNQGTIK	Lys2	14.4549	-4.10755
GCK	UniRef100_Q12851	DTVTSELAAVKIVK	Lys1	10.8792	17.6241
GCK	UniRef100_Q12851	DIKGANLLLTLQGDVK	Lys2	-11.1517	-15.4945
GCN2	UniRef100_Q9P2K8	LDGCCYAVKR	Lys1	1.02055	6.97797
GCN2	UniRef100_Q9P2K8	DLKPVNIFLDSDDHVK	Lys2	-2.53357	-2.56784
GPRK6	UniRef100_P43250	DLKPENILLDDHGHIR	Lys2	-1.73627	4.86719
GSK3A	UniRef100_P49840	DIKPQNLLVDPDTAVLK	Lys2	-6.75888	0.900719
GSK3B	UniRef100_P49841	DIKPQNLLLDPDTAVLK	Lys2	4.65055	7.17909
HCK	UniRef100_P08631	EGAKFPIKWTAPEAINFGSFTIK	Activation Loop	-2.45952	-3.60642
HCK	UniRef100_P08631	VAVKTMKPGSMSVEAFLAEANVMK	Lys1	4.56523	-4.08855
HPK1	UniRef100_Q92918	DKVSGDLVALKMVK	Lys1	-11.6406	-11.9106
HPK1	UniRef100_Q92918	DIKGANILINDAGEVR	Lys2	-14.3708	-16.6325
IKKa	UniRef100_O15111	DLKPENIVLQDVGGK	Lys2	-21.969	-12.5695
IKKb	UniRef100_O14920	WHNQETGEQIAIKQCR	Lys1	14.2173	30.8797
IKKb	UniRef100_O14920	DLKPENIVLQQGEQR	Lys2	-5.7869	-1.67718
IKKe	UniRef100_Q14164	SGELVAVKVFNTTSYLRPR	Lys1	-11.4901	-6.75737
IKKe, TBK1	UniRef100_Q14164, UniRef100_Q9UHD2	DIKPGNIMR	Lys2	-6.96129	-3.7886
ILK	UniRef100_Q13418	WQGNDIVVKVLK	Lys1	-3.34699	1.14175
ILK	UniRef100_Q13418	ISMADVKFSFQCPGR	Protein Kinase Domain	-10.3166	6.51397
IRAK1	UniRef100_P51617	AIQFLHQDSPSLIHGDIKSSNVLLDER	Lys2	-13.0673	-13.7224
IRAK3	UniRef100_Q9Y616	VEIQNLTYAVKLFK	Lys1	-1.72229	2.52525
IRAK3	UniRef100_Q9Y616	SHLEHQSCTINMTSSSSKHLWYMPEEYIR	Protein Kinase Domain	-4.00168	1.97026
IRAK4	UniRef100_Q9NWZ3	GYVNNTTVAVKK	Lys1	11.5075	11.9726
IRAK4	UniRef100_Q9NWZ3	DIKSANILLDEAFTAK	Lys2	3.73957	3.62324
IRE1	UniRef100_O75460	DLKPHNILISMPNAHGK	Lys2	12.4766	3.11359
ITK	UniRef100_Q08881	FVLDDQYTSSTGTKFPVK	Activation Loop	1.78477	11.2872
JAK1 domain1	UniRef100_P23458	QLASALSYLEDKDLVHGNVCTKNLLLAR	Protein Kinase Domain	-24.3832	-1.03339
JAK1 domain2	UniRef100_P23458	IGDFGLTKAIETDKEYYTVK	Activation Loop	-24.7134	-17.1334
JAK1 domain2	UniRef100_P23458	YDPEGDNTGEQVAVKSLKPESGGNHIADLKK	Lys1	-22.2114	-9.98248
JAK2 domain2	UniRef100_O60674	IGDFGLTKVLPQDKEYYK	Activation Loop	-18.8371	-29.4845
JAK2 domain2	UniRef100_O60674	YDPLQDNTGEVVAVKK	Lys1	-20.4619	-34.2483
JAK3 domain2	UniRef100_P52333	IADFGLAKLLPLDKDYYVVR	Activation Loop	-9.47777	-23.0339
JAK3 domain2	UniRef100_P52333	YDPLGDNTGALVAVKQLQHSGPDQQR	Lys1	-23.0572	-25.6737
JNK1, JNK2, JNK3	UniRef100_P45983, UniRef100_P53779, UniRef100_P45984	DLKPSNIVVK	Lys2	-1.56931	-8.66815
KHS1	UniRef100_Q9Y4K4	NVHTGELAAVKIIK	Lys1	-1.66324	-0.490894
KSR1	UniRef100_Q8IVT5	SKNVFYDNGKVVITDFGLFGISGVVR	Activation Loop	15.5879	-8.41421
KSR1, KSR2	UniRef100_Q6VAB6, UniRef100_Q8IVT5	SKNVFYDNGK	Activation Loop	-1.53404	-0.713364
LATS1	UniRef100_O95835	ALYATKTLR	Lys1	-10.2458	-12.1303
LATS1	UniRef100_O95835	DIKPDNILIDR	Lys2	-11.1052	2.60187
LATS2	UniRef100_Q9NRM7	VDTHALYAMKTLR	Lys1	-13.3389	-14.2867
LATS2	UniRef100_Q9NRM7	DIKPDNILIDLDGHIK	Lys2	13.6204	12.6076
LCK	UniRef100_P06239	EGAKFPIKWTAPEAINYGTFTIK	Activation Loop	-9.38569	-10.3252
LKB1	UniRef100_Q15831	DIKPGNLLLTTGGTLK	Lys2	-0.181959	-3.97424
LOK	UniRef100_O94804	DLDPNEVWEIVGELGDGAFGKVYK	ATP Loop	-32.0779	-37.0613
LOK	UniRef100_O94804	NKETGALAAAKVIETK	Lys1	19.5056	16.6326
LOK	UniRef100_O94804	DLKAGNVLMTLEGDIR	Lys2	-12.9999	-6.05505
LRRK2	UniRef100_Q5S007	AAYEGEEVAVKIFNK	Lys1	>95	65.9432
LRRK2	UniRef100_Q5S007	DLKPHNVLLFTLYPNAAIIAK	Lys2	86.6595	48.3129
LYN	UniRef100_P07948	EGAKFPIKWTAPEAINFGCFTIK	Activation Loop	-2.99761	0.832255
LYN	UniRef100_P07948	VAVKTLKPGTMSVQAFLEEANLMK	Lys1	21.7787	24.668
MAP2K1	UniRef100_Q02750	IMHRDVKPSNILVNSR	Lys2	7.44171	2.23777
MAP2K1, MAP2K2	UniRef100_P36507, UniRef100_Q02750	DVKPSNILVNSR	Lys2	-1.09205	-1.7741
MAP2K2	UniRef100_P36507	HQIMHRDVKPSNILVNSR	Lys2	11.7498	25.3292
MAP2K3	UniRef100_P46734	HAQSGTIMAVKR	Lys1	-2.07727	13.6961
MAP2K3	UniRef100_P46734	DVKPSNVLINK	Lys2	-8.62798	-7.00913
MAP2K4	UniRef100_P45985	MVHKPSGQIMAVKR	Lys1	12.0223	10.278
MAP2K4	UniRef100_P45985	DIKPSNILLDR	Lys2	2.97232	3.96308
MAP2K5	UniRef100_Q13163	DVKPSNMLVNTR	Lys2	-7.27824	0.268619
MAP2K6	UniRef100_P52564, UniRef100_L5KNH7	HVPSGQIMAVKR	Lys1	2.2441	5.24908
MAP2K6	UniRef100_P52564, UniRef100_L5KNH7	DVKPSNVLINALGQVK	Lys2	-7.30522	-2.34552
MAP2K7	UniRef100_O14733	DVKPSNILLDER	Lys2	-6.96535	-10.9598
MAP3K1	UniRef100_Q13233	DVKGANLLIDSTGQR	Lys2	51.7898	-4.24797
MAP3K15, MAP3K5, MAP3K6	UniRef100_Q99683, UniRef100_O95382, UniRef100_Q6ZN16	IAIKEIPER	Lys1	1.94253	-0.357561
MAP3K2	UniRef100_Q9Y2U5	ELAVKQVQFDPDSPETSKEVNALECEIQLLK	Lys1	9.81709	4.75047
MAP3K2, MAP3K3	UniRef100_Q9Y2U5, UniRef100_Q99759	DIKGANILR	Lys2	-0.150573	-8.95546
MAP3K3	UniRef100_Q99759	ELASKQVQFDPDSPETSKEVSALECEIQLLK	Lys1	-15.6487	-1.7275
MAP3K4	UniRef100_Q9Y6R4	DIKGANIFLTSSGLIK	Lys2	-27.2754	-42.5816
MAP3K5	UniRef100_Q99683	DIKGDNVLINTYSGVLK	Lys2	5.68324	2.81213
MAP3K6	UniRef100_O95382	DIKGDNVLINTFSGLLK	Lys2	9.70949	5.46434
MAPKAPK3	UniRef100_Q16644	QVLGLGVNGKVLECFHR	ATP Loop	12.7564	8.37518
MAPKAPK3	UniRef100_Q16644	CALKLLYDSPK	Lys1	7.5447	26.4286
MARK1, MARK2	UniRef100_Q7KZI7, UniRef100_Q9P0L2	EVAVKIIDK	Lys1	5.04334	5.91088
MARK2	UniRef100_Q7KZI7	EVAVKIIDKTQLNSSSLQK	Lys1	0.406038	9.26699
MARK2, MARK3	UniRef100_P27448, UniRef100_Q7KZI7	DLKAENLLLDADMNIK	Lys2	-1.98122	1.09158
MARK3	UniRef100_P27448	EVAIKIIDKTQLNPTSLQK	Lys1	-0.0233996	7.96225
MARK3, MARK4	UniRef100_Q96L34, UniRef100_P27448	EVAIKIIDK	Lys1	7.28475	9.53092
MARK4	UniRef100_Q96L34	EVAIKIIDKTQLNPSSLQK	Lys1	3.96103	17.5997
MAST3	UniRef100_O60307	DLKPDNLLITSLGHIK	Lys2	2.68771	5.32576
MAST4	UniRef100_O15021	DLKPDNLLVTSMGHIK	Lys2	12.4526	-6.89451
MLK3	UniRef100_Q16584	GELVAVKAAR	Lys1	19.5338	-7.23867
MLK3	UniRef100_Q16584	DLKSNNILLLQPIESDDMEHK	Lys2	2.13339	-2.87121
MLKL	UniRef100_Q8NB16	APVAIKVFK	Lys1	15.2043	9.20119
MPSK1	UniRef100_O75716	LGEGGFSYVDLVEGLHDGHFYALKR	Lys1	19.5264	27.9653
MSK1 domain1	UniRef100_O75582	DIKLENILLDSNGHVVLTDFGLSK	Lys2	-10.9558	-18.7417
MSK2 domain1	UniRef100_O75676	DLKLENVLLDSEGHIVLTDFGLSK	Lys2	-19.529	-10.5342
MST1	UniRef100_Q13043	ETGQIVAIKQVPVESDLQEIIK	Lys1	-8.07451	6.75314
MST1, MST2	UniRef100_Q13188, UniRef100_Q13043	DIKAGNILLNTEGHAK	Lys2	3.90211	5.67319
MST2	UniRef100_Q13188	ESGQVVAIKQVPVESDLQEIIK	Lys1	-10.1218	9.80498
MST3	UniRef100_Q9Y6E0	VVAIKIIDLEEAEDEIEDIQQEITVLSQCDSPYVTK	Lys1	23.7878	28.2039
MST3	UniRef100_Q9Y6E0	DIKAANVLLSEHGEVK	Lys2	3.84348	3.38165
MST4	UniRef100_Q9P289	TQQVVAIKIIDLEEAEDEIEDIQQEITVLSQCDSSYVTK	Lys1	6.48001	14.3908
MST4, YSK1	UniRef100_O00506, UniRef100_Q9P289	DIKAANVLLSEQGDVK	Lys2	5.0482	-8.37561
NDR1	UniRef100_Q15208	DTGHVYAMKILR	Lys1	13.6282	4.21027
NDR1	UniRef100_Q15208	DIKPDNLLLDSK	Lys2	20.9309	12.7592
NDR2	UniRef100_Q9Y2H1	DTGHIYAMKILR	Lys1	6.70935	-0.444913
NDR2	UniRef100_Q9Y2H1	DIKPDNLLLDAK	Lys2	10.3074	13.6387
NEK1	UniRef100_Q96PY6	DIKSQNIFLTK	Lys2	-3.32964	-10.9042
NEK3	UniRef100_P51956	SKNIFLTQNGK	Activation Loop	-23.1879	-24.5459
NEK4	UniRef100_P51957	DLKTQNVFLTR	Lys2	-28.8591	-41.2787
NEK6, NEK7	UniRef100_Q8TDX7, UniRef100_Q9HC98	DIKPANVFITATGVVK	Lys2	-4.36161	-7.202
NEK7	UniRef100_Q8TDX7	AACLLDGVPVALKK	Lys1	-10.7498	-9.93266
NEK8	UniRef100_Q86SG6	DLKTQNILLDK	Lys2	-19.1861	-17.9021
NEK9	UniRef100_Q8TD19	RTEDDSLVVWKEVDLTR	Lys1	1.90222	7.21346
NEK9	UniRef100_Q8TD19	DIKTLNIFLTK	Lys2	3.60244	1.43582
NuaK2	UniRef100_Q9H093	LVAIKSIR	Lys1	-1.13357	-4.45126
OSR1	UniRef100_C9JIG9, UniRef100_O95747	DVKAGNILLGEDGSVQIADFGVSAFLATGGDITR	Lys2	17.5945	5.6565
p38a	UniRef100_Q16539	DLKPSNLAVNEDCELK	Lys2	22.4219	8.53862
p38a	UniRef100_Q16539	QELNKTIWEVPER	Protein Kinase Domain	-42.2122	-28.7822
p38b	UniRef100_Q15759	QELNKTVWEVPQR	Protein Kinase Domain	-26.1857	-12.5165
p38d, p38g	UniRef100_O15264, UniRef100_P53778	DLKPGNLAVNEDCELK	Lys2	4.24221	0.0349714
p70S6K	UniRef100_P23443	DLKPENIMLNHQGHVK	Lys2	-9.2694	-11.4998
p70S6K, p70S6Kb	UniRef100_Q9UBS0, UniRef100_P23443	GGYGKVFQVR	ATP Loop	17.3791	14.1774
p70S6Kb	UniRef100_Q9UBS0	DLKPENIMLSSQGHIK	Lys2	-17.3753	-30.9261
PAN3	UniRef100_Q58A45	VMDPTKILITGK	ATP	3.90304	2.81144
PCTAIRE1, PCTAIRE3	UniRef100_Q00536, UniRef100_Q07002	DLKPQNLLINER	Lys2	1.6861	1.83602
PCTAIRE2	UniRef100_Q00537	DLKPQNLLINEK	Lys2	12.2484	3.03444
PCTAIRE2, PCTAIRE3	UniRef100_Q00537, UniRef100_Q07002	SKLTENLVALKEIR	Lys1	3.36492	21.1721
PDHK1	UniRef100_Q15118	SPGQPIQVVYVPSHLYHMVFELFKNAMR	ATP	-40.9507	-7.44244
PEK	UniRef100_Q9NZJ5	DLKPSNIFFTMDDVVK	Lys2	-17.0907	-15.1376
PFTAIRE1	UniRef100_O94921	LVALKVIR	Lys1	4.13793	-0.375979
PFTAIRE1	UniRef100_O94921	DLKPQNLLISDTGELK	Lys2	-5.76192	-15.2452
PHKg2	UniRef100_P15735	ATGHEFAVKIMEVTAER	Lys1	-11.296	15.8998
PI4KA, PI4KAP2	UniRef100_A4QPH2, UniRef100_P42356	SGTPMQSAAKAPYLAK	ATP	10.1737	12.3736
PI4KB	UniRef100_Q9UBF8	VPHTQAVVLNSKDK	ATP	17.556	22.1848
PI4KB	UniRef100_Q9UBF8	LLSVIVKCGDDLRQELLAFQVLK	ATP	11.4551	1.5074
PIK3C3	UniRef100_Q8NEB9	TEDGGKYPVIFKHGDDLRQDQLILQIISLMDK	ATP	5.08521	-4.06996
PIK3C3	UniRef100_Q8NEB9	TEDGGKYPVIFKHGDDLR	ATP	19.8899	12.6339
PIK3CB	UniRef100_P42338	VFGEDSVGVIFKNGDDLRQDMLTLQMLR	ATP	-16.7423	6.09372
PIK3CD	UniRef100_O00329	TKVNWLAHNVSKDNRQ	ATP	11.4165	14.7804
PIK3CD	UniRef100_O00329	VNWLAHNVSKDNRQ	ATP	0.473822	2.48859
PIK3CG	UniRef100_P48736	KKPLWLEFK	ATP	-9.36111	-5.41192
PIP4K2A	UniRef100_P48426	AKELPTLKDNDFINEGQK	ATP	9.74571	5.07056
PIP4K2A	UniRef100_P48426	YIIKTITSEDVAEMHNILK	ATP	18.3276	15.545
PIP4K2B	UniRef100_P78356	AKDLPTFKDNDFLNEGQK	ATP	19.4715	9.32997
PIP4K2C	UniRef100_Q8TBX8	VKELPTLKDMDFLNK	ATP	13.2485	-2.75591
PIP4K2C	UniRef100_Q8TBX8	TLVIKEVSSEDIADMHSNLSNYHQYIVK	ATP	5.46234	5.80555
PIP5K3	UniRef100_Q9Y2I7	GGKSGAAFYATEDDRFILK	ATP	-0.364312	1.26089
PITSLRE	UniRef100_P21127	DLKTSNLLLSHAGILK	Lys2	-1.62839	6.14209
PKCa, PKCb	UniRef100_P17252, UniRef100_P05771	DLKLDNVMLDSEGHIK	Lys2	-17.9395	-57.8369
PKCh	UniRef100_P24723	VKETGDLYAVKVLK	Lys1	16.5509	13.966
PKD1, PKD2	UniRef100_Q9BZL6, UniRef100_Q15139	NIVHCDLKPENVLLASADPFPQVK	Lys2	-0.562285	-3.17765
PKD2	UniRef100_Q9BZL6	DVAVKVIDK	Lys1	-11.3134	3.50548
PKD3	UniRef100_O94806	DVAIKVIDK	Lys1	9.64086	-12.3504
PKD3	UniRef100_O94806	NIVHCDLKPENVLLASAEPFPQVK	Lys2	26.37	12.477
PKN1	UniRef100_Q16512	VLLSEFRPSGELFAIKALK	Lys1	8.97148	20.1941
PKN1	UniRef100_Q16512	DLKLDNLLLDTEGYVK	Lys2	25.3692	25.6445
PKR	UniRef100_P19525	IGDFGLVTSLKNDGKR	Activation Loop	1.22968	-3.10435
PKR	UniRef100_P19525	DLKPSNIFLVDTK	Lys2	-0.838411	-3.60184
PLK1	UniRef100_P53350	CFEISDADTKEVFAGKIVPK	Lys1	18.5753	13.5861
PRP4	UniRef100_Q13523	CNILHADIKPDNILVNESK	Lys2	-16.8108	-20.5139
PRP4	UniRef100_Q13523	AAGIGKDFKENPNLR	Protein Kinase Domain	-7.73469	-7.66478
PRPK	UniRef100_Q96S44	FLSGLELVKQGAEAR	ATP Loop	11.9557	19.0925
PYK2	UniRef100_Q14289	YIEDEDYYKASVTR	Activation Loop	-28.8001	-0.803006
PYK2	UniRef100_Q14289	INVAVKTCK	Lys1	16.1357	26.8959
QSK	UniRef100_Q9Y2K2	VAIKIIDKTQLDEENLKK	Lys1	16.4079	0.770217
RIPK3	UniRef100_Q9Y572	DLKPSNVLLDPELHVK	Lys2	-16.7033	-12.4253
ROCK1, ROCK2	UniRef100_O75116, UniRef100_Q13464	DVKPDNMLLDK	Lys2	1.51226	15.2159
RSK1 domain1	UniRef100_Q15418	LTDFGLSKEAIDHEKK	Activation Loop	-25.969	-15.6903
RSK1 domain1	UniRef100_Q15418	KVTRPDSGHLYAMKVLK	Lys1	22.9241	9.4464
RSK1 domain1	UniRef100_Q15418	DLKPENILLDEEGHIKLTDFGLSKEAIDHEK	Lys2	-20.953	-21.2703
RSK1 domain1, RSK2 domain1, RSK3 domain1	UniRef100_Q15418, UniRef100_P51812, UniRef100_Q15349	DLKPENILLDEEGHIK	Lys2	-8.69381	-4.2563
RSK1 domain2	UniRef100_Q15418	DLKPSNILYVDESGNPECLR	Lys2	-1.57919	-5.75195
RSK2 domain1	UniRef100_P51812	VLGQGSFGKVFLVK	ATP Loop	-15.3281	-8.01295
RSK2 domain1	UniRef100_P51812	LTDFGLSKESIDHEKK	Activation Loop	-18.9095	-18.0053
RSK2 domain1	UniRef100_P51812	DLKPENILLDEEGHIKLTDFGLSKESIDHEK	Lys2	-33.0733	-23.0252
RSK2 domain2	UniRef100_P51812	DLKPSNILYVDESGNPESIR	Lys2	-8.05609	-9.89169
RSK3 domain1	UniRef100_Q15349	DLKPENILLDEEGHIKITDFGLSK	Lys2	-6.33011	-7.21952
RSKL1	UniRef100_Q96S38	VLGVIDKVLLVMDTR	ATP	-4.35726	4.0573
SGK3	UniRef100_Q96BR1	FYAVKVLQK	Lys1	-4.22307	-8.74361
SGK3	UniRef100_Q96BR1	IVYRDLKPENILLDSVGHVVLTDFGLCK	Lys2	1.94451	7.02228
SLK	UniRef100_Q9H2G2	AQNKETSVLAAAKVIDTK	Lys1	14.2851	13.6376
SLK	UniRef100_Q9H2G2	DLKAGNILFTLDGDIK	Lys2	-40.1722	-36.413
SMG1	UniRef100_Q96Q15	SYPYLFKGLEDLHLDER	ATP	-5.56531	7.12169
SMG1	UniRef100_Q96Q15	DTVTIHSVGGTITILPTKTKPK	ATP	14.8528	8.15797
smMLCK	UniRef100_Q15746	VWAGKFFK	Lys1	10.5905	6.61543
smMLCK	UniRef100_Q15746	QGIVHLDLKPENIMCVNK	Lys2	-12.5162	-2.32785
SNRK	UniRef100_Q9NRH2	VAVKVIDK	Lys1	13.7447	21.7479
SNRK	UniRef100_Q9NRH2	DLKPENVVFFEK	Lys2	11.6749	5.79172
SRC	UniRef100_P12931	VAIKTLKPGTMSPEAFLQEAQVMKK	Lys1	21.2594	15.3998
SRPK1	UniRef100_Q96SB4	IIHTDIKPENILLSVNEQYIR	Lys2	19.2515	20.1902
STLK3	UniRef100_Q9UEW8	DLKAGNILLGEDGSVQIADFGVSAFLATGGDVTR	Lys2	-5.4987	7.10018
STLK5	UniRef100_Q7RTN6	YSVKVLPWLSPEVLQQNLQGYDAK	Activation Loop	9.62634	14.0684
STLK5	UniRef100_Q7RTN6	SVKASHILISVDGK	Lys2	23.2936	-1.85952
STLK6	UniRef100_Q9C0K7	HTPTGTLVTIKITNLENCNEER	Lys1	-1.64859	8.26591
STLK6	UniRef100_Q9C0K7	SIKASHILISGDGLVTLSGLSHLHSLVK	Lys2	17.0746	11.8361
SYK	UniRef100_P43405	ISDFGLSKALR	Activation Loop	-14.9451	-12.1621
SYK	UniRef100_P43405	TVAVKILK	Lys1	-2.04305	-0.193748
TAK1	UniRef100_O43318	DLKPPNLLLVAGGTVLK	Lys2	5.99682	5.99779
TAO1, TAO3	UniRef100_Q9H2K8, UniRef100_Q7L7X3	DIKAGNILLTEPGQVK	Lys2	-4.56159	-17.0489
TAO2	UniRef100_Q9UL54	DVKAGNILLSEPGLVK	Lys2	-3.25963	-13.9259
TBK1	UniRef100_Q9UHD2	TGDLFAIKVFNNISFLRPVDVQMR	Lys1	-6.27088	7.17438
TGFbR2	UniRef100_P37173	DLKSSNILVK	Lys2	-11.4146	-1.78126
TLK1	UniRef100_Q9UKI8	YAAVKIHQLNK	Lys1	6.65508	5.77399
TLK1	UniRef100_Q9UKI8	YLNEIKPPIIHYDLKPGNILLVDGTACGEIK	Lys2	-1.18415	0.996524
TLK2	UniRef100_Q86UE8	YVAVKIHQLNK	Lys1	4.52842	10.4368
TLK2	UniRef100_Q86UE8	YLNEIKPPIIHYDLKPGNILLVNGTACGEIK	Lys2	-1.2733	3.99819
ULK1	UniRef100_O75385	DLKPQNILLSNPAGR	Lys2	-8.75587	-12.3682
ULK3	UniRef100_D3DW67	EVVAIKCVAK	Lys1	-8.672	-5.01767
ULK3	UniRef100_D3DW67	NISHLDLKPQNILLSSLEKPHLK	Lys2	1.78794	0.534496
Wnk1, Wnk2	UniRef100_Q9Y3S1, UniRef100_D3DUP1	GSFKTVYK	ATP Loop	15.7543	7.763
Wnk1, Wnk2, Wnk3	UniRef100_Q9Y3S1, UniRef100_D3DUP1, UniRef100_Q9BYP7	DLKCDNIFITGPTGSVK	Lys2	1.97434	1.31599
Wnk1, Wnk2, Wnk4	UniRef100_Q9Y3S1, UniRef100_D3DUP1, UniRef100_Q96J92	IGDLGLATLKR	Activation Loop	22.3453	7.75489
YANK3	UniRef100_Q86UX6	DVKPDNILLDER	Lys2	-11.4612	-1.0554
ZAK	UniRef100_Q9NYL2	WISQDKEVAVKK	Lys1	11.5457	11.9472
ZAP70	UniRef100_P43403	ISDFGLSKALGADDSYYTAR	Activation Loop	-5.64482	-5.11932
ZAP70	UniRef100_P43403	QIDVAIKVLK	Lys1	10.8239	9.49068
ZC1/HGK, ZC2/TNIK, ZC3/MINK	UniRef100_O95819, UniRef100_Q9UKE5, UniRef100_Q8N4C8	DIKGQNVLLTENAEVK	Lys2	-11.0205	-6.57659
ZC2/TNIK	UniRef100_Q9UKE5	TGQLAAIKVMDVTGDEEEEIKQEINMLKK	Lys1	11.117	5.37798
