# Supplementary material for: Selective LRRK2 kinase inhibition reduces phosphorylation of endogenous Rab10 and Rab12 in human peripheral mononuclear blood cells
Source: Sci Rep. 2017 Aug 31;7:10300. doi: 10.1038/s41598-017-10501-z (PMC5578959; doi:10.1038/s41598-017-10501-z)
Supplement: Supplementary file 3 — Supplementary File 2 [file 41598_2017_10501_MOESM3_ESM.xlsx]

## Sheet: Identified peptides
ID (proteinGroups table)	Protein ID(s) (UniProtKB)	Protein Names()	Gene Name(s)
0	D2Y6Y7;D3WYZ0;A0A098CMI8;A0A098CL94;A0A098CL77;A0A098CJX4;Q14XY3;A0A0D4WP22;A6ZHM2;K7WIJ6;A0A059QQB7;A0A075X6H8;A0A075X6V9;A6ZGJ0;G9LC49;X5CJR1;X5CIF1;X5CFG7;X5CDZ8;X5BZD6;X5BWE9;X5BW47;X5BSQ0;X5BSN2;X2CNL3;X2C587;W8DFC5;W8DBL0;W8D9J2;W8D8V4;W8D860;W8D5L5;W8D5F7;W8D2P9;W5VMK3;W0C8M5;W0C6Y6;W0C6A8;V9NAZ0;V9N8I7;V9N5U4;V9N4L5;V9M6K4;V9K6C5;V9K4I6;V9K052;V9JTU3;V9JF96;V9JB23;V5JTX2;V5JSZ5;V5JSF4;V5J…	ATP synthase subunit a	ATP6;atp6;MTATP6;ATPase 6;MT-ATP6
1	P00403;Q14XT3;H9E7F7;H9E7P8;H9E7W2;H9E7T7;X5C6M5;X5BKA4;X2CK15;X2C841;W8DFH5;W8DBX9;W8D1X2;V9K571;V9JPM6;V9J3S1;U5Z9R9;U5Z487;U3LSI8;U3L556;T1SWS8;T1Q632;S4STI1;R9Y478;R9Y412;Q9B2U8;Q9B138;Q8WCW3;Q8HNR1;Q85KS0;Q7YCE6;Q7Y6N0;Q7Y6M3;Q6VJJ3;Q6VJD8;Q6VIG7;Q6RQ80;Q6RNN7;Q6RKW8;Q6R0V6;Q5SB08;Q5SAP1;Q5SA98;Q5S971;Q4GVP5;Q4GQP0;Q4GHE1;Q4GCZ4;Q4GCG2;Q4GCC3;Q4F4V6;Q4EZD4;Q305H0;Q19MP7;Q15HH9;Q0Z7S0;Q0Z7J0;…	Cytochrome c oxidase subunit 2	MT-CO2;COX2;COII;cox2
2	A0A0A7C7G2;A0A023T398		HLA-B
3	P61326;Q96A72;A0A023T6R1;F5H6N1;F5H6P7;P61326-2;F5H3U9	Protein mago nashi homolog;Protein mago nashi homolog 2	MAGOH;MAGOHB;FLJ10292
4	Q9Y5S9;A0A023T787;Q8WWE9	RNA-binding protein 8A	RBM8A;RBM8
5	P13762;Q861F4;O78117;A0A024F9U8;A0A024F9S8;A0A024F986;A0A024F8Q5;X5D2U9;Q2LIR4;A0A0G2JJQ8;Q30152;D6CJH3;Q9NQ54;Q9MYE4;Q9GJ49;Q9GIJ6;O19743;O19738;O19719;O19727;Q05563;Q9UM28;Q9UEX8;O19740;D1MYB6;Q9UEY3	HLA class II histocompatibility antigen, DR beta 4 chain	HLA-DRB4;HLA-DR;HLA-DRB4* variant allele;DRB4;HLA-DRB1;HLA-DRB2
6	A0A024F8S6;Q30154;A0A024F9V3;Q29971;Q5TJ21;Q2YHL2;A0A068B7P5;S0F3B4;O78216;O78167;N1NVB1;N1NTC1;N1NSC9;K4ULZ0;A0A0G2R124;Q30179;Q29973;Q95385;I6NWR3;F5A501;A0PFV9;A0A0G2R182;Q9MXZ2;Q29802;E5RV95;N1NV01	HLA class II histocompatibility antigen, DR beta 5 chain	HLA-DRB5;HLA-Dw12;HLA-DRB1;DRB1;HLA-DRB2;HLA-DR;HLA-DR4I;HLA-DRB13
7	A0A024F979;O19507;A0A0G2JP73;P79483;Q9TQD7;Q7JFU8;Q6LBW9;Q6LBW6;Q4PNL5;O78187;Q9TQ22;Q95358;O19593;O78199;O78188;S0F3J9;Q5U9D1;Q59HP9;Q50EW5;M1L559;K4HPL6;I0J8R2;H8WV72;H8WV71;G9HRN3;G9F9T9;G5EM91;G0Z6Y8;F4NBM3;F4NBM2;E0WN71;D3K4I2;C8C9W1;C1KJK8;B2NJ33;B1VJP6;A0A090KI66;A0A076VEF9;Q5Y7C2;H8WV69;F8STB1;F4NBM0;Q31639;O62902;E5RVA0;Q9TP03;U5YQ41;Q29818;D0VE54;Q99938;Q30135	HLA class II histocompatibility antigen, DR beta 3 chain	HLA-DRB3
8	Q92544;A0A0C4DFM1;A0A024QYR3;B4DYH6;B4DH88;Q6ZTK5;F8WCN2;F2Z2L1	Transmembrane 9 superfamily member 4	TM9SF4
9	P60484;F6KD02;F6KD01;F6KCZ5;F6KCZ4;A0A024QYR6;P60484-2;A0A087X033;A0A087WT17;O14781;O43460;F6KCZ3;P60484-3	Phosphatidylinositol 3,4,5-trisphosphate 3-phosphatase and dual-specificity protein phosphatase PTEN	PTEN;PTEN2;PTH2
10	Q99805;A0A024QYR8;B3KSG9	Transmembrane 9 superfamily member 2	TM9SF2
11	Q9HD45;A0A024QYS2;Q96JZ5;Q8WUB5;Q5TB53;B4DN13;Q96K55;Q8NCC4	Transmembrane 9 superfamily member 3	TM9SF3;SMBP
12	P05121;A0A024QYT5;B7ZAB0;P05121-2;B7Z4X6;B7Z1D9	Plasminogen activator inhibitor 1	SERPINE1
13	P61966;A0A024QYT6;H7C1E4;P61966-2	AP-1 complex subunit sigma-1A	AP1S1
14	Q99613;B4DVQ5;A0A024QYU9;Q99613-2;A1KYQ7;B5ME19;B4DDN4;B4DVU3;B4DRU0;B4E2Z6;B3KNZ4;A0A024QYX7;Q3B7B9;H3BPE4;H3BPE3;H3BTY8	Eukaryotic translation initiation factor 3 subunit C;Eukaryotic translation initiation factor 3 subunit C-like protein	EIF3C;EIF3CL
15	Q9H875;A0A024QYV5;E9PC43;B4DQF4;Q9H875-2	PRKR-interacting protein 1	PRKRIP1
16	Q04941;A0A024QYW3;Q04941-2	Proteolipid protein 2	PLP2
17	O43900;B7Z6S4;B2RBS3;A0A024QYW5;B7Z5U0;H0Y413;B7Z8D2;Q6IAE4;O43900-2;A0A0A0MRT7	Prickle-like protein 3	PRICKLE3;LMO6
18	Q9Y484;G8JLI5;A0A024QYX1;H0Y329;C9JYH8;A0A024QYW6;Q9Y484-3;Q9Y484-2;C9J471;C9J0A8;C9JUS5;C9JBX7;C9JE01;C9JVT3;H7C5B4	WD repeat domain phosphoinositide-interacting protein 4	WDR45
19	P98179;A0A024QYX3	RNA-binding protein 3	RBM3
20	Q9UET6;A0A024QYX5;Q9UET6-2;B3KN91;B7Z4K4	Putative tRNA (cytidine(32)/guanosine(34)-2-O)-methyltransferase	FTSJ1
21	P42768;A0A024QYX8;C9J3B7;Q2PAL5	Wiskott-Aldrich syndrome protein	WAS
22	O60256;A0A024QYY3;B2R7R5;O60256-3;E7EPA1;C9K0K7;O60256-2;O60256-4;C9JJS3;I3L0S1;C9JDU5;C9JDH0;E7EW35;I3L164;I3L331;Q6ZTP6;I3L1T1;I3L3B8;I3L2J4;I3L4G9;I3L275	Phosphoribosyl pyrophosphate synthase-associated protein 2	PRPSAP2
23	O00512;A0A087WVU5;Q1JQ81;A0A024QYY4;B4DNX8	B-cell CLL/lymphoma 9 protein	BCL9
24	Q5M775;A0A024QYY9;Q5M775-2;Q5M775-4;Q5M775-5;Q5M775-3;B4DIW7;B4DQ24;J3KSG2;J3QQM0;J3QS22;J3KTI9;J3QRQ9;J3KRN9;J3KRD8;J3KRB9;J3KS18;J3QSD6;B4DKY0;I3L3F1;Q9BXL6-3	Cytospin-B	SPECC1
25	P60059;A0A024QYZ0	Protein transport protein Sec61 subunit gamma	SEC61G
26	A0A024QYZ6;O60645-3;O60645;O60645-2;D6RB59;Q69YP2;D6RBR9;B2RE06;Q6ZNJ2;H0Y995	Exocyst complex component 3	EXOC3;DKFZp762K123
27	Q9P209;A0A024QYZ9	Centrosomal protein of 72 kDa	CEP72
28	O00182;B3KWW5;A0A024QZ02;A0A024QZ55;O00182-3;O00182-2;O00182-6;B4DJD7;O00182-5;O00182-4;J3KS82;B4DWP7;B4DKP4;J3QS92;K7EPS0;J3KSA0	Galectin-9;Galectin	LGALS9
29	O60826;A0A024QZ03;B7ZAR0;B4DPB6;B4DLA4	Coiled-coil domain-containing protein 22	CCDC22
30	Q8IY31-3;J3QRH2;A0A087X2B4;J3KRU2;B7Z4S6;J3QR43;A0A024QZ08;J3QRC6;Q8IY31-4;Q8IY31;Q8IY31-2	Intraflagellar transport protein 20 homolog	IFT20
31	Q96G74;A0A087WXV6;A0A024QZ09;Q96G74-2;Q96G74-3;Q96G74-5;H7BZQ3;Q96G74-4	OTU domain-containing protein 5	OTUD5
32	Q13164;A0A024QZ20;B4DI23;Q13164-3;S4R3I1;J3KT61;C9JUK9;Q13164-4;Q13164-2	Mitogen-activated protein kinase 7;Mitogen-activated protein kinase	MAPK7
33	O60831;B3KN29;A0A024QZ22;A6NP52	PRA1 family protein 2	PRAF2
34	P19532;B4DIA5;A0A024QZ23	Transcription factor E3	TFE3
35	Q9UBN7;A0A024QZ26;B4DZH6;Q9NSW6;B3KNA1;B3KT76;Q9NZS3;Q9UBN7-2;B3KVK5;A6NDI8;E7EPS2;B3KMC3;C9J172;Q9BRX7;E9PEH1;E7EP63;E7ER52;C9JEF4;B4DJ18;B3KY98	Histone deacetylase 6	HDAC6;DKFZp566E044
36	P31040;A0A024QZ30;P31040-2;D6RFM5;B3KT34;Q0QF12;A0A087X1I3;P31040-3;B3KYA5;H0Y8X1;B7Z668;H0Y8S2;B7Z6J5	Succinate dehydrogenase [ubiquinone] flavoprotein subunit, mitochondrial	SDHA
37	A1KXE4;A0A024QZ31;A1KXE4-2	Myelin-associated neurite-outgrowth inhibitor	FAM168B;LOC130074
38	Q9BX63;A0A024QZ45;J3QSE8;Q9BX63-2	Fanconi anemia group J protein	BRIP1
39	Q9H0H0;J3KMZ7;B4DQZ5;A0A024QZ48;J3KRH0	Integrator complex subunit 2	INTS2
40	Q9BUZ4;A0A024QZ59;A0A024QZ19;B4DUU9;F6SA91;A0A0C4DFM9;Q9BUZ4-2;Q2KJU5;J9JIG0;Q2KJU6;Q2KJU3;C9JJ10;K7EJG7;K7ER49	TNF receptor-associated factor 4	TRAF4
41	Q14254;Q6FG43;A0A024QZ62;E7EMK3;J3QLD9;K7EKW9	Flotillin-2	FLOT2;hCG_1998851
42	Q92614;Q92614-4;A0A0D9SFK2;A0A024QZ63;Q92614-3;Q92614-5;B4DYM1;H0YEV9	Unconventional myosin-XVIIIa	MYO18A;hCG_27198
43	P09972;A0A024QZ64;B7Z1Y2;B7Z3K9;B7Z1N6;A8MVZ9;B7Z3K7;J3KSV6;J3QKP5;B7Z1Z9;C9J8F3;K7EKH5;J3QKK1;B7Z1H6;B7Z1L5;P05062;Q8NHT3;A0A087WXX2;A8K430;A0A024R145	Fructose-bisphosphate aldolase C;Fructose-bisphosphate aldolase	ALDOC
44	Q8NBR0;J3KRJ1;J3KSX2;K7EJC6;K7ELD4;K7ERH9;A0A024QZ67	Tumor protein p53-inducible protein 13	TP53I13
45	Q7L7X3;A0A024QZ70;Q7L7X3-3;Q7L7X3-2;J3QS76	Serine/threonine-protein kinase TAO1	TAOK1
46	Q13029;Q13029-2;Q59H82;A0A024QZ73;A0A024QZ72;Q13029-5;Q13029-3;B4DU02;B4DEP3	PR domain zinc finger protein 2	PRDM2
47	Q9UHV7;A0A024QZ75;J3QRB7	Mediator of RNA polymerase II transcription subunit 13	MED13;THRAP1
48	Q96C19;A0A024QZ77;H0Y4Y4;Q9BUP0;Q53SA2;Q7Z2R5;B4DEE0;A0A087X1Z2;A0A024R493;Q59EU6;C9JTV4;Q8WYH2	EF-hand domain-containing protein D2	EFHD2
49	Q9BSE5;A0A024QZ78	Agmatinase, mitochondrial	AGMAT
50	Q9NVZ3;Q53FE5;A0A024QZ81;Q9NVZ3-2;B4DUR7;F6SKB8;Q9NVZ3-3;Q9NVZ3-4;D6RB24;D6RAN6;H0Y970	Adaptin ear-binding coat-associated protein 2	NECAP2
51	Q9NRF2;A0A024QZC2;A0A024QZ92;B3KNV5;A0A024QZD2;Q9NRF2-2;Q9NRF2-3	SH2B adapter protein 1	SH2B1;SH2B
52	Q6UX06;A0A024QZ95;B4DV64	Olfactomedin-4	OLFM4
53	Q9NW97;A0A024QZ97	Transmembrane protein 51	TMEM51
54	Q674X7;A0A024QZA5;Q674X7-4;Q674X7-3;Q674X7-2;Q674X7-5;B0QYQ6;B4DEV2	Kazrin	KAZN;hCG_1821267
55	O14874;A0A024QZA9;O14874-2;O14874-3;H3BS02;B4DGN9;H3BTL2;H3BNP3;H3BQP2	[3-methyl-2-oxobutanoate dehydrogenase [lipoamide]] kinase, mitochondrial	BCKDK
56	Q6P3S6;X6RKU3;A0A024QZB0	F-box only protein 42	FBXO42
57	A0A024QZB4;P50225;H3BRY5;Q59GG0;P50225-2;H3BQX5;Q9UMT9	Sulfotransferase;Sulfotransferase 1A1	hCG_1993905;SULT1A1
58	Q9BWN1;A0A024QZB5;H3BQL8;H3BND2;A0A024QZF0;Q96D88	Proline-rich protein 14	PRR14;MGC3121
59	Q13286;Q13286-6;H3BPL0;H3BRU8;Q9UBH5;Q9UP10;O95090;H3BR84;Q9UBD8;Q5XFT9;H3BPM8;A0A024QZB8;Q13286-5;Q13286-4;Q13286-2;Q13286-7;Q13286-3	Battenin	CLN3
60	Q96MX3;A0A087WVT1;A0A024QZB9	Zinc finger protein 48	ZNF48;ZNF553
61	O95400;A0A024QZC1;Q5QTR6	CD2 antigen cytoplasmic tail-binding protein 2	CD2BP2
62	O60356;A0A024QZC4;O60356-2	Nuclear protein 1	NUPR1;P8
63	Q9H5H4;B7Z2Y7;H3BS42;B2RD90;A0A024QZC8	Zinc finger protein 768	ZNF768;FLJ23436
64	Q07020;A0A024QZD1;G3V203;J3QQ67;Q0QEW2;H0YHA7;Q07020-2;F8VYV2;F8VUA6;B4DDY5;F8VXR6	60S ribosomal protein L18	RPL18
65	P08621;A0A024QZD5;A8KAQ5;P08621-2;P08621-3;M0QYR1;M0QX04;Q9UFS1	U1 small nuclear ribonucleoprotein 70 kDa	SNRNP70;SNRP70
66	O43561;A0A024QZD6;O43561-2;O43561-3;C7C5T7;C7C5T8;H3BQD8	Linker for activation of T-cells family member 1	LAT
67	Q96K58;B2RDP4;A8K1I4;A0A024QZD9;C9JG35;C9J092;C9JCJ0;Q96K58-2	Zinc finger protein 668	ZNF668
68	Q9H7E2;A0A024QZE0;Q9H7E2-3;Q9H7E2-2;B1AMN9	Tudor domain-containing protein 3	TDRD3
69	A0A024QZE1;E2GIM5;E2GIM7;E2GIM9;E2GIM8;E2GIM6		IRF3
70	Q96GQ5;H3BR29;H3BSM7;A0A024QZE6;B4E381;Q96GQ5-2;B4DKB6;H3BTA0;H3BS97	RUS1 family protein C16orf58	C16orf58
71	A0A024QZE9;Q9NWS0;M0QYA2;M0R3A4;M0QXD5;M0R2P8;M0QYF4;M0R0J2;M0R028;M0R3A8;M0QZM3;Q9NWS0-3;M0QZ61;M0QZZ1	PIH1 domain-containing protein 1	FLJ20643;PIH1D1
72	P37198;A0A024QZF1;M0QXN5	Nuclear pore glycoprotein p62	NUP62;hCG_19665
73	P10301;A0A024QZF2	Ras-related protein R-Ras	RRAS
74	Q96B36;A0A024QZF6;Q96B36-3;Q96B36-2;H9KV91;M0R2V8	Proline-rich AKT1 substrate 1	AKT1S1
75	A0A024QZG0;O75150;A8K6K1;H3BP71;O75150-4;O75150-3;B4DMM1;B4DFU2;Q6ZN99;B4E313;A0A087WTK2;B3KQV1;H3BS50;H3BQ99;H3BUL6;I3L332	E3 ubiquitin-protein ligase BRE1B	RNF40
76	Q9UP65;M0R339;M0QZB1;A0A024QZH0;Q9UP65-2;Q9UP65-3;M0QY18	Cytosolic phospholipase A2 gamma	PLA2G4C
77	Q9NRA0;A0A024QZH5;M0R344;Q9NRA0-4;Q9NRA0-2;Q9NRA0-5;B3KV83;E9PCV4;Q9NRA0-3;M0R0E9;B7Z4T1;A0A075B7A1;M0QXX5;Q8N2M3	Sphingosine kinase 2	SPHK2
78	A0A024QZH6;Q9H7N4;A1L197	Splicing factor, arginine/serine-rich 19	SR-A1;SCAF1
79	P55899;M0R0H0;M0R220;M0QYN1;M0QYN9;A0A024QZI2;M0QYM4;M0R2T3;M0R266;M0R0A9	IgG receptor FcRn large subunit p51	FCGRT;hCG_1998059
80	Q8IV63;A0A024QZI4;Q8IV63-2;M0QYA8;Q8IV63-3;M0R073;M0QYG0;B4E0U5;M0QXD7;M0R025;M0QX88;M0R200;M0QXV1;B4DGW1;M0QZ79;M0R3H2	Inactive serine/threonine-protein kinase VRK3	VRK3
81	P51668;A0A024QZJ2;Q9Y2X8;Q9UQL0;A0A087WW00;C9J9H9;A0A024RA90	Ubiquitin-conjugating enzyme E2 D1;Ubiquitin-conjugating enzyme E2 D4	UBE2D1;UBE2D4
82	P35749;A0A024QZJ4;P35749-2;A0A024QZJ6;B1PS43;P35749-4;P35749-3;Q7Z7R0;O14794;O14729;Q66K75;Q16086;Q16085	Myosin-11	MYH11
83	Q16204;A0A024QZJ7;Q15302	Coiled-coil domain-containing protein 6	CCDC6
84	P31942;P31942-2;A0A024QZK8;Q53F48;P31942-3;B4DHY1;A0A024QZP1;P31942-4;P31942-6;P31942-5	Heterogeneous nuclear ribonucleoprotein H3	HNRNPH3;HNRPH3
85	A0A024QZL1;P10124	Serglycin	PRG1;SRGN
86	Q8N9N2-2;A0A024QZM0;B7Z518;Q8N9N2;H0YCB3;B3KU20;H0YE76;E9PM82;E9PQZ6;E9PKM6;E9PR40;E9PL92;H0YER2;E9PQ44;E9PJM2;H0YE79	Activating signal cointegrator 1 complex subunit 1	ASCC1
87	Q13542;Q6FG68;A0A024QZM3;B2R9B9	Eukaryotic translation initiation factor 4E-binding protein 2	EIF4EBP2
88	P53992;A0A024QZM6;B4DSN3;G5EA31;B7ZAY6;P53992-2	Protein transport protein Sec24C	SEC24C
89	Q8WXX5;A0A024QZN2;Q2VIL4	DnaJ homolog subfamily C member 9	DNAJC9;hCG_2024613
90	P18206-2;A0A024QZN4;B3KXA2;B4DKC9;B4DTM7;P18206-3;A0A096LPE1	Vinculin	VCL
91	O95229;A0A024QZN5;O95229-2;A6NH27;A0A024QZJ1;B4DP12	ZW10 interactor	ZWINT
92	Q9ULJ6;A0A024QZN6;Q9ULJ6-2;F6WR09;D4YW76;Q149N7;A0A087WYE6;A0JLS3	Zinc finger MIZ domain-containing protein 1	ZMIZ1;RAI17;TRAFIP10
93	Q9NZ45;A0A024QZN7	CDGSH iron-sulfur domain-containing protein 1	CISD1;C10orf70
94	Q5GLZ8;A0A024QZN8;Q5GLZ8-2;Q5GLZ8-3;A8K9U4;Q5GLZ8-6;H0Y6K7;D6RCL5;Q5GLZ8-4;Q5GLZ8-5;Q9Y4U2	Probable E3 ubiquitin-protein ligase HERC4	HERC4
95	Q9P0M6;A0A024QZP6;Q5SQT3	Core histone macro-H2A.2;Core histone macro-H2A	H2AFY2
96	Q96EB6;A0A024QZQ1;Q96EB6-2;A8K128;I1Y8W7;B0QZ35;E9PC49	NAD-dependent protein deacetylase sirtuin-1;SirtT1 75 kDa fragment	SIRT1
97	P07602;A0A024QZQ2;Q53FJ5;C9JIZ6;Q59EN5;P07602-2;P07602-3;B4DEK5;B4DRB7;Q5BJH1	Prosaposin;Saposin-A;Saposin-B-Val;Saposin-B;Saposin-C;Saposin-D	PSAP
98	Q9BRX2;A0A024QZR3;B3KPC1	Protein pelota homolog	PELO;hCG_2002731
99	Q9Y2T2;A0A024QZR5;Q8NDP0;B4DRN6;H0YBM0	AP-3 complex subunit mu-1	AP3M1;DKFZp586G1518
100	O96007;A0A024QZS1	Molybdopterin synthase catalytic subunit	MOCS2
101	Q8N292;A0A024QZS2;D6RA63;D6RBK7	Protein GAPT	GAPT;FLJ33641
102	P30405;A0A024QZS4;B2R6X6;R4GN99;H0Y548;P30405-2	Peptidyl-prolyl cis-trans isomerase F, mitochondrial;Peptidyl-prolyl cis-trans isomerase	PPIF
103	P45880;A0A024QZT0;A0A024QZN9;P45880-2;P45880-1;A0A0A0MR02;B4DKM5;Q5JSD2;Q5JSD1;A2A3S1	Voltage-dependent anion-selective channel protein 2	VDAC2
104	Q96KP1;A0A024QZT2;B3KPN7;Q2MDF5	Exocyst complex component 2	EXOC2
105	P50453;A0A024QZT4;Q6N0A8;O75830;C9J7N5;B4DDY9;A0A0C4DGW9	Serpin B9	SERPINB9
106	A0A024QZT9;P16083;Q5TD07;B3KPX6;Q5TD05;Q59EN2;A2A2U4	Ribosyldihydronicotinamide dehydrogenase [quinone]	NQO2
107	Q13546;A0A024QZU0;Q13546-2;B3KU53	Receptor-interacting serine/threonine-protein kinase 1	RIPK1
108	Q92766;Q92766-2;A0A024QZU8;Q92766-5;Q92766-3;C9JU34;Q92766-6;A0A087X055;C9JPJ6;Q92766-4;C9JE09	Ras-responsive element-binding protein 1	RREB1
109	Q9NYY3;Q8N7M6;B4DM54;A0A087WUH9;A0A024QZV1	Serine/threonine-protein kinase PLK2;Serine/threonine-protein kinase PLK	PLK2
110	Q14511;A0A087WUD2;A0A024QZV9;Q14511-3	Enhancer of filamentation 1;Enhancer of filamentation 1 p55	NEDD9
111	P51580;A0A024QZW0;Q9BS45;Q6I929	Thiopurine S-methyltransferase	TPMT
112	Q9UMY1;A0A024QZW2;H7C2B1;Q9UMY1-2	Nucleolar protein 7	NOL7
113	Q96S59;A0A024QZW3;A0A024R014;Q96S59-2;Q96S59-3;O60738	Ran-binding protein 9	RANBP9
114	P49790;A0A024QZW7;P49790-3;P49790-2	Nuclear pore complex protein Nup153	NUP153
115	P35237;A0A024QZX3	Serpin B6	SERPINB6
116	A0A024QZX5;A0A087X1N8;Q8IXH2;A0A024QZT8		SERPINB6
117	Q13155;B2R7M3;A0A024QZY1;A8MU58;F8W950;F8WCL2	Aminoacyl tRNA synthase complex-interacting multifunctional protein 2	AIMP2;JTV1
118	O00635;A0A024QZY4;Q59EA5;Q6MZQ5	E3 ubiquitin-protein ligase TRIM38	TRIM38;DKFZp686F23130
119	Q13523;A0A024QZY5	Serine/threonine-protein kinase PRP4 homolog	PRPF4B
120	Q9Y4F9;A0A024QZY9	Protein FAM65B	FAM65B;C6orf32
121	P78410;A0A024QZZ1;P78410-3;P78410-2;E9PRR1;B2R753;A8K4B5;E9PRX1;C9JNZ3;C9JVU4;C9J3Q8;E9PJE9;E7EPR2;E9PFB8;S4R3N0	Butyrophilin subfamily 3 member A2	BTN3A2
122	Q96NT0;A0A024QZZ6;B8ZZ99;F8WCZ3;Q96NT0-2	Coiled-coil domain-containing protein 115	CCDC115;MGC12981
123	P58876;A0A024QZZ7;A8K9J7	Histone H2B type 1-D;Histone H2B	HIST1H2BD
124	Q9NXA8;A0A024R012;Q9NXA8-4;Q9NXA8-3;Q9NXA8-2	NAD-dependent protein deacylase sirtuin-5, mitochondrial	SIRT5
125	Q93077;A0A024R017;Q7L7L0;V9GZN0	Histone H2A type 1-C;Histone H2A;Histone H2A type 3	HIST1H2AC;HIST3H2A
126	A0A024R032;D6RFJ5;D6RER7;D6RAE8;D6RC38		FYB
127	P02748;A0A024R035	Complement component C9;Complement component C9a;Complement component C9b	C9
128	P98082;B2RAW0;A0A024R036;P98082-3;P98082-2;B4DNN1;D6RFF7;D6REB1;D6RIA5;D6RGZ1	Disabled homolog 2	DAB2
129	P55809;A0A024R040;Q6IAV5;E9PDW2;B7Z609;P55809-2;Q9BYC2;Q9H7N8;B3KS89	Succinyl-CoA:3-ketoacid coenzyme A transferase 1, mitochondrial;Succinyl-CoA:3-ketoacid-coenzyme A transferase	OXCT1;OXCT
130	O00478;A0A024R042;O00478-2;A8K6Q7;Q53FI5;Q53FK5;C9JZT5;A0A089GIA6;C9JQT8;C9JUV8;C9J877;P78409;Q59F79	Butyrophilin subfamily 3 member A3	BTN3A3
131	O60671;A0A024R045;O60671-2	Cell cycle checkpoint protein RAD1	RAD1;hCG_37731
132	O00479;A0A024R046	High mobility group nucleosome-binding domain-containing protein 4	HMGN4
133	Q92956-2;Q92956;A0A024R052;F6UPZ7;B9A034;F6Q0M4	Tumor necrosis factor receptor superfamily member 14	TNFRSF14
134	P62873;B2R6K4;A0A024R056;P62873-2;F6UT28;B1AKQ8;F6X3N5;Q71UM6;B3KVK2;Q71UM7;P16520;F5H8J8;F5H0S8;E9PCP0;F1T0G5;F1T0G4;P16520-2;F5GZN8	Guanine nucleotide-binding protein G(I)/G(S)/G(T) subunit beta-1	GNB1
135	O95544;A0A024R058;O95544-2;A0A0A0MR98;O95544-3;J3KSP9	NAD kinase	NADK
136	Q01581;Q8N995;Q5XJ04;A0A024R059;D6RIW1;P54868;P54868-3;P54868-2	Hydroxymethylglutaryl-CoA synthase, cytoplasmic	HMGCS1
137	P51809;A0A024R061;B2R6P4;P51809-3;B4DIH9;B4DE96;B4DMB4;E5RH06	Vesicle-associated membrane protein 7	VAMP7;SYBL1
138	Q13309;D6RAG5;B4DHK6;A0A024R069;A0A0A0MTL5;Q13309-4	S-phase kinase-associated protein 2	SKP2
139	O75694;A0A024R071;B4DLT2;O75694-2;E9PF10;B3KMK3;D6RA13	Nuclear pore complex protein Nup155	NUP155
140	Q96S94;A0A024R072;B3KQ08;A0A024R077;B4DE38;Q96S94-3;A0A0A0MSF3;Q9H2N7;B4DVR5	Cyclin-L2	CCNL2
141	Q5TA45;A0A024R073;A0A024R0F2;Q5TA45-2;Q5TA45-3;C9IYS7;A0A087WYI0;Q5TA45-4;Q5TA45-5;J3QRY6;C9J979;E9PNS4;E9PNH9;E9PMA2;A0A0D9SGA8;H0YE15;E9PJG0;E9PKA4;E9PI75;E9PIG1;A0A087WXT8	Integrator complex subunit 11	CPSF3L
142	A0A024R074;P51809-2	Vesicle-associated membrane protein 7	SYBL1;VAMP7
143	Q9BRK5;A0A024R084;Q9BRK5-2;A0A024R0A9;Q9BRK5-6;H0Y3T6;Q9BRK5-5;G3V1E2;Q9BRK5-4;Q9BRK5-3	45 kDa calcium-binding protein	SDF4
144	P52739;B3KQ42;A0A024R087;P52739-2;D6RJH2;D6R9I2	Zinc finger protein 131	ZNF131;hCG_36935
145	A0A024R094;Q9H074-3;Q9H074-2;D6REB4;D6RJF2;D6RD97;D6RJ02	Polyadenylate-binding protein-interacting protein 1	PAIP1
146	Q96S66;A0A024R095;A0A024R0G0;Q96S66-4;Q96S66-3;Q96S66-2;Q5T1P5;B3KQX4	Chloride channel CLIC-like protein 1	CLCC1
147	Q01433;H0Y360;A0A024R098	AMP deaminase 2	AMPD2
148	Q5T2Z1;A8K0M8;A0A024R099;Q6PGN9-2;Q6PGN9;Q6PGN9-3;Q5T2Z0;Q6PGN9-4	Proline/serine-rich coiled-coil protein 1	PSRC1
149	P09603;E9PKP4;F6MF51;E9PJA2;B4DTX0;Q59H07;A0A024R0A1;P09603-3;P09603-2;H7BY18;E9PQ08	Macrophage colony-stimulating factor 1;Processed macrophage colony-stimulating factor 1	CSF1
150	O43865;A0A024R0A8;Q2NKW8;O43865-2;Q6ZMM9;O43210;Q9BTL0;Q6ZMI1	Putative adenosylhomocysteinase 2;Adenosylhomocysteinase	AHCYL1
151	Q13423;Q2TB59;A0A024R0C3;E9PCX7;D6RAI5;D6RHU2;Q8N5H5;B4DS88;B4DMN9;H0Y8P5;D6RCR6	NAD(P) transhydrogenase, mitochondrial	NNT
152	Q9P2B4;A0A024R0C7;Q9NPX3;B1AMN7	CTTNBP2 N-terminal-like protein	CTTNBP2NL;DKFZp547A023
153	Q9Y6B7;B1ALD3;B1ALD1;B3KSJ4;B1ALD0;B2RBF6;A0A024R0D2;Q9Y6B7-2;B1ALD2;B4DTG3	AP-4 complex subunit beta-1;AP complex subunit beta	AP4B1;hCG_38636
154	O75534;A0A024R0E2;A0A024R0K2;O75534-2;O75534-4;Q9GZV0;O75534-3;Q96L66;E9PLT0;Q9UG93;Q8WU01;Q9UG12;E9PNG3;E9PLD4;E9PKN4;E9PJK7	Cold shock domain-containing protein E1	CSDE1;UNR
155	P52907;A0A024R0E5;A8K0T9	F-actin-capping protein subunit alpha-1	CAPZA1
156	Q5TCQ9;Q5TCQ9-3;A0A024R0E9;A0A024R0H3;Q5TCQ9-2;Q5TCQ9-4	Membrane-associated guanylate kinase, WW and PDZ domain-containing protein 3	MAGI3
157	Q9NWT8;Q6PI41;A0A024R0F0	Aurora kinase A-interacting protein	AURKAIP1
158	Q9UNY4;A0A024R0F1;Q9UNY4-2;X6RI15	Transcription termination factor 2	TTF2
159	Q8IXJ6;A0A024R0G8;Q8IXJ6-2;Q8IXJ6-3;Q8IXJ6-5;A0A0A0MRF5;E7EWX6;Q8IXJ6-4;B5MCS1;A7VJH3;C9JZQ0;F8WCF4;C9JR33;C9J3U7;F8WF57;F8WDM4	NAD-dependent protein deacetylase sirtuin-2	SIRT2;SIR2
160	P53985;B4DKS0;A0A024R0H1;B2R6A5;Q5T8R3;Q5T8R5;P53985-2	Monocarboxylate transporter 1	SLC16A1
161	O15235;A0A024R0H2	28S ribosomal protein S12, mitochondrial	MRPS12
162	A0A024R0H5;Q9H6A0-2;Q9H6A0;B4DWL2;A0A024R0G2;Q8TCN6;H7C5K8;H0YFQ2	DENN domain-containing protein 2D	DENND2D
163	Q8N7H5;A0A024R0H6	RNA polymerase II-associated factor 1 homolog	PAF1
164	Q9BQA1;A0A024R0H7;H0Y711;Q9BQA1-2;B4DJP0	Methylosome protein 50	WDR77
165	Q9Y463;A0A024R0J6;A0A024R0M8;B3KQI0;A0A024R0I0;Q9Y463-2;Q9Y463-3;B4DXU2;Q15446;M0R131;M0R2X3	Dual specificity tyrosine-phosphorylation-regulated kinase 1B	DYRK1B
166	P08134;Q5JR08;A0A024R0I3;E9PQH6;Q5JR07;Q5JR05;U3KQA9;U3KQV3;Q5JR06;E9PN11;E9PLA2;P62745	Rho-related GTP-binding protein RhoC	RHOC;hCG_2043376
167	O96013;A0A024R0J1;A8K724;O96013-4;O96013-2;A0A024R0L8;O96013-3;M0R2X4;B4DE88;M0R1R1;B4DUG0;B4E3B5;M0R0L9;M0R3G6	Serine/threonine-protein kinase PAK 4;Non-specific serine/threonine protein kinase	PAK4
168	A0A024R0J7;P61018-2	Ras-related protein Rab-4B	RAB4B
169	P12694;B2R8A9;A0A024R0K3;Q6ZSA3;F5H5P2;Q59EI3;P12694-2;F5GXU9;Q658P7;M0R0C8;H0YH31;Q9UMB3	2-oxoisovalerate dehydrogenase subunit alpha, mitochondrial	BCKDHA;DKFZp313C0640
170	Q9NW81;M0R078;M0QZC4;K7EIV4;B7ZAJ8;A0A024R0K4;Q9NW81-2;Q9NW81-6;Q9NW81-5	ATP synthase subunit s-like protein	ATP5SL;FLJ10241
171	P61018;A0A024R0K8;M0R0X1;M0R1E0	Ras-related protein Rab-4B	RAB4B
172	P50548;B7Z6N1;A0A024R0L4;P50548-2;M0QXN0	ETS domain-containing transcription factor ERF	ERF
173	P49840;A0A024R0L5;Q68D16;A8MT37;M0QYV0	Glycogen synthase kinase-3 alpha	GSK3A;DKFZp686D0638
174	Q15102;A0A024R0L6;M0R389;M0R1K3;M0QZT2;M0QXS6;M0R323	Platelet-activating factor acetylhydrolase IB subunit gamma	PAFAH1B3
175	Q3ZCQ8;Q0VAB1;A0A024R0M6;Q3ZCQ8-2;Q3ZCQ8-3;M0R2F8;M0R0C3;M0R003;M0R1Y4;M0QXC3;M0R2Z3;M0R303;M0R2D2;M0R2Q2;M0R047	Mitochondrial import inner membrane translocase subunit TIM50	TIMM50
176	Q5PRF9;M0QZ22;A0A024R0N7;A0A087WZT0;Q66K25;Q8IXP7;A0A087WUK6;Q9NW90;M0R0X3;M0QX45	Protein Smaug homolog 2	SAMD4B
177	Q96DU7;A0A024R0N8	Inositol-trisphosphate 3-kinase C	ITPKC
178	P01137;A0A024R0P8;Q7Z488;Q49IL8;Q49IK8;B2C8Z3;M0R2S0;A0A078BCH8;A0A078BC11;A0A078BBI5;A0A078BCJ0;A0A078BFK3;Q671V1;Q671U8;Q7Z487;Q5PY19;Q86YU2;Q59EG9	Transforming growth factor beta-1;Latency-associated peptide	TGFB1
179	O96008;A0A024R0P9;O96008-2;K7EJ57;K7EKG4	Mitochondrial import receptor subunit TOM40 homolog	TOMM40
180	Q9H0W8;A0A024R0Q0;Q9H0W8-2;M0QZC7;M0R2N0;M0QYR7;M0QZH1;M0QX70;M0R0U0	Protein SMG9	SMG9;FLJ12886
181	Q8IV08;A0A024R0Q4;B4DEL6;M0QZI4;M0R3G9;M0R2W7;M0R1F7;E2QRG1	Phospholipase D3	PLD3
182	Q8WUF5;A0A024R0Q5;Q6ZNZ8;K7EN03;A7YME7	RelA-associated inhibitor	PPP1R13L
183	P07992;K7ER89;K7EP14;A0A024R0Q6;P07992-2;P07992-3;K7EJW9;K7EK97;K7ES46;K7ER60;P07992-4	DNA excision repair protein ERCC-1	ERCC1
184	P53041;Q9BPW0;H0YDU8;A0A024R0Q7;B2R6R6;Q53FR0;B4DLP6;B4DDZ8;A8MU39;Q59F46;B7Z1I1;E7EU14;M0R196;A0A087WY80	Serine/threonine-protein phosphatase 5;Serine/threonine-protein phosphatase	PPP5C
185	Q96D53;A0A024R0Q9;Q96D53-2;M0R001;M0R011	AarF domain-containing protein kinase 4	ADCK4
186	Q9UBE0;A0A024R0R4;Q9UBE0-3;B3KNJ4;Q9UBE0-2;M0QX65;B4DY66;M0R054;M0QYM8;M0R286;M0QYP2;M0R375	SUMO-activating enzyme subunit 1;SUMO-activating enzyme subunit 1, N-terminally processed	SAE1
187	Q92797;A0A024R0R6;B7Z6F7;A0A087WUE9;Q4LE61;M0R3C7;Q92797-2;M0R033;M0R1C2;O75402;M0QXP5;M0R039	Symplekin	SYMPK;SYMPK variant protein
188	P54920;A0A024R0R9;M0R0Y2;M0R2M1;M0R0I4;M0R058;A0A024R0V6;M0R027;M0QZM9;M0QZN5;M0R031	Alpha-soluble NSF attachment protein	NAPA
189	P18887;F5H8D7;A0A024R0S8;Q59HH7;B4DTD3;B2RCY5;B4DEB2;M0QYS5;M0R1U8;M0QZ96;M0R0D2;V9VB20;M4WFF9;M4WET6;L7QJP1	DNA repair protein XRCC1	XRCC1
190	Q9H609;A0A024R0T0	Zinc finger protein 576	ZNF576
191	Q6UWP2;A0A024R0T1;A0A087WZN3;Q6UWP2-2;A0A087WYV4;A0A087X0R1	Dehydrogenase/reductase SDR family member 11	DHRS11;MGC4172
192	Q7L8J4;A0A024R0T2;Q7L8J4-2;Q96ET3;Q96MW4;B4DSF1	SH3 domain-binding protein 5-like	SH3BP5L
193	Q9Y675;A0A024R0T6	SNRPN upstream reading frame protein	SNURF;hCG_2042738
194	K7ERI9;A0A024R0T8;P02654;K7EJI9;K7ELM9;K7EPF9;K7EKP1	Apolipoprotein C-I;Truncated apolipoprotein C-I	APOC1
195	P02655;A0A024R0T9;K7ER74;Q6P163;V9GYJ8	Apolipoprotein C-II;Proapolipoprotein C-II	APOC2;APOC4-APOC2
196	P50552;A0A024R0V4;K7EM16;K7ENL7;K7ENR7;K7EQD0;K7EIG8	Vasodilator-stimulated phosphoprotein	VASP
197	Q96MT3;B3KVG6;B3KVG3;A0A024R0W7	Prickle-like protein 1	PRICKLE1
198	Q9UMZ2;A0A024R0X0;Q9UMZ2-5;A0A087WZS7;A8MYE0;A0A087WW94;A0A087WZF6	Synergin gamma	SYNRG;AP1GBP1
199	O75478;B3KU13;A0A024R0Y4;A0A087WTV5;A0A087WWR4;O75478-2	Transcriptional adapter 2-alpha	TADA2A;TADA2L
200	P08237;P08237-3;A0A024R0Y5;P08237-2;Q96I60;B4E162;Q7KYX9;F8VNX2;F8VZQ1;F8VP00;F8VX13;Q7Z683;F8VSL1;P78457;F8W1J8;F8VSF7;F8VW30;F8VUB8;F8VTQ3;F8VYK8;F8VZI0;H0YHB8;F8VVE3	ATP-dependent 6-phosphofructokinase, muscle type;ATP-dependent 6-phosphofructokinase	PFKM
201	P61204;A0A024R0Y6;P61204-2;B4E190;F5H423;F5H0C7;H0YGG7;F5H1V1;F5H6T5;F8WDB3	ADP-ribosylation factor 3	ARF3
202	Q9BUQ8;A0A024R0Z3;A8KA56;B3KY11;F8VVA2;H0YI52;F8W1J5;H0YIL9;Q9BUQ8-2	Probable ATP-dependent RNA helicase DDX23	DDX23
203	Q86XZ4;A0A024R101;F8VS10;F8VZS5;F8VXP9;F8VRH4;F8VXB3	Spermatogenesis-associated serine-rich protein 2	SPATS2
204	Q96GM5;A0A024R102;A0A024R137;Q96GM5-2;F8VZ70;A8K9I5;F8VUB0;B4DF50;F8VW95;B7ZA58;B7Z4U8;H0YHV1;C9JYI7	SWI/SNF-related matrix-associated actin-dependent regulator of chromatin subfamily D member 1	SMARCD1
205	Q8TBF4;Q05DR1;A0A024R106;F8VXY6;G3V1V1	Zinc finger CCHC-type and RNA-binding motif-containing protein 1	ZCRB1
206	Q9HCH0;A0A024R107;H7C1V4;Q9HCH0-2;Q9HCH0-3	Nck-associated protein 5-like	NCKAP5L;hCG_1640179
207	Q9H8H3;H0YI09;A0A024R118;B4DDW1;F8VQX6	Methyltransferase-like protein 7A	METTL7A
208	Q12800;A0A024R120;Q12800-4;Q12800-2;Q12800-3;F8VWL0;F8VX55;Q9NZI6;C9JWL3;Q5JV87	Alpha-globin transcription factor CP2	TFCP2
209	Q9H2H9;F8VX12;A0A024R124;F8VX04	Sodium-coupled neutral amino acid transporter 1	SLC38A1
210	P54619;A0A024R125;P54619-2;P54619-3;F8VYY9;H0YIC9;H0YHF8;F8VZX1;F8VVA3;F8VSH3;F8VRY2;F8VSL2;B4E094;F8VPF5;F8W046;B4DUK8	5-AMP-activated protein kinase subunit gamma-1	PRKAG1
211	Q9BSB4;F8VQD9;A0A024R128;H3BMZ4;F8VVA0	Autophagy-related protein 101	ATG101;C12orf44
212	Q9H9L4;F8VUX5;A0A024R131;H0YIQ8;F8VXI8;F8VX10;Q9H9L4-4;F8VP38;H0YID1;F8VRX7	KAT8 regulatory NSL complex subunit 2	KANSL2;C12orf41
213	Q9H0H5;B2RE34;A0A024R136;H0YIK5;F8VRD2;Q9BZ74;F8VRL2;F8VUW9;F8VV39;F8VS54;F8VWX0;F8W0L1;F8VZ66;F8VV47;F8W1E5;F8VWY4;F8VVE5;F8VYH6;F8VQZ5;F8VV37	Rac GTPase-activating protein 1	RACGAP1
214	Q92828;A8K9S3;A0A024R150;Q59EK2	Coronin-2A;Coronin	CORO2A
215	Q8WWI5;A0A024R151;Q8WWI5-3;Q8WWI5-2;B3KMS7	Choline transporter-like protein 1	SLC44A1
216	A0A024R156;P50151;D3DQV2;Q9H1X3-3;A0A024R161	Guanine nucleotide-binding protein subunit gamma;Guanine nucleotide-binding protein G(I)/G(S)/G(O) subunit gamma-10	hCG_1994888;GNG10;hCG_1992840
217	O95347;A0A024R158;A8K984;B7ZLZ7;B3KMB1;O95347-2;Q05BV1;Q2KQ72;B3KM27;Q6IPS5;A0JLM9;Q05D74;Q32Q15;Q7Z2X1;Q6P712;Q5T821;A0A0C4DGE5	Structural maintenance of chromosomes protein 2;Structural maintenance of chromosomes protein	SMC2;SMC2L1
218	Q9BXL5;A8K8S6;A0A024R162	Hemogen	HEMGN
219	O95758;A0A024R163;O95758-5;O95758-1;O95758-6;O95758-4;O95758-2;O95758-7;X6R242;B1ALY4	Polypyrimidine tract-binding protein 3	PTBP3;ROD1
220	Q14142;A0A024R165;A0A024R143;Q14142-3;Q14142-4;Q14142-2;B4E0G2;B7ZAZ9	Tripartite motif-containing protein 14	TRIM14
221	Q92570;A0A024R168;Q92570-3;Q92570-2;Q6AW80	Nuclear receptor subfamily 4 group A member 3	NR4A3;DKFZp779O0162
222	Q9NXF1;A0A024R169;Q9NXF1-2;B4DQR0;B4E149;B7Z9D5;A0A0A0MSR3	Testis-expressed sequence 10 protein	TEX10
223	Q96H12;A0A024R171;X6RL08;X6R907;Q96H12-2	Myb/SANT-like DNA-binding domain-containing protein 3	MSANTD3;C9orf30
224	Q14914;A0A024R172;Q14914-2;F2Z3J9;Q5JVP2;F6XGT7	Prostaglandin reductase 1	PTGR1;LTB4DH
225	Q96T83;A0A024R176;A0A087WXD1;B3KPP8	Sodium/hydrogen exchanger 7;Sodium/hydrogen exchanger	SLC9A7
226	P51817;O43930;A0A024R177;A0A024RBU5	cAMP-dependent protein kinase catalytic subunit PRKX;Putative serine/threonine-protein kinase PRKY	PRKX;PRKY
227	P10398;A0A024R178;Q96II5;B4DV85;B4DMG5;P10398-2;Q59HC8	Serine/threonine-protein kinase A-Raf	ARAF
228	Q09161;A0A024R179;F2Z2T1	Nuclear cap-binding protein subunit 1	NCBP1
229	A0A024R183;Q00536-3;Q00536;Q00536-2;E5RGN0;A0A087WZU2;B7Z8T0;E5RJM2;B7Z461;Q6ZMU4;Q59FJ5;Q96GA5;Q9BRL4;E5RIY8;H0YBX5;E5RIU4;E5RGV7;E5RJQ8	Cyclin-dependent kinase 16	PCTK1;CDK16
230	Q9H553;A0A024R184;Q9H553-2;B3KNL8;A0A0A0MTE0	Alpha-1,3/1,6-mannosyltransferase ALG2	ALG2
231	P57729;A0A024R191;Q7Z4W7;H0YDB7;H0YEA4	Ras-related protein Rab-38	RAB38
232	Q92613;A8K5A5;A0A024R1A2;F2Z2B6;F2Z3N8	Protein Jade-3	JADE3;PHF16
233	P22314;A0A024R1A3;B4DDE4;Q5JRR6;B3KUJ2;Q5JRR9;Q5JRS0;Q5JRS2;Q5JRS1;Q8WY81	Ubiquitin-like modifier-activating enzyme 1	UBA1;UBE1
234	P68036;A0A024R1A4;P68036-3;A8K4W8;P68036-2;A0A0B4J2G9	Ubiquitin-conjugating enzyme E2 L3	UBE2L3;hCG_1789329
235	P19419;Q6FG56;A0A024R1A7;Q86SR6;Q59GR2;Q8N9S0	ETS domain-containing protein Elk-1	ELK1
236	Q13356;A8K0I0;A0A024R1C1;Q13356-2;B4DRD4;C9JDF0	Peptidyl-prolyl cis-trans isomerase-like 2	PPIL2
237	Q8IWD4;A0A024R1C5;Q8IWD4-4;Q8IWD4-3;F8WBN8;B0QYH1;B7Z820;Q8IWD4-2	Coiled-coil domain-containing protein 117	CCDC117;FLJ33814
238	Q13769;A0A024R1D6;F8WCP5;C9JXG5;H7C072;H7C441;C9JCL9;C9JXU6;F5GZF3;F8WES8	THO complex subunit 5 homolog	THOC5;hCG_2011153
239	P35626;A8K869;A0A024R1D8	Beta-adrenergic receptor kinase 2	ADRBK2
240	P35240;A0A024R1D9;A0A024R1I0;A0A024R1F6;A0A024R1J9;A0A024R1J8;P35240-4;P35240-6;P35240-5;P35240-3;P35240-2;B7Z4B6;P35240-8;P35240-10;P35240-7;Q9NRW8;A5A158;P35240-9;F8VVF8;Q59EW2	Merlin	NF2
241	Q9Y6J0;A0A024R1E5;A0A087WWW8;Q9Y6J0-2;B5MEB3;Q8WTX5;Q9NPU0;A0A087WXL7;C9JT60;C9J068;Q8IVX9;Q05C66	Calcineurin-binding protein cabin-1	CABIN1
242	Q9H1I8;A0A024R1F9;Q9H1I8-3;A0A024R1E1;B1AH59;Q659F6;Q53H58;Q53G98;Q9H1I8-2;H7C3Y4	Activating signal cointegrator 1 complex subunit 2	ASCC2;DKFZp586O0223
243	A0A024R1G4;A0A075B6F5;F5GXR6;Q8IUG5;A0A024R1E2;Q8IUG5-2;F5H6I8;Q8N903;H0YGQ4;Q68D67	Unconventional myosin-XVIIIb	MYO18B
244	O95236;A0A024R1G6;O95236-2;O95236-3	Apolipoprotein L3	APOL3
245	O60704;A0A024R1G9;B7Z976;B1AHJ7;B1AHJ6;B1AHJ5;B1AHK0;B1AHJ9;B1AHJ8	Protein-tyrosine sulfotransferase 2	TPST2
246	Q13615;A0A024R1I2;A8K0L6;A7E2W2;Q13615-3;Q13615-2;G5E953;Q9UPM2;C9JLU3	Myotubularin-related protein 3	MTMR3
247	Q96GD0;A0A024R1I3	Pyridoxal phosphate phosphatase	PDXP
248	O76054;B3KRD8;B7Z3Z8;B2RAW8;A0A024R1I5;O76054-5;H7C417;O76054-4;H7C4C6;H7C1K3;C9JZI9	SEC14-like protein 2	SEC14L2
249	Q9NQG7;Q9NQG7-3;A0A024R1I6;Q6P1K3;Q6ICH6;A8K2E6;Q9NQG7-4;B3KTD7;F1LLU8;Q9NQG7-2;E5RG08;F8VYA9;F8WC53	Hermansky-Pudlak syndrome 4 protein	HPS4;bK1048E9.4
250	Q9UBB9;Q8N523;A0A024R1I7;B4DPE5;B1AHQ3;H0Y4U8;B4DSX8;Q9UBB9-2;F6UQ07;F6UKU9;F6SQZ1;F6XM96	Tuftelin-interacting protein 11	TFIP11
251	O14994;B4DTE0;A0A0A0MR68;Q17R54;A0A024R1I8;Q59EX7;A0A087WTG8	Synapsin-3	SYN3
252	Q00587;A0A024R1J3;Q00587-2;B0QYC6;B0QYC7;B0QYC8	Cdc42 effector protein 1	CDC42EP1
253	Q9NRA8;A0A024R1K0;Q9NRA8-3;B1AKL4;Q9NRA8-2;B4DR76;Q6PJR2;B1AKL5;B0QYZ7;B1AKL6;H7C0J7	Eukaryotic translation initiation factor 4E transporter	EIF4ENIF1
254	Q04917;A0A024R1K7;B2R6N6;A2IDB2;Q9H4N8;F8WEB6;A2IDB1	14-3-3 protein eta	YWHAH
255	Q15459;A0A024R1K8;Q15459-2;B4E091;F8WB66	Splicing factor 3A subunit 1	SF3A1
256	P20472;A0A024R1K9;B8ZZ19;H0Y3U0;B1AH72	Parvalbumin alpha	PVALB
257	Q9NQG6;A0A024R1L3;Q9H0J7;B0QY95;Q9NQG6-2;B0QY94	Mitochondrial dynamics protein MID51	MIEF1;RP5-1104E15.5;DKFZp434F0116
258	Q9Y519;Q6AHY5;A0A024R1L5;A0A024R1S0	Transmembrane protein 184B	TMEM184B;DKFZp686N1150;C22orf5
259	Q9UGY1;B4DGP7;V9GYY5;A0A024R1M6;B3KQ09	Nucleolar protein 12	NOL12;MGC3731
260	A0A024R1M8;J3KQL8;B4E1T5;Q9BQE5;E9PM95;B0QYK8	Apolipoprotein L2	APOL2
261	P35579;A0A024R1N1;P35579-2;Q86XU5;B4E3S1;Q6ZNL4;Q5BKV1;Q99529;B1AH99;Q2PS10;E7ERA5;G1UI33;Q68D89;A8CLL2;Q4G140;Q6PJ55	Myosin-9	MYH9
262	A0A024R1N2		ZC3H7B
263	P12956;A0A024R1N4;P12956-2;B1AHC9;B2RDN9;B4DE32;B4E356;Q6IC76;A8WDG6	X-ray repair cross-complementing protein 6	XRCC6
264	P15153;A0A024R1P2;B1AH80;B1AH78;Q9H4E5;B1AH79;Q59FQ0;G3V4H1;G3V476;Q7Z513;A0A024R692;Q59G91;Q9H4E5-2	Ras-related C3 botulinum toxin substrate 2	RAC2
265	A0A024R1P3;Q9Y535-2;Q9Y535;E7ERZ2;Q6ZPA8;F8WDV1;F8WDS5	DNA-directed RNA polymerase III subunit RPC8	POLR3H
266	Q15040;B0QY58;B0QY55;B0QY57;B0QY56;H0YGT9;A0A024R1P5	Josephin-1	JOSD1
267	Q9UH99;A0A024R1P7;B4E2A6;Q9UH99-2;Q9UH99-3;A8K129;Q6NT72;A0A024R1S6;B0QY64;B0QY67;B0QY66;B0QY63;B0QY68;B0QY69;B0QY65;B0QY60;H0Y686	SUN domain-containing protein 2	SUN2;UNC84B
268	Q9NSP4;B1AHQ6;A0A024R1Q3;B1AHQ7;Q9NSP4-4	Centromere protein M	CENPM;C22orf18
269	P17050;A0A024R1Q5	Alpha-N-acetylgalactosaminidase	NAGA
270	P62829;Q9BTQ7;A0A024R1Q8;J3KT29;C9JD32;J3KTJ3;B9ZVP7;J3QQT9;A4D142	60S ribosomal protein L23	RPL23
271	P01127;A2NWD3;A0A024R1R5;P01127-2;A9UJN9;A9UJP0;Q9UE57	Platelet-derived growth factor subunit B	PDGFB
272	Q99741;J3QR52;J3QLN7;B2R935;A0A024R1S2;J3KTI7	Cell division control protein 6 homolog	CDC6
273	A0A024R1S5		GTPBP1
274	Q969G3;A0A024R1S7;Q969G3-2;B4DGM3;J3QKS7;Q969G3-6;Q969G3-5;Q969G3-3;Q969G3-4;K7EMQ8;J3QR61;C0IMW8;J3KT85;J3QKX6;J3KS99;J3QL66	SWI/SNF-related matrix-associated actin-dependent regulator of chromatin subfamily E member 1	SMARCE1
275	Q14847;A0A024R1S8;Q14847-2;A8K1D2;C9J9W2;Q14847-3;B4DJI4;B4DIC4;Q9NPR7;K7ESD6;J3KSN1;Q59FZ8;B7ZB56;O76041-2	LIM and SH3 domain protein 1	LASP1
276	Q86WX3;A0A024R1T1;F8WFE7	Active regulator of SIRT1	RPS19BP1
277	A0A024R1T5;P09543-2;K7ERC4;B4DFN6;C9K0L8;K7ERZ0;K7EN66	2,3-cyclic-nucleotide 3-phosphodiesterase	CNP
278	P53396;A0A024R1T9;Q4LE36;A0A024R1Y2;P53396-2;P53396-3;Q8N9C4;K7EIE7;K7ESG8	ATP-citrate synthase	ACLY;ACLY variant protein
279	P46060;A0A024R1U0;B4DY16;B4E0U0;H0Y4Q3;Q9BSK3;B0QYT5;B0QYT4;B0QYT6;Q8WUS7	Ran GTPase-activating protein 1	RANGAP1
280	Q9P2W1;K7ELD8;K7EK12;K7EQS1;A0A024R1W9;A0A024R1U1;Q9P2W1-2	Homologous-pairing protein 2 homolog	PSMC3IP
281	Q7RTV0;A0A024R1U2	PHD finger-like domain-containing protein 5A	PHF5A
282	P51148;A0A024R1U4;P51148-2;K7ERI8;K7ERQ8;K7ENY4;F8VVK3;F8VWU4;F8VSF8;K7EIP6	Ras-related protein Rab-5C	RAB5C
283	Q92871;A0A024R1U5;F8WFD5	Phosphomannomutase 1;Phosphomannomutase	PMM1
284	Q14596;B7Z5R6;A0A024R1Y3;A8K1U0;A0A024R1V3;Q14596-2;Q3LRJ5;Q3LRJ8;Q3LRK1;Q3LRI0;Q3LRI6	Next to BRCA1 gene 1 protein	NBR1
285	P61353;A0A024R1V4;E4W6B6;K7ELC7;B2R4D8;K7EQQ9;Q6LCU2;K7ERY7	60S ribosomal protein L27	RPL27
286	P55198;A0A087WW39;A0A024R1V5;Q6P2C6	Protein AF-17	MLLT6
287	P38398;Q3LRH8;A0A024R1W0;G8I0D8;A0A024R1Y0;P38398-4;P38398-7;Q5XLT4;P38398-8;Q5YLB2;A0A024R1V8;A0A024R1Y1;P38398-6;A0A0A0MSN1;E7EUM2;Q5U3B7;G3XAC3;A0A024R1V7;A0A024R1Z8;A0A024R1V0;Q7Z606;P38398-5;P38398-3;A0A068BI38;K7EPC7;H0Y8B8;B7ZA85;E7EWN5;Q05BZ9;B4DES0;A0A068BDV0;K4JWE8;K4JXS7;Q64FK3;A0A0F7G9S0;E7EQW4;C6YB47;Q3B891;E9PH68;P38398-2	Breast cancer type 1 susceptibility protein	BRCA1
288	Q8N138;J3QRM9;A0A024R1W6;Q8N138-4	ORM1-like protein 3	ORMDL3
289	Q9UH92;K7EID0;A0A024R1W8;Q9UH92-2;Q59G74;Q9UH92-3;B4E046	Max-like protein X	MLX
290	O15234;A0A024R1X0;B4DKR6;J3KSY7;K7EQ38;J3QSC4	Protein CASC3	CASC3
291	Q9BRG1;A0A024R1X3;K7ENE3;K7EKV4;K7EP45	Vacuolar protein-sorting-associated protein 25	VPS25
292	Q9Y2R0;A0A024R1X4;K7EPV0	Cytochrome c oxidase assembly factor 3 homolog, mitochondrial	COA3;hCG_16955
293	Q14457;Q53F78;A0A024R1X5;B4DS82;E7EV84;B4DQ36;W0FFG4;K7ELY9;K7ER46;K7EN35;K7EMA2;K7EQQ7;K7EKK2	Beclin-1	BECN1
294	Q96C10;B7Z455;B4DV26;A0A024R1Y5;B3KUP5;K7EPP0;C9JE76;C9JG98	Probable ATP-dependent RNA helicase DHX58	DHX58;LGP2
295	Q8N2G8;B3KVB0;A0A024R1Y7;Q8N2G8-3;K7ESN3;Q8N2G8-2;K7EL54;K7EQ41	GH3 domain-containing protein	GHDC;LGP1
296	Q9NYR9;A0A024R1Z4;Q9NYR9-2;K7ERG2;H7BXP1;Q9NYR9-3;Q9NYR9-4;A0A0A0MTA0;K7EKE9;K7ER26;K7ELL8	NF-kappa-B inhibitor-interacting Ras-like protein 2	NKIRAS2
297	Q99536;A0A024R1Z6;B3KUF8;Q99536-3;Q99536-2;K7ERT7;K7ESA3;K7ENX2;K7EM19;K7EJM4;K7ER81	Synaptic vesicle membrane protein VAT-1 homolog	VAT1
298	Q32M88;A0A024R1Z9;E7EMA9;Q32M88-2;B4DJL7;H3BM00;H0YCL6;Q8NF51;B8ZZ60	Acid trehalase-like protein 1	ATHL1
299	A0A024R201;Q5HYL3		PSMD13
300	Q9BV68;Q9BV68-2;K7EIY6;A8K0Q1;A0A024R206;U3KQF4;O60372;U3KPY8;Q9NPN4	E3 ubiquitin-protein ligase RNF126	RNF126
301	A0A024R210		IFITM1
302	Q9Y3E1;A0A024R216;H3BPQ6;H3BPM9	Hepatoma-derived growth factor-related protein 3	HDGFRP3
303	O76080;A0A024R219;Q5QPB1	AN1-type zinc finger protein 5	ZFAND5;ZA20D2
304	Q8WUY3;D6RTK6;H7BZH9;A0A024R220;B9EK61;E9PDC2;A0A088AWP5;Q8WUY3-4;Q8WUY3-2;Q8WUY3-3;A0A0C4DFM3;Q5JUB9;B4DSQ3;B4DJW7;Q5JUB8;G8XWS9;G8XWS8;Q8WUY3-5	Protein prune homolog 2	PRUNE2;KIAA0367
305	Q9Y617;A0A024R222;B4DHQ3;A0A024R280;Q9Y617-2;B4DHX7;A9LS35	Phosphoserine aminotransferase	PSAT1
306	Q9H0C5;Q3ZTS5;A0A024R224;Q9H0C5-2;B7Z271;B7Z572	BTB/POZ domain-containing protein 1	BTBD1
307	Q9UHN6;A0A024R229;Q9UHN6-2;F5H6B2;B4DTX3;B3KNL9	Transmembrane protein 2	TMEM2
308	A0A024R233;A0A024R225		TJP2
309	Q5VYS8;A0A024R235;Q5VYS8-6;Q5VYS8-4;X6R3Q3;Q5VYS8-3;Q5VYS8-5;Q5VYS9;A0A0C4DFW3;Q5VYT0	Terminal uridylyltransferase 7	ZCCHC6
310	P50148;A0A024R240;G9FP35;P29992;G3V1P7;Q59FM5;B7Z581;O95837;K7EL62	Guanine nucleotide-binding protein G(q) subunit alpha	GNAQ
311	Q16649;D9IVD5;A0A024R241	Nuclear factor interleukin-3-regulated protein	NFIL3
312	P43405;A0A024R244;A8K4G2;A0A024R273;P43405-2;C3W981;C3W980;B3KQJ1;Q13196	Tyrosine-protein kinase SYK;Tyrosine-protein kinase	SYK
313	Q5T6J7;A0A024R247;Q5T6J7-3;Q5T6J7-2;E9PP74	Probable gluconokinase	IDNK;C9orf103
314	Q96LW7-2;A0A024R248;Q96LW7	Bcl10-interacting CARD protein	C9orf89
315	Q76FK4;A0A024R250;Q76FK4-4;F8WE42;F5H101;A6H8Z4;Q76FK4-2;Q6AI50;B4DM91;F5GWN9;A0A0A0MSJ1;F5H797;F5H8B8;F5H692;F5H7D5;F5GXV1;F5H532;F5H0I5;REV__Q86XL3-3;REV__Q86XL3	Nucleolar protein 8	NOL8;DKFZp686P12242
316	Q5JSP0;A0A024R252;Q5JSP0-3;A8K9G1;Q5JSP0-2;Q9NXY1;B4DXH4	FYVE, RhoGEF and PH domain-containing protein 3	FGD3;FLJ00004
317	O43310;A0A024R259;O43310-2	CBP80/20-dependent translation initiation factor	CTIF;KIAA0427
318	Q13886;B5BUG8;A0A024R260	Krueppel-like factor 9	KLF9
319	P18621;A0A087WXM6;J3QQT2;J3KRX5;A0A024R261;A0A0A6YYL6;P18621-3;J3QLC8;A0A0A0MRF8;P18621-2;J3KRB3;A0A087WWH0;J3QS96;A0A087WY81;J3KSJ0;A4D1R6;A4D1R5	60S ribosomal protein L17	RPL17;hCG_24487;RPL17-C18orf32
320	Q13485;K7EIU8;A0A024R274;Q9BYG6;K7EIJ2;K7ENG8;B4DZP1;K7ES96;K7EL18;K7EL15;K7ENG1;A0A087WUF3;K7ELK2	Mothers against decapentaplegic homolog 4;Mothers against decapentaplegic homolog	SMAD4
321	Q969G6;A0A024R275;B2RDZ2	Riboflavin kinase	RFK
322	P07711;B3KQK4;A0A024R276;A5PLM9;Q5T8F0;Q9HBQ7;Q6LAF7;Q5NE16;P43235;Q5K630;H7CEH5;Q5QP40;Q6FHN2	Cathepsin L1;Cathepsin L1 heavy chain;Cathepsin L1 light chain	CTSL;CTSL1
323	O15269;A0A024R277;Q6NUL7;Q59EQ4;B4DR90;O15269-2	Serine palmitoyltransferase 1	SPTLC1
324	Q9HCE3;B3KXW2;A0A024R283;K7EQN0	Zinc finger protein 532	ZNF532
325	Q9UMX0;B3KNI2;A0A024R284;A0A024R258;B3KNI8;Q9UMX0-2;Q59FJ2;Q9UMX0-4;Q9UMX0-3;H0YDS0;H0YEZ9	Ubiquilin-1	UBQLN1
326	Q9UPW5;A0A024R288;J3KNS1;Q9UPW5-2;Q9UPW5-3;B4DHX2	Cytosolic carboxypeptidase 1	AGTPBP1
327	Q06136;A0A024R292;K7EQS7;K7ERC8;Q06136-2	3-ketodihydrosphingosine reductase	KDSR;FVT1
328	Q96BD8;A0A024R294;Q96BD8-2	Spindle and kinetochore-associated protein 1	SKA1;C18orf24
329	P49257;A0A024R2A7;B2R774;Q53FS4;A0PJ85;B4DVV0	Protein ERGIC-53	LMAN1
330	P50452;A0A024R2B1;P50452-2;C9JVA8;H7BXK7;C9JTJ8	Serpin B8	SERPINB8
331	P10415;A0A024R2C4;A9QXG9;A0A024R2B3;P10415-2	Apoptosis regulator Bcl-2	BCL2;bcl-2
332	O75351;A0A024R2C5;A8K4G7;A8K5D8;K7EKZ3;K7EL71;Q6PJZ4	Vacuolar protein sorting-associated protein 4B	VPS4B
333	Q9NVJ2;B4DQT8;A0A024R2D4;B4E1J8;Q9NVJ2-2	ADP-ribosylation factor-like protein 8B	ARL8B
334	O95352;A0A024R2E9;B3KQM6;B2RB57;O95352-2;O95352-3;B4DQK1;C9JFF4;C9J415;C9JE55;C9JNU2;C9JKA3;C9JGL2;F8WDY9;H7C2R3;H7BZ92;H7C2J8;H7C369;H7C059	Ubiquitin-like modifier-activating enzyme ATG7	ATG7
335	P40337;A0A024R2F2;P40337-3;B4E1V7;P40337-2;J9Z661	Von Hippel-Lindau disease tumor suppressor	VHL
336	Q93075;H7C1W4;A8K179;A0A024R2F3;H7C1D0	Putative deoxyribonuclease TATDN2	TATDN2
337	Q9BV44;A0A024R2F4;H7C0R6;H7C3J3;C9J9V2	THUMP domain-containing protein 3	THUMPD3
338	Q8N4Q1;A0A024R2I5;A0A024R2F8;Q8N4Q1-2	Mitochondrial intermembrane space import and assembly protein 40	CHCHD4
339	Q9BTV4;A0A024R2F9;Q8TEP9;V9GY05	Transmembrane protein 43	TMEM43;FLJ00144
340	Q96HD1;Q96HD1-2;A0A024R2G1;F8WBY3;H7C2L3	Cysteine-rich with EGF-like domain protein 1	CRELD1
341	Q9BXW9;A0A024R2G2;Q9BXW9-3;Q9BXW9-1;H7BZJ7;Q9BXW9-4	Fanconi anemia group D2 protein	FANCD2
342	O60239;B2R7Y8;A0A024R2G6;Q6MZG3	SH3 domain-binding protein 5	SH3BP5;DKFZp686F05233
343	P62910;D3YTB1;A0A024R2G7;F8W727;D3YTI8;A0A090N8E7	60S ribosomal protein L32	RPL32
344	O15084;A0A024R2G8;O15084-1;O15084-2;B4DIW9;B4DS25	Serine/threonine-protein phosphatase 6 regulatory ankyrin repeat subunit A	ANKRD28
345	A0A024R2J9;A0A024R2H0;C9J3F6;C9JDR8;C9J397;C9JWX0;C9JW04;C9K0P2;C9JNM0;C9JED7;F2Z3C3;C9JMP7;C9JIU4;F2Z3I5		TBC1D5
346	Q01826;A0A024R2H1;Q01826-2;C9JP21;C9JGL9;C9IZC5;C9J3I0;H0YN86;C9JLL5;C9J7F3;A0A087WW75;Q9UPW6;B3KPQ9;A0A024R3U6;Q59FT3;Q9UPW6-2	DNA-binding protein SATB1;DNA-binding protein SATB	SATB1
347	Q8NCE0;C9J7Z4;B7Z355;A8K568;A0A024R2H2;Q8NCE0-5;Q8NCE0-3;Q8NCE0-2	tRNA-splicing endonuclease subunit Sen2	TSEN2
348	Q9H1K0;A8K5H3;A0A024R2H4;D6RD50;F8WE50;C9JZZ1;Q9H1K0-2	Rabenosyn-5	RBSN;ZFYVE20
349	Q96Q11;A0A024R2H7;Q96Q11-2;C9JRS7;F8W8C3;Q96Q11-3	CCA tRNA nucleotidyltransferase 1, mitochondrial	TRNT1
350	Q96SW2;Q96SW2-2;A0A024R2H8;J3QT87;B4DW89;J3QT51	Protein cereblon	CRBN
351	Q9NS91;A0A024R2I7;Q53H10;F8WE49;C9J0Q4;F8WFA6;H7C3I2	E3 ubiquitin-protein ligase RAD18	RAD18
352	Q9NZI7;A0A024R2J0;A8KAN5;A0A024R2L0;Q9NZI7-4;F8WEP8;B3KN18	Upstream-binding protein 1	UBP1
353	A0A024R2J3;O60239-2;C9JK30;C9JNW0	SH3 domain-binding protein 5	SH3BP5
354	P20339;A0A024R2K1;P20339-2;A0A0A1HAN9;F8WCY6;F8WD79	Ras-related protein Rab-5A	RAB5A
355	Q9Y608;A0A024R2K4	Leucine-rich repeat flightless-interacting protein 2	LRRFIP2
356	Q8TAF3;A0A024R2L1;Q8TAF3-3;Q8TAF3-4;Q8TAF3-5;C9JC24;F8W9K4;F8W7Q3;Q8TAF3-2;F8W7Y5;F8W6P2	WD repeat-containing protein 48	WDR48
357	F8WDZ3;A0A024R2L3;Q96FZ5-2;Q96FZ5;Q8NDQ0	CKLF-like MARVEL transmembrane domain-containing protein 7	CMTM7;DKFZp434I2129
358	Q9UPV9;A0A0D9SFL5;C9JC32;A0A024R2M0;B7Z3G5;Q9UPV9-2;H7C3T3;A0A0D9SGH2;B7Z218;A0A087X0N0;B7ZAE5;B7Z347;Q9UPV9-3	Trafficking kinesin-binding protein 1	TRAK1
359	P09110;A0A024R2M6;B4DEN6;Q8NCW8;C9JDE9;H7C131;P09110-2;H0Y4D4;B4E072;O43203;B4DVF4;F2Z2Q6;F2Z3P7	3-ketoacyl-CoA thiolase, peroxisomal	ACAA1
360	O95747;A0A024R2M7;C9JIG9;F8WBK9	Serine/threonine-protein kinase OSR1	OXSR1
361	A0A024R2M8		XPC
362	Q9Y241;C9JAW5;B2R4G1;A0A024R2M9;C9JNU6;Q9Y241-2	HIG1 domain family member 1A, mitochondrial	HIGD1A
363	P30414;A0A024R2N6;Q6M1B8;A0A087WYW3;Q6N014;Q6MZH6;Q59EC3;C9JMM5;A8K7K2;Q6M1B6	NK-tumor recognition protein;Putative peptidyl-prolyl cis-trans isomerase	NKTR;DKFZp686J06106;DKFZp686N24126
364	Q96S65;A0A024R2N7	Cysteine/serine-rich nuclear protein 1	CSRNP1;AXUD1
365	P08865;C9J9K3;A0A024R2P0;A0A0C4DG17;Q96RS2;A6NE09;A0A024R7P5;C9JQR9;A0A024RCF2	40S ribosomal protein SA	RPSA;RPSAP58;LOC388524
366	A0A024R2P5;Q96FX2	DPH3 homolog	ZCSL2;DPH3
367	Q15024;B2RDZ9;A0A024R2P7;B4DIU0	Exosome complex component RRP42	EXOSC7
368	O95950;P41597-2;A0A024R2Q0		CCR2
369	P35222;B4DL06;B4DGU4;A0A024R2Q3;B4DSW9;B5BU28;P35222-2	Catenin beta-1	CTNNB1
370	P61313;A0A024R2Q4;E7EQV9;B4DLP4;E7ENU7;E7EX53;P61313-2;B4DEN1;E7ERA2;Q76N55;Q96S84	60S ribosomal protein L15;Ribosomal protein L15	RPL15
371	E9PHK0;B2R582;A0A024R2Q7;P05452	Tetranectin	CLEC3B
372	Q9NWU1;A0A024R2Q9;Q9NWU1-2;C9J2G3;C9JQQ2;F8VNS3;B4E3Q7	3-oxoacyl-[acyl-carrier-protein] synthase, mitochondrial	OXSM
373	Q9NW15;A0A024R2S0;Q9NW15-2;Q9NW15-3;C9J670;Q9NW15-5;C9IYD3;C9JQC9;C9JPY2;Q9NW15-4;C9IZD0;C9JA49;H7C3N6;C9JJS5;C9JH90	Anoctamin-10;Anoctamin	ANO10;TMEM16K
374	Q13107;A0A024R2T0;Q08AK7;Q53FJ3;A0A024R2X6;Q13107-2;Q53H56;H7C189;Q13107-3	Ubiquitin carboxyl-terminal hydrolase 4;Ubiquitin carboxyl-terminal hydrolase	USP4
375	A0A024R2T1		GPX1
376	Q96AT1;A0A024R2T2	Uncharacterized protein KIAA1143	KIAA1143
377	Q9H5V8;A0A024R2T5;Q9H5V8-2;Q9H5V8-3	CUB domain-containing protein 1	CDCP1
378	Q7L2E3;A0A024R2T6;Q7L2E3-2;H7BXY3;Q7L2E3-3;Q6W6M7;F6R0H4	Putative ATP-dependent RNA helicase DHX30	DHX30
379	Q60I27;A0A024R2U1;H7C0M4;G5E9N5;Q60I27-2;Q8TEK5;Q60I27-3	ALS2 C-terminal-like protein	ALS2CL
380	Q9BQQ3;A0A024R2U5;H7C0J2;B4DTM0;C9J0V5;G3V0G1;Q9BQQ3-2;C9J9V9;Q9BQQ3-3;B4E1H8;C9J5S6;B3KPY8	Golgi reassembly-stacking protein 1	GORASP1
381	P52756;A0A024R2U6;Q59HE6;C9JFQ5;E1CJT4;P52756-4;P52756-2;P52756-5;C9J9P7;C9JR02;F8W910;P52756-3	RNA-binding protein 5	RBM5
382	P13798;A0A024R2U9;C9JIF9;H7C393;H7C1U0;C9JLK2;F8WEH5;H0YFE5	Acylamino-acid-releasing enzyme	APEH
383	Q5XPI4;B3KU09;A0A024R2V1;Q5XPI4-2;C9JS59;C9J266;F8WB91;C9JN91	E3 ubiquitin-protein ligase RNF123	RNF123;hCG_20123
384	Q96ER9;A0A024R2V4;Q96ER9-2	Coiled-coil domain-containing protein 51	CCDC51
385	P13861;A8KAH7;A0A024R2W3;P13861-2;H7C1L0;H7C330;H7C4A9;C9J830	cAMP-dependent protein kinase type II-alpha regulatory subunit	PRKAR2A
386	Q14118;A0A024R2W4;B4DN78;C9JYS1;C9J196;C9JQL4	Dystroglycan;Alpha-dystroglycan;Beta-dystroglycan	DAG1
387	Q16644;B5BUJ8;A8K4K4;A0A024R2W7;B2R8Z2;C9J8E1;C9JPW3;H7C0G6	MAP kinase-activated protein kinase 3	MAPKAPK3
388	Q9Y5P6;A0A024R2X1;A0A024R329;Q9Y5P6-2	Mannose-1-phosphate guanyltransferase beta	GMPPB
389	Q92551;A0A024R2X2;Q92551-2	Inositol hexakisphosphate kinase 1	IP6K1;IHPK1
390	Q12893;B2RAF3;A0A024R2Y2	Transmembrane protein 115	TMEM115
391	P11488;A0A024R2Z1	Guanine nucleotide-binding protein G(t) subunit alpha-1	GNAT1
392	A0A024R2Z3;P51677;P51677-2	C-C chemokine receptor type 3	CCR3
393	A0A024R2Z6		GNL3
394	Q92560;F8W6N3;A0A024R305	Ubiquitin carboxyl-terminal hydrolase BAP1;Ubiquitin carboxyl-terminal hydrolase	BAP1
395	Q9Y2S6;A0A024R306;A0A024R1R8	Translation machinery-associated protein 7	TMA7;CCDC72
396	Q9BV23;A0A024R323;A0A087X2C5;Q9HBL9;C9JNE7;C9J010	Monoacylglycerol lipase ABHD6	ABHD6
397	P61586;A0A024R324;B4DKN9;Q9BVT0;C9JX21;C9JNR4;C9JRM1	Transforming protein RhoA	RHOA;ARHA
398	Q96I99;A0A024R325;Q3ZCW5;Q96I99-2;E9PDQ8;B7Z2D5;Q9Y436;H0Y852	Succinyl-CoA ligase [GDP-forming] subunit beta, mitochondrial;Succinyl-CoA ligase subunit beta	SUCLG2
399	P47914;A0A024R326;Q6IPI1;F8WF43;C9IYI4	60S ribosomal protein L29	RPL29
400	Q05655;A0A024R328;Q05655-2;C9K0E3;C9J9P1;C9JZU8	Protein kinase C delta type;Protein kinase C delta type regulatory subunit;Protein kinase C delta type catalytic subunit;Protein kinase C delta type	PRKCD
401	Q6I9Y2;A0A024R332;A0A024R341;F8WF22;H7C5E3	THO complex subunit 7 homolog	THOC7;NIF3L1BP1
402	Q6UXN9;A0A024R333;C9JBU3	WD repeat-containing protein 82	WDR82;TMEM113
403	Q9UHJ3;A0A024R338;Q9UHJ3-2	Scm-like with four MBT domains protein 1	SFMBT1
404	Q8IV48;A0A024R355;B4DWF4;E5RIV7	3-5 exoribonuclease 1	ERI1;THEX1
405	A0A024R363		C3orf63
406	Q7Z3G6;A0A024R368;H3BNU0	Prickle-like protein 2	PRICKLE2
407	P82094;A0A0A0MTG4;A0A024R370;P82094-2;F8WF45;Q6PII6	TATA element modulatory factor	TMF1
408	O75915;B4DZZ0;B3KQB4;A0A024R371;F8WF90;C9JQU6;F8WF33;B4DWQ6	PRA1 family protein 3	ARL6IP5
409	P07858;A0A024R374;B4DL49;A8K2H4;B4DMY4;B3KUJ8;E9PKQ7;E9PNL5;E9PHZ5;E9PLY3;E9PSG5;E9PQM1;E9PJ67;Q5HYG5;E9PCB3;R4GMQ5;E9PR54;E9PS78;Q8TAC7	Cathepsin B;Cathepsin B light chain;Cathepsin B heavy chain	CTSB
410	Q9NXG2;A0A024R388;Q6MZT3;O60362;B4DFY9;H3BNW0	THUMP domain-containing protein 1	THUMPD1;DKFZp686C1054;44M2.1
411	Q9UHD1;A0A024R394;A0A024R3C3;Q9UHD1-2;E9PHZ2;E9PPQ5;Q9NZ93;E9PIZ4;E9PSD5;E9PL00;E9PIF7	Cysteine and histidine-rich domain-containing protein 1	CHORDC1
412	P49959;A0A024R395;F8W7U8;P49959-3;P49959-2;Q05D78;F5GXT0;Q9BS79;F5H742;F5H256	Double-strand break repair protein MRE11A	MRE11A
413	Q9H0W9;A8K718;A0A024R396;Q9H0W9-2;A0A087WT99;E9PQS1;A0A024R3B0;Q9H0W9-3;E9PPB5;Q9H0W9-4;E9PJU8;E9PIP1;E9PSC3;E9PLC5;E9PLB3;E9PR95	Ester hydrolase C11orf54	C11orf54
414	Q96RD7;B6ETL5;A0A024R397;Q96RD7-2	Pannexin-1;Pannexin	PANX1
415	Q86XR8;F5GYW0;A0A024R3D1;A0A024R3A1;Q86XR8-2;Q86XR8-4;Q86XR8-5;Q86XR8-3;F5H0C6;F5H1B0;H0YFT8;A0A024R3B1;F5GXS6;F5H6R3;H0YGT4	Centrosomal protein of 57 kDa	CEP57
416	Q9BTE7;A0A024R3A2;E9PM04;H0YCN4;E9PQV9;H0Y9C5;E9PLH8;E9PM78;H0YD80;E9PLS2;H0Y907	DCN1-like protein 5;DCN1-like protein	DCUN1D5
417	Q8IY63;A0A024R3A6;Q8IY63-2;Q8N209	Angiomotin-like protein 1	AMOTL1
418	Q9BRL6;A0A024R3A8;Q9BRL6-2	Serine/arginine-rich splicing factor 8	SRSF8;SRP46
419	Q9H5J8;E9PM59;A0A024R3A9	TATA box-binding protein-associated factor RNA polymerase I subunit D	TAF1D;JOSD3
420	Q8N4S0;B2RBH9;A0A024R3B3;Q8N4S0-2;F5H777	Coiled-coil domain-containing protein 82	CCDC82
421	Q13614;A0A024R3B7;A8K5G2;Q13614-2;C9JEX3	Myotubularin-related protein 2	MTMR2
422	Q7Z4H8;A0A024R3C4;B2R8W4;Q7Z4H8-2;Q7Z4H8-3;H0YEM3	KDEL motif-containing protein 2	KDELC2
423	Q13315;A0A024R3C7;B4DSP3;E9PIN0;Q68DE6;M0QXY8;A0A087X0E9;E2I6F3;Q6P7P1;E9PIQ5;Q59GH6;E9PRG7;H0YEC6;Q8TDS0;Q96QM9;A8WFP7;H0YDU7	Serine-protein kinase ATM	ATM
424	Q8ND24;A0A024R3D4;E9PRE9	RING finger protein 214	RNF214;DKFZp547C195
425	P10515;B4DJX1;Q86YI5;A0A024R3D8;H0YDD4;E9PEJ4;B4DLQ2;Q01991;Q16791;B4E1P6	Dihydrolipoyllysine-residue acetyltransferase component of pyruvate dehydrogenase complex, mitochondrial;Acetyltransferase component of pyruvate dehydrogenase complex	DLAT
426	Q14116;A0A024R3E0;B0YJ28;Q14116-2;Q96KJ8	Interleukin-18	IL18
427	P02647;A0A024R3E3;Q9Y355;Q8TDB0	Apolipoprotein A-I;Proapolipoprotein A-I;Truncated apolipoprotein A-I	APOA1
428	Q86UU1;Q5W9G0;A0A024R3F4;A0A024R3H6;Q86UU1-3;Q86UU1-2;Q96D60;B4DIX4;Q8NC75;A0A087WZL0;B0YJ65;Q6ZUD6;B7Z2B9;B4DK17;Q96SW0	Pleckstrin homology-like domain family B member 1	PHLDB1;KIAA0638
429	Q9H0K1;A0A024R3G7	Serine/threonine-protein kinase SIK2	SIK2;SNF1LK2
430	Q92673;A0A024R3H2;E9PKB0;B4DG45;E9PS32;B4DHG9;E9PP43;B4DYT0;E9PPB3;B4DJ13	Sortilin-related receptor	SORL1
431	O00534;A0A024R3H3;A8K6N3;O00534-3;O00534-2;B4DHS6;O00534-4;B2RC43	von Willebrand factor A domain-containing protein 5A	VWA5A;LOH11CR2A
432	O14681;E9PLB8;E9PL33;Q59EJ1;E9PM05;E9PS58;E9PK61;A0A024R3I8;O14681-3;E9PQN7;A0A087WV44	Etoposide-induced protein 2.4 homolog	EI24
433	Q8TED4;A0A024R3J2;Q8TED4-3;Q8TED4-2	Sugar phosphate exchanger 2	SLC37A2
434	Q96M11;A0A024R3K0	Hydrolethalus syndrome protein 1	HYLS1
435	Q6P4R8;A0A024R3K9;A0A024R3N2;Q6P4R8-3;Q6P4R8-2;E9PQ59;B4DSL1;E9PJG2	Nuclear factor related to kappa-B-binding protein	NFRKB
436	Q9BPY3;E9PMJ2;J3KP39;A0A024R3L8;G3V179;E9PMW3;E9PIM5	Protein FAM118B	FAM118B;FLJ21103
437	Q4G0F5;A0A024R3L9;H0YCI7	Vacuolar protein sorting-associated protein 26B	VPS26B
438	Q9P016;A0A024R3M1;Q9P016-2	Thymocyte nuclear protein 1	THYN1
439	Q3KR37;A0A024R3M2;B7Z4N9;J3KNL5;Q3KR37-2;Q3KR37-4;E9PRD6;Q3KR37-3	GRAM domain-containing protein 1B	GRAMD1B;hCG_39893
440	Q01543;A0A024R3M5;A0A0A0MSR4	Friend leukemia integration 1 transcription factor	FLI1
441	Q92686;A0A024R3M7	Neurogranin;NEUG(55-78)	NRGN
442	Q06481;A0A024R3N3;Q06481-3;Q06481-6;B4E3I5;Q06481-4;Q06481-2;Q06481-5;B4DTV1;B4DKY3;E9PQS3;E9PSC7;E9PK76	Amyloid-like protein 2	APLP2
443	A0A024R3N6;Q01543-3;A0A024R3K4;Q01543-2;V9GY62;B1PRL2;F1JVV7;F1JVV8;Q01543-4;V9GZ02;Q9BZD1;Q99581;B4DVX5	Friend leukemia integration 1 transcription factor	FLI1
444	O15121;A0A024R3P1	Sphingolipid delta(4)-desaturase DES1	DEGS1
445	Q9H3P7;A0A024R3P9	Golgi resident protein GCP60	ACBD3
446	P84077;A0A024R3Q3;B4DJC8;B4DN70;B4DEB9	ADP-ribosylation factor 1	ARF1
447	Q9NVF7;A0A024R3Q6;Q9NVF7-2	F-box only protein 28	FBXO28
448	Q7Z7F7;A0A024R3R0;Q7Z7F7-2;X6R631;X6RIW1	39S ribosomal protein L55, mitochondrial	MRPL55
449	Q4LE39;Q4LE39-2;A0A024R3R1;Q4LE39-3;X6RCR8;H0Y7Y8;H7C5R6;A0PJ81	AT-rich interactive domain-containing protein 4B	ARID4B
450	A0A024R3R5		LBR
451	A0A024R3R7		HEATR1
452	Q9H425;A0A024R3S1;Q9H425-3;Q9H425-2;E5RI90;E5RFY9	Uncharacterized protein C1orf198	C1orf198
453	Q8NI60;A0A024R3S3;B4DVB7;Q8NI60-3;Q5T7A2;A1L377;B4DED1;B4DN23;Q8NI60-4;B4DU83;Q8NI60-2	Atypical kinase ADCK3, mitochondrial	ADCK3;CABC1
454	Q8N7P1;F5H329;F5GXZ8;A0A024R3S7;Q8N7P1-2;Q8N7P1-4	Inactive phospholipase D5	PLD5
455	O15229;A8K693;A0A024R3S9;O15229-3;O15229-2;Q9BS61;H0Y320	Kynurenine 3-monooxygenase	KMO
456	O94886;A0A024R3T3;B3KMR6;Q2HIZ8;X6RI56	CSC1-like protein 1	TMEM63A
457	P09874;A0A024R3T8;B2R5W3;B4E0E1;Q05D33;Q6PJL0;Q5VX84;Q5VX85;Q96P95	Poly [ADP-ribose] polymerase 1	PARP1
458	Q9H040;B1AKT1;A0A024R3U2	SprT-like domain-containing protein Spartan	SPRTN;C1orf124
459	A0A024R3U7;H0YAR6		PCNXL2
460	Q8WWC4;A0A024R3U8;H7C0V0	Uncharacterized protein C2orf47, mitochondrial	C2orf47;FLJ22555
461	P20338;A0A024R3U9;A0A0A1HAV9;Q53GC2;A0A087WYT5	Ras-related protein Rab-4A	RAB4A
462	A0A024R3V1;Q4LE39-4	AT-rich interactive domain-containing protein 4B	ARID4B
463	Q9UQ84;A8K5H6;A0A024R3V2;Q9UQ84-4;H0YAZ2	Exonuclease 1	EXO1
464	Q9H2H8;A0A024R3V4;B8ZZ77;Q9H2H8-2	Peptidyl-prolyl cis-trans isomerase-like 3;Peptidyl-prolyl cis-trans isomerase	PPIL3
465	Q9GZT8;Q658J0;A0A024R3V5;A0A024R3V7;Q9GZT8-2;Q9GZT8-3;E7EXA3;Q6X734;B8ZZI0;C9JN42;H7C1A8;A6NNP5;E9PBZ7;B7ZW58;A6NNP5-5	NIF3-like protein 1	NIF3L1;DKFZp762L015
466	Q99598;A0A024R3V8;C4P0D6;C4P0D8;Q5VVQ1;C4P0D4;Q9NRI2;Q7Z3N9	Translin-associated protein X	TSNAX;DISC1
467	A0A024R3V9		hCG_37498
468	Q15388;A0A024R3W2	Mitochondrial import receptor subunit TOM20 homolog	TOMM20
469	O95749;A0A024R3W4;O95749-2;C9J7M1;C9J6G3	Geranylgeranyl pyrophosphate synthase	GGPS1
470	P24534;A0A024R3W7;C9JZW3;F2Z2G2;F8WF65	Elongation factor 1-beta	EEF1B2
471	P10809;A0A024R3X4;B3GQS7;B7Z597;B7Z5E7;B7Z4F6;Q53SE2;E7EXB4;E7ESH4;B9VPB4;B9VP19;P10809-2;C9JL25;C9JCQ4;C9JL19;Q53QD5;B9VP24;C9J0S9	60 kDa heat shock protein, mitochondrial	HSPD1
472	O15519;O15519-2;M0R1A8;M0QY57;M0QYM0;B4DMB6;F8WBH9;A0A0A0MR92;B4E361;A0A024R3Y3;A0A024R3Z7;O15519-13;O15519-9;O15519-12;O15519-10;O15519-7;O15519-3;O15519-15;O15519-14;O15519-6;O15519-8;O15519-5;O15519-11	CASP8 and FADD-like apoptosis regulator;CASP8 and FADD-like apoptosis regulator subunit p43;CASP8 and FADD-like apoptosis regulator subunit p12	CFLAR
473	P11137;P11137-3;A0A024R407;A0A024R3Z1;P11137-4;P11137-2;A8K5Y1;A0A024R409;Q59FX9;A0A024R3Y8	Microtubule-associated protein 2;Microtubule-associated protein	MAP2
474	P63165;A0A024R3Z2;B8ZZN6;B8ZZJ0;B9A032;P63165-2;B8ZZ67;G2XKQ0	Small ubiquitin-related modifier 1	SUMO1
475	O43813;Q53TN2;A0A024R3Z5;B2R602;Q6FHH6;E9PHS0;B4DGM7;F8WDS9;H7C2E3	LanC-like protein 1	LANCL1
476	Q7L1Q6;A0A024R3Z6;Q7L1Q6-4;Q7L1Q6-3;Q53FN7;Q7L1Q6-2;C9IZ80;D3DN77;B3KU41;C9JFN4;H0Y503;C9J188;C9JWF5;C9JV57;Q3LIC9	Basic leucine zipper and W2 domain-containing protein 1	BZW1;hCG_2022736
477	Q13685;C9JG97;A0A024R410;C9JEH3;C9JTS3;H7C0R2;Q59EM1	Angio-associated migratory cell protein	AAMP
478	Q13416;B4DYU9;A0A024R411;B8ZZ80;C9JK08	Origin recognition complex subunit 2	ORC2;ORC2L
479	O60462-5;A0A024R412;O60462-4;O60462;A0A024R3W6;X5D7M1;Q7LBX6;X5D2Q8;Q7Z3T9;O60462-2;O60462-3;A8K4G9;B7ZL68;O60462-6;Q96GU8;C9JH98	Neuropilin-2	NRP2;DKFZp686J1169
480	O43676;A0A024R413;C9JKQ2	NADH dehydrogenase [ubiquinone] 1 beta subcomplex subunit 3	NDUFB3
481	Q8N490;Q8N490-3;A0A024R415;Q8N490-4	Probable hydrolase PNKD	PNKD
482	Q86T82;A0A024R416	Ubiquitin carboxyl-terminal hydrolase 37;Ubiquitin carboxyl-terminal hydrolase	USP37
483	Q9NYY8;B3KMB8;A0A024R419;Q9NYY8-2;C9JPI6	FAST kinase domain-containing protein 2	FASTKD2;KIAA0971
484	Q8WV99;E9PFU9;A0A024R435;A0A087X0D9;B3KQB0;E7EV05;B4DEN4;Q8WV99-2;A8K9A7;F8WEE4;B8ZZ56;C9J1R6	AN1-type zinc finger protein 2B	ZFAND2B
485	Q9NP58;A0A024R436;H7BXK9;Q9NP58-4	ATP-binding cassette sub-family B member 6, mitochondrial	ABCB6
486	Q7Z3C6;B4DYN3;A0A024R438;Q7Z3C6-2;B3KPP7;A8K140;H7C152;Q7Z3C6-3;H7C1G6;C9JD65	Autophagy-related protein 9A	ATG9A
487	P07093;B4DMR3;A0A024R498;A0A024R451;P07093-2;P07093-3;C9JN98	Glia-derived nexin	SERPINE2
488	Q8TEB9;A0A024R455;Q8TEB9-2;B9A054	Rhomboid-related protein 4	RHBDD1
489	A0A024R462;B7ZLE5;Q6MZM7;Q6N084;Q59G22;Q68CX6;B4DU16;B4DTK1;Q6PJE5;B4DN21;B4DTH2		FN1;DKFZp686O12165
490	Q9H8Y5;A0A024R464;B8ZZS4;B4DZT1;C9K022;C9JQZ3;C9JS61;B4E0V1	Ankyrin repeat and zinc finger domain-containing protein 1	ANKZF1
491	Q9Y276;Q53EX1;A8JZZ8;A0A024R467;H7C492;H7BZF6;C9J4Q9;C9JAS4;C9J8G3;Q53RT4	Mitochondrial chaperone BCS1	BCS1L
492	Q9H9Q2;A0A024R471;J3KQ34;A0A024R478;A0A087X1P5;Q9H9Q2-2;B3KW51;Q53GQ2;Q9H9Q2-3;J3QT73;J3KQ41;B3KV02;J3QT95;Q6ZTQ7;J3KQV6;J3QT67;J3QT66;J3QT69;J3QT50;J3QT43	COP9 signalosome complex subunit 7b	COPS7B
493	Q9H9J2;A0A024R473	39S ribosomal protein L44, mitochondrial	MRPL44
494	Q13618;Q53S54;A0A024R475;Q13618-2;Q13618-3;B7Z600;A0A087WTG3;H7C1L6;A0A087X1R9;H7C399	Cullin-3	CUL3
495	Q96IJ6;A0A024R482;Q96IJ6-2;A0A087WUI8;F8WD54;C9JAH0;C9J255;Q59F69;B4DJR0	Mannose-1-phosphate guanyltransferase alpha	GMPPA
496	Q8IWB7;A0A024R488;Q9H8N9;C9JJ54	WD repeat and FYVE domain-containing protein 1	WDFY1
497	Q9BV36;A0A024R492;Q9BV36-4;Q9BV36-2;C9JI01;C9JKV5;H7C371;Q53QF3;A8KA64;A0A024R4D3;Q9BV36-5;Q9BV36-3	Melanophilin	MLPH
498	Q9Y376;A0A024R496;A0A087X0K1;Q7Z4X0;Q53RN7;A0A0B7FBT5;B7ZBJ5	Calcium-binding protein 39	CAB39
499	O95573;B3KN05;B2RBE0;A0A024R497;F5GWH2;F5H062;C9JC11	Long-chain-fatty-acid--CoA ligase 3	ACSL3
500	P35568;A0A024R499;M1S0W8;M1QS16;M1RSU5	Insulin receptor substrate 1	IRS1
501	P19338;A0A024R4A0;B3KTP9;Q9BQ02;B3KM80;Q6ZS99;H7BY16;C9JYW2;C9JLB1;C9J1H7;C9JWL1;REV__H7BY16;REV__Q9BQ02;REV__B3KM80;REV__Q6ZS99;REV__B3KTP9;REV__P19338;REV__A0A024R4A0	Nucleolin	NCL
502	Q6Y7W6;A0A024R4A5;Q6Y7W6-4;Q6Y7W6-5;I1E4Y6;Q6Y7W6-3;E7ESB6;B4DRT8;C9JHW1;B4DZM1;F8WCD5;C9JPV7;C9JXQ0;C9J0V6;C9JHT0;C9JRZ2;B4DLU7;C9JH78;C9IYH5;C9JW88;C9JH18;C9J1A6;C9JZC0;C9J7G1;B8ZZD2	PERQ amino acid-rich with GYF domain-containing protein 2	GIGYF2;TNRC15
503	O00506;Q96BA2;A0A024R4B2;B4E185;B4DVS7;O00506-3;O00506-2;Q5CZ67;B4DMA5;B3KRS6;C9J6L2;C9JCC0;C9J232;H7C279;C9JDH9;C9JJV0;C9JN58;E7EM58;B4DZ52;C9JFA1	Serine/threonine-protein kinase 25	STK25;DKFZp686J1430
504	O95299;Q7Z518;A0A087WXC5;A0A024R4B3;E7ESZ7;A8K413;Q53SW4;O95299-2;Q59FM0;C9J6X0;H7C2W5;H7C1Y7;H7C2X4;Q8N1B9;Q53QE8	NADH dehydrogenase [ubiquinone] 1 alpha subcomplex subunit 10, mitochondrial	NDUFA10
505	Q9H3M7;A0A024R4B7;B1ALI9;B4DVM7;Q9H3M7-2;B4DVR8	Thioredoxin-interacting protein	TXNIP
506	Q9BUI4;Q53F76;A0A024R4C1;Q9BT08;E9PHH9	DNA-directed RNA polymerase III subunit RPC3	POLR3C
507	P56559;A0A024R4C5;P56559-2	ADP-ribosylation factor-like protein 4C	ARL4C
508	O76075;A0A024R4C8;B4DZS0;O76075-2	DNA fragmentation factor subunit beta	DFFB
509	Q99627;E9PGT6;B2R8N1;A0A024R4D1;Q99627-2;H7C3S9;B4DFF9	COP9 signalosome complex subunit 8	COPS8
510	Q9HAN9;Q53GL1;A0A024R4E1;B1AN62	Nicotinamide/nicotinic acid mononucleotide adenylyltransferase 1;Nicotinamide-nucleotide adenylyltransferase	NMNAT1
511	Q13148;A0A0A0N0L3;A0A024R4E2;A0A087WX29;A0A087X260;A0A0A0N0M3;K7EJM5;A0A0A0N0N3;K7EN94;B4DRW3;A0A087WXQ5;Q13148-4;A0A087WW61;K7EJ99;A0A0A0MSV7;A0A087WZC9;A0A087WTZ4;A0A087WZM1	TAR DNA-binding protein 43	TARDBP;TDP43
512	Q13303;B2R615;A0A024R4E3;Q13303-5;A8K1X9;B0AZM0;Q5TG81;Q5TG84;Q5TG78;K7EIR5	Voltage-gated potassium channel subunit beta-2	KCNAB2
513	A0A024R4E5;Q00341;B2R5V9;Q00341-2;H0Y394;Q6ZS03;Q96CF6;B4DKR8;Q6ZN49;Q2HJC8;H7C0A4;H7BZC3;C9JIZ1;C9J5E5;Q5HYC5;C9JZI8;H7C2D1;C9JHZ8;C9JES8;C9JHS7;C9JT62;C9JK79;C9JBS3;C9JEJ8;A0A0E3D6N3;C9JHN6;C9JQ82;C9JMQ6;H7C3D0;C9JHS9;C9J739	Vigilin	HDLBP
514	Q9P2R6;A0A024R4E9;B1AKN3;Q9P2R6-2;D6RA28;H0Y975;A0A075B770;H7BYW9	Arginine-glutamic acid dipeptide repeats protein	RERE
515	P06733;A0A024R4F1;E2DRY6;K7EM90;A4QMW8;L0R6S1	Alpha-enolase;Enolase	ENO1
516	P28340;A0A024R4F4;M0R2B7;Q308M6;M0QZR8;Q59FA0;M0QXE6;M0QXQ2;M0R3H8;M0QZB4;M0R2I8	DNA polymerase delta catalytic subunit;DNA polymerase	POLD1
517	Q8N1G4;A0A024R4G1;J3KRP5	Leucine-rich repeat-containing protein 47	LRRC47
518	Q8TAC2;M0QZL8;A0A024R4G2;Q8TAC2-2;Q7Z7N5	Josephin-2	JOSD2
519	O60308;A0A024R4G3;O60308-3;Q5SR26	Centrosomal protein of 104 kDa	CEP104;RP1-286D6.4
520	Q02809;B2R5M9;A0A024R4H0;Q02809-2;B4DGN8;Q5JXB7;Q5JXB8;B4DHT1	Procollagen-lysine,2-oxoglutarate 5-dioxygenase 1	PLOD1
521	O00273-2;A0A024R4H5	DNA fragmentation factor subunit alpha	DFFA
522	Q8WZA0;A0A024R4I7;Q8WZA0-2;K7ES95	Protein LZIC	LZIC
523	A0A024R4J1		FPR1
524	P40926;Q75MT9;Q6FHZ0;A0A024R4K3;Q0QF37;P40926-2;G3XAL0;B3KTM1	Malate dehydrogenase, mitochondrial;Malate dehydrogenase	MDH2
525	Q9BXJ8;A0A087WZA9;A0A024R4K9;A0A087X266;Q9BXJ8-2	Transmembrane protein 120A	TMEM120A;TMPIT
526	P46781;A0A024R4M0;A5D904;B5MCT8;C9JM19;B7Z732;F2Z3C0;A8MXK4	40S ribosomal protein S9	RPS9
527	Q8NBN7;A0A024R4M8;G8JLA1;B3KVA3;A8K6B4;Q8NBN7-2;B2RDH1;K7EMY5;K7EQB5;K7ERV1	Retinol dehydrogenase 13	RDH13
528	Q96S97;C9JJV6;C9JZL8;C9J5M0;C9JC07;B4DG42;A0A024R4N0	Myeloid-associated differentiation marker	MYADM;hCG_1640809
529	Q9BSV6;A0A024R4N9;B4DT51;E7EQB3;B0V3J0;A9C4B9;A0A0G2JNK5	tRNA-splicing endonuclease subunit Sen34	TSEN34
530	P25090;A0A024R4P3	N-formyl peptide receptor 2	FPR2;FPRL1
531	Q8N0Y2;A0A024R4P4;Q53F81;A0A024R4S5;Q8N0Y2-2;K7EJH4;K7EJ91;K7EMV5;K7ELZ3;K7ESL2	Zinc finger protein 444	ZNF444
532	P0C1Z6;G5E9B5;A0A024R4Q5	TCF3 fusion partner	TFPT
533	P46782;M0R0F0;A0A024R4Q8;M0R0R2;Q53G25;M0QZN2;Q59EK8	40S ribosomal protein S5;40S ribosomal protein S5, N-terminally processed	RPS5
534	O75175;A0A024R4R3;B7Z6J7;O75175-2;Q6ZMJ6;H7C148;H7C3F5;O75175-3;A0A087X0F9;H0Y5X7;H7C5J4;A0A0G2JPP0	CCR4-NOT transcription complex subunit 3	CNOT3
535	Q96PV6-2;A0A024R4R9;Q96PV6;A0A0G2JNN3;A0A087WTE7;C9JMY0;A0A087WUE4;E7EWC7	Leukocyte receptor cluster member 8	LENG8
536	O43633;A0A024R4S0;M0R1L7;M0QXX8	Charged multivesicular body protein 2a	CHMP2A
537	Q9Y6I3;A0A024R4S1;Q9Y6I3-3;Q9Y6I3-1;B4DU91;D6R907;D6RBI9;D6RBR6;D6RFG3;D6REL6;Q9H201-2	Epsin-1	EPN1
538	Q9BZL4;K7EL81;A0A024R4S2;Q9BZL4-3;Q9BZL4-4;Q9BZL4-5;Q9BZL4-2;B4DLW4;K7ER83	Protein phosphatase 1 regulatory subunit 12C	PPP1R12C
539	Q9BUG6;K7EIX9;K7EMC4;A0A024R4S6;Q9BUG6-2	Zinc finger and SCAN domain-containing protein 5A	ZSCAN5A;ZSCAN5
540	P61081;A0A024R4T4;M0QYI6;M0QX69	NEDD8-conjugating enzyme Ubc12	UBE2M
541	Q9NP61;A0A024R4U0;Q9NP61-2;B7Z6L2;B0QYV8;B0QYV9	ADP-ribosylation factor GTPase-activating protein 3	ARFGAP3
542	Q14166;A0A024R4U3;Q9BR23;V9GY16	Tubulin--tyrosine ligase-like protein 12	TTLL12
543	Q9HBI0;A0A024R4U4;Q9HBI0-2;Q9HBI0-3;Q9HBI0-5;Q9HBI0-4;B0QYM9;B0QYN0;U3KQ67	Gamma-parvin	PARVG
544	Q9NWS6;A0A024R4V3;Q9NWS6-2;B0QY29	Protein FAM118A	FAM118A;C22orf8
545	Q15049;A6PVC3;B7Z1X1;B7Z4G9;Q6NSL6;A0A024R4V4;Q15049-2;B7Z2T9	Membrane protein MLC1	MLC1
546	Q86X06;A0A024R4V5;O95696-2;O95696;A0A024R4W4;Q9Y4Q3;B4DZ41;B7Z926;B4DZC2;Q5CZ83;J3KQ61;Q59G93;Q659H0	Bromodomain-containing protein 1	BRD1;DKFZp434B094
547	P00387;A0A024R4X0;P00387-2;P00387-3;Q6ZVI6;B1AHF3;Q6TGM5	NADH-cytochrome b5 reductase 3;NADH-cytochrome b5 reductase 3 membrane-bound form;NADH-cytochrome b5 reductase 3 soluble form;NADH-cytochrome b5 reductase	CYB5R3
548	Q9Y259;A0A024R4X4;B7Z756;Q9Y259-2	Choline/ethanolamine kinase	CHKB;hCG_16873
549	Q9UKX7;A0A024R4X7;Q9UKX7-2;B4E2D3;B0QY21;X6RKQ2;B1AHA5	Nuclear pore complex protein Nup50	NUP50;hCG_1989366
550	Q8NBI5;E9PS74;B0AZP8;A8K2X6;A0A024R4Y2;Q8NBI5-2;H0YD64;B4DV87	Solute carrier family 43 member 3	SLC43A3;hCG_39762
551	Q96JP5;A0A0A6YYC7;A0A024R4Z4;A0A024R4Z1;Q96JP5-2;H3BTR0;A0A024R557;B4DIN6	E3 ubiquitin-protein ligase ZFP91	ZFP91;ZFP91-CNTF;hCG_2042749
552	Q96PZ2;A0A024R4Z3;E9PR18;E9PNQ0	Protein FAM111A	FAM111A
553	Q08945;A0A024R4Z6;Q59GH7;E9PPZ7;E9PMD4	FACT complex subunit SSRP1	SSRP1
554	O95248;O95248-4;G5E933;A0A024R4Z9;Q68CX1;Q59EX9;Q86TK5;H0Y5W8;Q6PGN5	Myotubularin-related protein 5	SBF1
555	P11836;E9PKH8;A8K803;A0A024R507;E9PPL6	B-lymphocyte antigen CD20	MS4A1
556	Q63HL5;A0A0C4DFZ2;A0A024R509;P15289;P15289-2;B4DVI5	Arylsulfatase A;Arylsulfatase A component B;Arylsulfatase A component C	DKFZp686G12235;ARSA
557	P02794;G3V1D1;G3V192;A0A024R525;Q6NS36;Q6NZ44;B3KXC3;E9PPQ4;Q8TD27	Ferritin heavy chain;Ferritin heavy chain, N-terminally processed;Ferritin	FTH1
558	A0A024R528;P18510-4;P18510-2;P18510;P18510-3	Interleukin-1 receptor antagonist protein	IL1RN
559	A0A024R529;A0AUP5		DAK
560	O94776;A0A024R534;O94776-2	Metastasis-associated protein MTA2	MTA2
561	Q04323;E9PJ81;A0A024R598;A0A024R539;Q04323-2;A0A087WTZ5;E9PRQ7;B4E0P8;B4DNC6;E9PS08;Q05BV2;B4DU88	UBX domain-containing protein 1	UBXN1;LOC51035
562	Q9C0C2;A0A024R542;B3KXS7;Q9C0C2-2;Q86TK2	182 kDa tankyrase-1-binding protein	TNKS1BP1
563	Q9C0B5;A0A024R546;Q9C0B5-2;H0YEF4	Palmitoyltransferase ZDHHC5;Palmitoyltransferase	ZDHHC5
564	Q92934;A0A024R562;B4DZQ9;F5H1R6;F5H3B1;F5GYS3;A8MXU7	Bcl2-associated agonist of cell death	BAD
565	Q9UI30;A0A024R565;F5GX77;Q9UI30-2;F5GYQ2	Multifunctional methyltransferase subunit TRM112-like protein	TRMT112;HSPC152
566	Q15637-6;A0A024R566	Splicing factor 1	SF1
567	Q12851;A0A0A6YYA7;A0A024R567;Q12851-2;B4DPK7;C9JCU6;B4E2Z1;H7C208;F2Z2B3;F8WCP4	Mitogen-activated protein kinase kinase kinase kinase 2;Mitogen-activated protein kinase kinase kinase kinase	MAP4K2
568	Q9UE24;A0A024R570;A0A024R5E3;A0A024R5D2;O00255;O00255-2;O00255-3;E7EN32;G9G6R5	Menin	MEN1
569	Q9H4M9;B2R5U3;A0A024R571;B4DMV9;B4DR44;B4DTR4;B4DZH9;C9JC03;C9JIJ3;C9IZH1	EH domain-containing protein 1	EHD1
570	Q7L266;A0A024R573;B3KR33;Q9BRH2;Q7L266-2;A0A087WZI5;A0A087WUG3;E9PJK6;B4DLU4	Isoaspartyl peptidase/L-asparaginase;Isoaspartyl peptidase/L-asparaginase alpha chain;Isoaspartyl peptidase/L-asparaginase beta chain	ASRGL1
571	O95159;A0A024R576;E9PQ47;E9PNY1;E9PQA5;B4DHV1;E9PMQ3;H0YCU8;E9PJX1;E9PJ47	Zinc finger protein-like 1	ZFPL1
572	Q13405;A0A024R578;Q59GE9;E9PI78;E9PNF1	39S ribosomal protein L49, mitochondrial	MRPL49
573	Q92785;A0A024R582;J3KMZ8;Q92785-2;E9PN04;H0YEI1	Zinc finger protein ubi-d4	DPF2
574	Q15637-4;A0A024R588;Q15637-2;A0A024R5D9;A0A024R572;Q15637-3;Q15637;B4DJU4;Q15637-7;B4DSE4;B4DX42;Q14820;F8WEV5;C9J792;H7BZT1	Splicing factor 1	SF1
575	Q86XE0;A0A024R589	Sorting nexin-32	SNX32;FLJ30934
576	Q92993;B2R8A7;A0A024R597	Histone acetyltransferase KAT5;Histone acetyltransferase	KAT5;HTATIP
577	Q9H5J0;A0A024R5A6	Zinc finger and BTB domain-containing protein 3	ZBTB3
578	Q8TDP1;H0YEF3;A0A024R5B3;E9PN81;Q8TDP1-2;H0YE52;H0YCP5;E9PKP0;B4DMW4	Ribonuclease H2 subunit C	RNASEH2C;AYP1
579	Q8N9N8;E9PLI6;E9PS76;A0A024R5B9;E9PS30;E9PQD0;E9PNH5	Probable RNA-binding protein EIF1AD	EIF1AD;MGC11102
580	P11498;A0A024R5C5;P11498-2;E9PRE7;E9PS68	Pyruvate carboxylase, mitochondrial;Pyruvate carboxylase	PC
581	Q86UY6;F2YHM7;A0A024R5C6;F5GY41;F5GXF6;F5H2C9;B4E0W9;Q86UY6-4;Q86UY6-3	N-alpha-acetyltransferase 40	NAA40;NAT11
582	Q96FF9;A0A024R5D6;B5MBX0;H0YCL8;B3KSI5	Sororin	CDCA5
583	P43353;A0A024R5D8;A0A024R5K0;P43353-2;Q59F10;Q9BUJ8;A0A087X2D4;A0A087X192;B4DSX1;P48448;A0A087WUF8;A0A087WTE0;REV__A0A087WTE9;REV__Q6ZNR1	Aldehyde dehydrogenase family 3 member B1;Aldehyde dehydrogenase	ALDH3B1
584	Q13488;A0A024R5E5;E9PM12;E9PNA6;E9PMC5;Q64F87;Q6QBN8;Q13488-2;H0YCE3;H0YEL3	V-type proton ATPase 116 kDa subunit a isoform 3;V-type proton ATPase subunit a	TCIRG1
585	Q16584;A0A024R5E6;Q16584-2;B2RDI6;E9PID4;B3KQ31;B3KQY4	Mitogen-activated protein kinase kinase kinase 11	MAP3K11
586	Q92993-2;A0A024R5E8	Histone acetyltransferase KAT5;Histone acetyltransferase	KAT5;HTATIP
587	P50416;A0A024R5F4;B2RAQ8;P50416-2;H3BMD2;H3BP22;H3BUV7;Q92523;H3BUJ0;A2RRE8;Q53FV7;A8K5K1;A5PLL0;A0A024R4W7;Q92523-4;Q8WZ48;H7C0S1;Q92523-2	Carnitine O-palmitoyltransferase 1, liver isoform	CPT1A
588	Q9UBM7;X5DNI9;A8K0D2;A0A024R5F7;B4E1K5;E9PRL8;E9PQ71;E9PIP9;E9PJ54;X5D9E1;E9PM00;X5DRD7;H0YE57	7-dehydrocholesterol reductase	DHCR7
589	O75531;A0A024R5H0;B2R4V4;E9PJJ8	Barrier-to-autointegration factor;Barrier-to-autointegration factor, N-terminally processed	BANF1
590	O94868;A0A024R5H2;E9PG19;O94868-2;E7ENZ2;B4DK38;O94868-3;B8ZZW8;H0YG35;C9JM66	F-BAR and double SH3 domains protein 2	FCHSD2
591	Q6VY07;A0A024R5H6;Q6VY07-2;B4DF77;E9PPK2;E9PSG7;Q9NTH2;E9PSE1;E9PNZ9;E9PNG7;H0YCU5;H0YF56	Phosphofurin acidic cluster sorting protein 1	PACS1
592	Q6FGX3;A0A024R5H8;P20340-2;Q53ET8;P20340-4	Ras-related protein Rab-6A	RAB6A
593	O94956;A0A024R5I4;O94956-3;B4E3M3;A0A0A0MTF1;E9PRW4;B4DYL5;O94956-2;O94956-4;C7BWB6;C7BWB7;E9PN87;E9PIU9;E9PI53	Solute carrier organic anion transporter family member 2B1	SLCO2B1
594	Q6PJG9;Q7L3C2;A0A024R5I6	Leucine-rich repeat and fibronectin type-III domain-containing protein 4	LRFN4
595	O00562;A0A024R5I7;O00562-2;B2R787;B3KX94;E9PMZ6;E9PMS0;E9PSD1;E9PNU6	Membrane-associated phosphatidylinositol transfer protein 1	PITPNM1
596	Q8TE77;A0A024R5J4;Q8TE77-2;C9JUG3;A0A024R5C3;Q8TE77-4;Q8TE77-3;A0A087WWG1;E9PIT5;Q8TE77-5	Protein phosphatase Slingshot homolog 3	SSH3
597	P20340;A0A024R5J5;B7Z5Z9;P20340-3;F5H3K7;F5GX61;C9JB90;Q9UL30;Q9UL29	Ras-related protein Rab-6A	RAB6A
598	Q9NYJ1;A0A024R5J6;Q9NYJ1-2	Cytochrome c oxidase assembly factor 4 homolog, mitochondrial	COA4;CHCHD8
599	Q14392;A0A024R5J7;C9JYU3	Leucine-rich repeat-containing protein 32	LRRC32
600	Q9BR76;A0A024R5K1;Q9NSK3;A0A087WW53;Q59F81;B4DIU2;F5H0D2	Coronin-1B;Coronin	CORO1B;DKFZp762I166
601	O95298;A0A024R5K6;O95298-2;E9PRJ5;E9PRQ4;Q8NI46;A0A087WY27;E9PM14;A0A087WUM3;O95298-3;E9PQ53	NADH dehydrogenase [ubiquinone] 1 subunit C2	NDUFC2
602	P50454;A0A024R5K8;B4DN87;E9PR70;E9PKH2;Q9NPA9;E9PK86;E9PMI5;E9PNX1;E9PJH8;E9PIG2;E9PRS3;E9PLA6;E9PQ34;H0YEP8	Serpin H1	SERPINH1
603	P42785;A0A024R5L0;P42785-2;B7Z7Q6;E9PIG4;E9PQN3;E9PKN6;E9PQB5;E9PL85;E9PNF7;E9PNJ1;E9PLY4;B3KR26;E9PL49;E9PR42	Lysosomal Pro-X carboxypeptidase	PRCP
604	Q13492;B5BU72;A0A024R5L7;A8K5U9;A0A024R5P1;Q13492-3;Q13492-2;Q13492-5;Q13492-4;H0YCY1;H0YEF7;H0YEH1;E9PKP6;E9PLJ8;E9PK13;E9PI56;H0YE97;H0YEY8;B4DLM1;H0YD48;E9PJT1;A0MWC9;E5RFU0;E5RHK9;E5RFC6;E5RK51;E5RIJ5	Phosphatidylinositol-binding clathrin assembly protein	PICALM
605	Q9Y365;F5GY11;F5H8H3;B3KTJ1;A0A024R5L8;A0A087WXR2;F5GWK5;F5H0V7;H0YH17;H0YGA9;A0A024R5G8;H0YFF3;F5H8G1;F5H1Z6	PCTP-like protein	STARD10
606	Q14247-3;A0A024R5M3;Q14247-2	Src substrate cortactin	CTTN
607	Q15054;B4DYZ7;A0A024R5M8;B7ZAQ5;Q15054-3;Q15054-2;Q05BV7;Q569I8;H0YD46;E9PRK3;B4DMA6;Q8WUF6;E9PM91;E9PNC0;H0YEX7	DNA polymerase delta subunit 3	POLD3
608	A0A024R5M9;Q14980-2;A0A087WY61;Q59HB8;Q7Z757;Q96HN5;H0YFY6;K4DIE0	Nuclear mitotic apparatus protein 1	NUMA1
609	Q9BRP4;A0A024R5N4;F5H0C4;Q9BRP4-2;Q9BRP4-3;F5H103;F5H3I1;F5H3E9;F5H5D4;F5H0F7;H0YGB1	Proteasomal ATPase-associated factor 1	PAAF1;WDR71
610	Q9UQ49;B4E0V4;A0A024R5N6;Q9UQ49-2	Sialidase-3	NEU3
611	Q13153;A0A024R5P0;B3KNX7;Q13153-2;A8KAN3;E9PM17;B7Z3K0;B7Z302;H0YCG5;H0YCM0;E9PMP2;E9PQW5;E9PKH9;E9PRP6	Serine/threonine-protein kinase PAK 1;Non-specific serine/threonine protein kinase	PAK1
612	Q9NPI7;A0A024R5P4	Lysine-rich coiled-coil protein 1	KRCC1;LOC51315
613	Q9NX55;A0A024R5Q1;J3QT56;Q9NX55-3	Huntingtin-interacting protein K	HYPK;hCG_2003792
614	P30520;A0A024R5Q7;B4E1L0;Q8N142;Q8N142-2;G3V5D8;G3V232;S4R2Z1;G3V2N1;B3KTV4	Adenylosuccinate synthetase isozyme 2	ADSS
615	Q05D32;A0A024R5Q8;Q05D32-2;H0YMH7;H0YNU2;H0YNW9	CTD small phosphatase-like protein 2	CTDSPL2
616	Q93073;A0A024R5R0;Q93073-2;J3KPI1	Selenocysteine insertion sequence-binding protein 2-like	SECISBP2L;KIAA0256
617	A0A024R5R9;O14775-3;O14775-2;O14775;A0A024R5Y0;A8K2R5;A0A024R5V3;H0YNW7;Q96F32;B3KWS4;H0YLU1	Guanine nucleotide-binding protein subunit beta-5	GNB5
618	P40818;A0A024R5S4;A8K8N5;P40818-2;A0A075B720;Q05CD9;Q05DF5;B4DUC6;H0YNL5;H0YM47;H0YKV1;H0YLH2;B3KRK3;H0YLS3;H0YM17	Ubiquitin carboxyl-terminal hydrolase 8;Ubiquitin carboxyl-terminal hydrolase	USP8
619	O75822;A0A024R5S5;O75822-3;O75822-2;H0YLP3;H0YGJ7	Eukaryotic translation initiation factor 3 subunit J	EIF3J;EIF3S1
620	Q9ULG6;A0A024R5S7;Q9ULG6-4;Q9ULG6-2;Q9ULG6-5;Q9ULG6-3;H3BNE2	Cell cycle progression protein 1	CCPG1
621	Q99081;Q99081-3;B4DZH5;A0A024R5T1;A0A024R5Z0;B4DGI9;F5GY10;Q99081-4;Q99081-2;H0YNQ5;B4DZP2;B4DH96	Transcription factor 12	TCF12
622	P56211;A0A024R5U3	cAMP-regulated phosphoprotein 19	ARPP19;ARPP-19
623	Q9C002;A0A024R5U4;H0YKW5	Normal mucosa of esophagus-specific gene 1 protein	NMES1;C15orf48
624	O14672;A0A024R5U5;O14672-2;A0AV88;H0YNC5;C9J9B4;H3BS53;H0YK87	Disintegrin and metalloproteinase domain-containing protein 10	ADAM10
625	Q9UHA3;B3KP47;A0A024R5U8;H3BMQ2;H3BPF2	Probable ribosome biogenesis protein RLP24	RSL24D1;C15orf15
626	Q6PJW8;A0A024R5U9;A0A024R5P7;Q6PJW8-2;Q6PJW8-3;B1AQM9	Consortin	CNST;C1orf71
627	Q96QT4;H0YLN8;A0A024R5V1;H0YNM0;A0A0C4DGL2	Transient receptor potential cation channel subfamily M member 7	TRPM7
628	Q8TDJ6;A0A024R5V2;Q8TDJ6-3;Q8TDJ6-2;H0YM41	DmX-like protein 2	DMXL2
629	Q659A1;B3KXT2;A0A024R5V9	Little elongation complex subunit 2	ICE2;NARG2
630	Q15751;A0A024R5W0;H0YNB1;B4DKS2;H0YKW7;H0YL74	Probable E3 ubiquitin-protein ligase HERC1	HERC1
631	Q6N043;H0YL38;A8K124;A0A024R5W1;Q6N043-2;B4DHL1;Q6N043-4;Q6N043-3;H0YLA6;Q6N043-6	Zinc finger protein 280D	ZNF280D;SUHW4
632	Q9HCP0;U3KQN9;B7Z7D1;A0A024R604;A0A024R5W3;Q8IXA3;U3KQB3;Q9HCP0-2;U3KQA5;Q9H5M4	Casein kinase I isoform gamma-1	CSNK1G1;hCG_2004507
633	Q9Y6N5;A0A024R5X2;Q9UHS8;B2R7T6;Q53HW7;H3BNX3;H3BMS6;H3BNP9;H3BV36;H3BUD7	Sulfide:quinone oxidoreductase, mitochondrial	SQRDL;hCG_2001986
634	Q13163;H7BZL1;A0A087WWX7;A0A024R5X5;B2RD76;A0A024R5Y2;Q13163-4;Q13163-2;Q13163-3	Dual specificity mitogen-activated protein kinase kinase 5	MAP2K5
635	Q06547;A0A024R5X6;Q06547-2;F5H7I4;B7Z8U2;H9ZYI9;A0A024R5R5;B7Z726;Q06547-4;Q06547-3;H0YNZ0	GA-binding protein subunit beta-1	GABPB1;GABPB2
636	O76031;A0A024R5X7;Q9H072;H0YM48;H0YK07	ATP-dependent Clp protease ATP-binding subunit clpX-like, mitochondrial	CLPX;DKFZp586J151
637	Q9H611;A0A024R5X9;Q9H611-2;Q9H611-3;Q9H611-4	ATP-dependent DNA helicase PIF1	PIF1;C15orf20
638	Q9NZD8;A0A024R5Y1;Q9NZD8-2;H0YMB7;H0YKB0;H0YLT5;H0YKM6;H3BRR0;H0YML6;H0YLD7;H0YLW1	Maspardin	SPG21
639	P84022;A0A024R5Z3;Q59F45	Mothers against decapentaplegic homolog 3;Mothers against decapentaplegic homolog	SMAD3
640	P52657;B2R506;A0A024R5Z5;A0A0B4J1Z5;H0YK39;A8MYR4	Transcription initiation factor IIA subunit 2	GTF2A2
641	Q6V1X1;J3KPT0;B4DYW8;B4DLA8;A8K4U2;A0A024R5Z6;Q6V1X1-4;Q6V1X1-2;Q6V1X1-5;Q6V1X1-3	Dipeptidyl peptidase 8	DPP8
642	P07355;A0A024R5Z7;V9HW65;P07355-2;H0YN42;H0YMD0;H0YMU9;H0YM50;A6NMY6;B3KRQ1;H0YNP5;H0YKS4;H0YN28;H0YL33;B4DNH8;H0YMM1;H0YKZ7;H0YLV6;H0YKX9;H0YKL9;H0YNA0;H0YMW4;H0YKV8;H0YN52;H0YMD9;H0YKN4;H0YLE2;H0YNB8	Annexin A2;Annexin;Putative annexin A2-like protein	ANXA2;HEL-S-270;ANXA2P2
643	P14618-2;A0A024R5Z9;B4DRT3;H3BTN5;A0A024R609;Q504U3;H3BR70;H3BQ34;H3BTJ2;H3BUW1;H3BT25;H3BU13;H3BN34;H3BQZ3	Pyruvate kinase PKM;Pyruvate kinase	PKM;PKM2
644	Q9NWW5;H3BNF1;H3BUV4;H3BUT1;A0A024R601;H3BRN7;H3BTY4;Q9NWW5-2	Ceroid-lipofuscinosis neuronal protein 6	CLN6
645	Q9UIK4;Q1RMF4;A0A024R603;A0A0A6YYK9;Q9UIK4-2	Death-associated protein kinase 2	DAPK2
646	P05386;A0A024R608;Q7Z612;Q6ICQ4	60S acidic ribosomal protein P1	RPLP1
647	P31146;A0A024R611;Q59G88;H3BRY3;H3BRJ0;H3BU76;B4DJS1;H3BSL1;Q6ZW98	Coronin-1A;Coronin	CORO1A
648	P60510;A0A024R625;H3BTA2;Q5U086;H3BV22;I3L4X0;H3BPN5;H3BVE3	Serine/threonine-protein phosphatase 4 catalytic subunit;Serine/threonine-protein phosphatase	PPP4C
649	P16150;A0A024R629;C9JUK7	Leukosialin	SPN
650	O60343;A0A024R637;O60343-2;O60343-3;Q5JU47;O60343-4;O60343-5	TBC1 domain family member 4	TBC1D4
651	Q9NUQ2;Q6NUM7;A0A024R640	1-acyl-sn-glycerol-3-phosphate acyltransferase epsilon	AGPAT5
652	Q8WUJ0;A0A024R641	Serine/threonine/tyrosine-interacting protein	STYX;hCG_2028303
653	P30793;A0A024R642;P30793-4;P30793-3;P30793-2;Q8IZH9;Q96T74;Q8IZH8;Q8IZH7	GTP cyclohydrolase 1	GCH1
654	O75503;A0A024R644;B4E1V6;A0A087WZY0	Ceroid-lipofuscinosis neuronal protein 5	CLN5
655	Q9Y5J7;A0A024R648;G3V502;G3V2F3	Mitochondrial import inner membrane translocase subunit Tim9	TIMM9
656	Q96EK6;A0A024R649;G3V4W4;G3V5E4	Glucosamine 6-phosphate N-acetyltransferase	GNPNAT1
657	Q9H0R1;A0A024R654;E7EQ45;B4E1V4;Q9H0R1-2;G3V3L4	AP-5 complex subunit mu-1	AP5M1;C14orf108
658	P29374;A0A024R657;A0A024R680;A0A024R6A2;P29374-3;P29374-2;Q05CG0;C9J1W3;F8WAR5;C9JIF4	AT-rich interactive domain-containing protein 4A	ARID4A
659	Q07352;A0A024R658;B4DG15;B4E1N3;B3KNA8;G3V2D5;G3V2P5;G3V515	Zinc finger protein 36, C3H1 type-like 1	ZFP36L1
660	Q86UP2;A0A024R663;Q86UP2-4;Q86UP2-2;Q86UP2-3;G3V4Y7;B7Z6P3;B3KWP6;G3V5P0;H0YJZ8;G3V5G2;H0YJP2;H0YJV5;Q6PDF7;B3KP76;Q6NZ46;Q3SWV9;G3V475;G3V4L8	Kinectin	KTN1
661	Q96FK6;A0A024R667;G3V4B8	WD repeat-containing protein 89	WDR89;C14orf150
662	A0A024R674;Q86TX9		SPTB
663	Q9Y5K8;Q9H3H0;A0A024R683;Q8N5Z9;Q6PJ05;G3V2V6;G3V559;G3V2S6;H0YJH8;G3V3T8;G3V341;Q9NW63;H0YJS0;G3V5S7;H0YJ55	V-type proton ATPase subunit D	ATP6V1D;VATD
664	P51948;A0A024R688;A0A024R669;P51948-2;H0YJ92;H0YJF2	CDK-activating kinase assembly factor MAT1	MNAT1
665	Q6PJG2;A0A024R689;A0A0A0MSU2;A0PJD3;H7C1L3;Q8NF55	ELM2 and SANT domain-containing protein 1	ELMSAN1;C14orf43
666	P17931;Q86TY5;A0A024R693;Q59FR8;Q6FGL0;G3V3R6	Galectin-3;Galectin	LGALS3;hCG_22119
667	P12814;A0A024R694	Alpha-actinin-1	ACTN1
668	P49768;B7Z8T5;Q53FV8;A0A024R6A3;P49768-7;P49768-2;E7ES96;P49768-3;G3V5B1;G3V3P0;G3V449;G3V2B1;G3V519;G3V4M0;H0YM52;G3V4P4;G3V3Z0;G3V499;G3V2G7;P49768-4;P49768-5;P49768-6	Presenilin-1;Presenilin-1 NTF subunit;Presenilin-1 CTF subunit;Presenilin-1 CTF12;Presenilin	PSEN1
669	P35813;A0A024R6A5;P35813-3;B5BUD5	Protein phosphatase 1A	PPM1A
670	Q96FT9;G3V4X2;A0A024R6A9;Q96FT9-3;Q96FT9-4;Q96FT9-2	Intraflagellar transport protein 43 homolog	IFT43;hCG_2028821
671	Q92623;A0A024R6B1	Tetratricopeptide repeat protein 9A	TTC9;hCG_20925
672	P54652;A0A024R6B5;B3KUS2;REV__H0Y7I1;REV__Q96IQ1;REV__Q6IPG6;REV__H0Y6T5;REV__H0Y4F5;REV__H0Y314;REV__Q6ZQZ4	Heat shock-related 70 kDa protein 2	HSPA2
673	A0A0C4DGJ7;A0A024R6B7;Q8WUH1;H0YIM9;H0YID9;B7Z3N2;H0YHA3;Q8WUH1-2;H0YJ25;H0YHB4;A0A0C4DFT6;Q8WUH1-3	Protein Churchill	CHURC1;CHURC1-FNTB
674	P61916;J3KMY5;Q53HV6;A0A024R6C0;G3V3E8;E7EMS2;B4DV10;G3V3D1;B2R4S5;H0YIZ1;G3V2V8;P61916-2	Epididymal secretory protein E1	NPC2
675	P36957;A0A024R6C9;Q6IBS5;P36957-2;Q86SW4;B7Z6J1;Q16187;H0YJF9;G3V3F0;G3V5M3;Q6LEQ7	Dihydrolipoyllysine-residue succinyltransferase component of 2-oxoglutarate dehydrogenase complex, mitochondrial	DLST
676	Q8TD19;A0A024R6D1;B3KY50;Q6PKF2;G3V459;G3V2Z5;G3V5V0;REV__Q5SQT3;REV__Q9HA11;REV__Q9P0M6;REV__A0A024QZP6	Serine/threonine-protein kinase Nek9	NEK9
677	P84090;A0A024R6D4;G3V279	Enhancer of rudimentary homolog	ERH
678	Q15743;Q6NWR6;Q6NWR5;A0A024R6D5	Ovarian cancer G-protein coupled receptor 1	GPR68
679	Q13243;A0A024R6D8;Q59EK7;Q13243-3;B4DJK0;B4DUA4;Q13243-2;G3V5K8;Q86U32;B5BUD8	Serine/arginine-rich splicing factor 5	SRSF5;SFRS5
680	Q9NWQ4;G3V5D0;G3V290;Q9ULA8;G3V553;A0A024R6J0;A0A024R6E4;Q9NWQ4-1;Q9NWQ4-4	G patch domain-containing protein 2-like	GPATCH2L;C14orf118
681	P54803;G3V255;A0A0A0MS42;E7EPA4;A0A0A0MQV0;A0A024R6E8;P54803-5;P54803-4;P54803-3;B4DFD1;A0A087WX10	Galactocerebrosidase	GALC
682	Q9UBX5;A0A024R6G3;G3V4U0;G3V3Y2;B3KQA8;G3XA98;Q86TV4	Fibulin-5	FBLN5
683	Q02252;A0A024R6G4;Q53H94;Q02252-2;Q53FN8;G3V4Z4;O43573	Methylmalonate-semialdehyde dehydrogenase [acylating], mitochondrial	ALDH6A1
684	P56279;A0A024R6G5;G3V4T4;H0YJR9	T-cell leukemia/lymphoma protein 1A	TCL1A
685	A0A024R6G6;O75438;Q3MHU6;O75438-2	NADH dehydrogenase [ubiquinone] 1 beta subcomplex subunit 1	NDUFB1
686	Q9P2I0;A0A024R6H0;B3KN45;B3KMI0;H0YJF4;G3V5T3;G3V3T7	Cleavage and polyadenylation specificity factor subunit 2	CPSF2
687	O15270;A0A024R6H1;H0YJV2;Q9NUV7;B4DTF0	Serine palmitoyltransferase 2	SPTLC2
688	Q13572;A0A024R6H3;G3V4M9;B4DE87;Q13572-2;G3V588;G3V5A3;Q8N3Y0;G3V3C0	Inositol-tetrakisphosphate 1-kinase	ITPK1
689	O00409;A0A024R6I1;O00409-2;H0YJG3;H0YJ94;H0YJ22;H0YJ54;G3V3A7	Forkhead box protein N3	FOXN3;CHES1
690	P49755;A0A024R6I3;Q53GF9;G3V2K7;B4DZH3;B4DL12	Transmembrane emp24 domain-containing protein 10	TMED10
691	A0A024R6I7;P01009;E9KL23;A0A0G2JRN3;P01009-2;Q13747;P01009-3;Q9P173;G3V2B9;B2D098;Q3I0J7;A6YP93;A7L8C6;A7L8C5;C1KH65;C5J0G2;Q2L9S7;G3V544;G3V5R8;G3V387;A0A0B4J278	Alpha-1-antitrypsin;Short peptide from AAT	SERPINA1
692	O75909;G3V5E1;A0A024R6K1;O75909-1;O75909-4;G3V2Q3;G3V235	Cyclin-K	CCNK
693	Q86TU7;A0A024R6K3;Q6NXR6;Q86TU7-3;Q86TU7-2;C9K0W5	Histone-lysine N-methyltransferase setd3	SETD3
694	P23381;A0A024R6K8;P23381-2;G3V3H8;G3V3Y5;G3V277;B4DTK8;G3V423;G3V3P2;G3V227;G3V5U1;G3V456;G3V3X0;G3V2Y7;G3V3S7;H0YJP3;G3V4C7;G3V4N8;G3V4S4;G3V313;G3V339;G3V2C0;G3V2F2;G3V3R3;G3V4N0;P78534;G3V4A3;G3V4Q0;G3V5H5	Tryptophan--tRNA ligase, cytoplasmic;T1-TrpRS;T2-TrpRS	WARS
695	Q9NUW8;A0A024R6L5;B2RDI0;G3V2F4;Q32Q25;E7EPD8;G3V2U6;Q9BRS7;G3V4W8;G3V5H9;G3V554;G3V3Q0;G3V5F9;G3V5B8;G3V2J6;H0YJ44;B3KN41;H0YJL7	Tyrosyl-DNA phosphodiesterase 1	TDP1
696	Q6IN85;A0A024R6M2;Q6IN85-2;G3V5Z3;Q6IN85-4;H0YIY8;Q6IN85-5;G3V5A2;G3V231;G3V4R3;H0YJN6;Q8N6W1;Q5MIZ7-4	Serine/threonine-protein phosphatase 4 regulatory subunit 3A	SMEK1;KIAA2010
697	P51003;A0A024R6M3;G3XAH6;B4DYF4;B4DHB8;A0A024R6J7;A0A0C4DGK1;P51003-2;G3V2A0;G3V3I9;B7ZA53;B4DZL2;G3V457;H0YJL4;Q9NRJ5;A4D1Z6;A0ZTA0;H0YJ00;F8WAT4	Poly(A) polymerase alpha	PAPOLA
698	Q9UL15;A0A024R6M6;A8K5J7;Q9UL15-2;G3V274;A8CGI4	BAG family molecular chaperone regulator 5	BAG5
699	Q13114;A6NHG8;A0A024R6N1;Q13114-2;H0YMI8;H0YL25	TNF receptor-associated factor 3	TRAF3
700	Q9Y5S2;A0A024R6N2;Q86XZ8;H0YLR5;H0Y6V3;B4DZE2;B4DM55;E5KR05;M0R333;Q59FU6;Q09013-12;Q09013-10;Q09013-8;Q09013-15;Q09013-16	Serine/threonine-protein kinase MRCK beta;Non-specific serine/threonine protein kinase	CDC42BPB
701	P01011;A0A024R6P0;B3KS79;G3V3A0;G3V595;P01011-2;A0A087WY93	Alpha-1-antichymotrypsin;Alpha-1-antichymotrypsin His-Pro-less	SERPINA3
702	A0A024R6P6;Q9P0R6;G3V4I5;G3V368	GSK3-beta interaction protein	C14orf129;GSKIP
703	Q92994;A0A024R6P8;Q92994-9;Q92994-3;Q92994-7;Q92994-8;Q92994-5;Q6ZV39;B3KWA2;F8VWT8;F8VS45;F8VQ19	Transcription factor IIIB 90 kDa subunit	BRF1
704	P55010;A0A024R6Q1;Q6IBU0;Q05DF3;H0YN40;H0YLZ1;Q32Q19;H0YMJ8;H0YM54;B4DEN3;H0YK11;H0YK29	Eukaryotic translation initiation factor 5	EIF5
705	Q96FX7;A0A024R6Q2;Q96B39;H0Y2Q1	tRNA (adenine(58)-N(1))-methyltransferase catalytic subunit TRMT61A	TRMT61A;C14orf172
706	Q9NPI1;A0A024R6Q8;Q9NPI1-2;I3L4V5	Bromodomain-containing protein 7	BRD7
707	Q8NEM2;B2RDX0;A8K7Z9;A0A024R6R1	SHC SH2 domain-binding protein 1	SHCBP1
708	Q9Y5N6;H3BT22;A0A024R6R3;B3KMP9;Q9H806;H3BTQ7	Origin recognition complex subunit 6	ORC6;ORC6L
709	Q9UKV5;Q1RN03;A0A024R6R5;Q6PGR1;H3BRK9;R4GNG2	E3 ubiquitin-protein ligase AMFR	AMFR;hCG_1811773
710	O60884;A0A024R6S1;T2DN57;T2DPK5;A0A087WT48;I3L320	DnaJ homolog subfamily A member 2	DNAJA2
711	Q9H8T0;H3BSX7;H3BNB8;H3BVH0;H3BRV2;B4E0S4;H3BM79;A0A024R6T5;A0A024R6S6;Q9H8T0-2	AKT-interacting protein	AKTIP;FTS
712	Q9NQC7;J3KRR7;A8KAB0;A0A024R6T1;Q9NQC7-2;B3KND1;H3BS09;A0A024R6Q9;B3KNA9;H3BSW9;H3BTB8;H3BPZ5;J3QKR2	Ubiquitin carboxyl-terminal hydrolase CYLD	CYLD
713	Q9GZU8;A0A024R6T8;H3BUL4;H3BMX9;H3BTP8;H3BSY6;H3BP64;H3BTI2;H3BQQ6;H3BU93;Q6P4H7;H3BSF0;H3BN22;H3BPH9;H3BPF9;H3BNK9	Protein FAM192A	FAM192A;NIP30
714	P23975;H3BMY5;H3BRS0;H3BM11;H3BRE9;H3BML6;A0A024R6T9;P23975-2	Sodium-dependent noradrenaline transporter;Transporter	SLC6A2
715	Q96DX4;H3BQQ7;H3BSC7;H3BPL2;B3KNH9;A0A024R6U0;Q96DX4-2	RING finger and SPRY domain-containing protein 1	RSPRY1
716	O75208;A0A024R6U3;B4DIV2;H3BSJ5;H3BNT2;B4DEE3;H3BPC6;B4E0U3;H3BPY0;H3BRC0;H3BPW3;H3BVA5;O75208-2	Ubiquinone biosynthesis protein COQ9, mitochondrial	COQ9;hCG_2025883
717	Q9Y653;B4DM06;B3KQV4;B3KQN7;A0A024R6U7;Q9Y653-5;Q9Y653-2;Q9Y653-3;Q9Y653-4;H3BSJ6;H3BRH0	G-protein coupled receptor 56;GPR56 N-terminal fragment;GPR56 C-terminal fragment	GPR56
718	Q9Y2Y0;A0A024R6U9;Q9Y2Y0-2;H3BU49;B4DQD8;H3BM52	ADP-ribosylation factor-like protein 2-binding protein	ARL2BP
719	Q9BQ65;H3BTS1;H3BN52;A0A024R6V6;Q9BQ65-3;Q9BQ65-2	U6 snRNA phosphodiesterase	USB1;C16orf57
720	P00505;A0A024R6W0;A8K482;P00505-2;B4DY39	Aspartate aminotransferase, mitochondrial;Aspartate aminotransferase	GOT2
721	O43809;B2R6U8;A0A024R6W2;H3BND3;Q5HYH5;H3BV41	Cleavage and polyadenylation specificity factor subunit 5	NUDT21;DKFZp313O211
722	Q9BSU1;A0A024R6W4;H3BSG0;H3BS58	UPF0183 protein C16orf70	C16orf70;LIN10
723	P55042;Q92788;A0A024R6X0;A8K3J8	GTP-binding protein RAD	RRAD
724	Q13951;A0A024R6X2	Core-binding factor subunit beta	CBFB
725	P61970;A0A024R6Y2;H3BRV9;B4DEQ2	Nuclear transport factor 2	NUTF2
726	A0A024R6Y3;Q9HBH1	Peptide deformylase, mitochondrial	hCG_2027080;PDF
727	Q9H4A9;B3KS59;A0A024R6Y5;I3L4H3;I3L348;J3QLL2;Q9H4A9-2	Dipeptidase 2;Dipeptidase	DPEP2
728	O43237;A0A024R6Z0;O43237-2;B4DHD8;B4E2E0;J3KRI4;J3KRZ2;H3BUM4;Q63HJ8;J3KSD2	Cytoplasmic dynein 1 light intermediate chain 2	DYNC1LI2
729	Q96MW5;A0A024R6Z6;B4DYU2;H3BQV3;H3BUN2;H3BMQ9;H3BSH5;J3QRV3;A0A087X1T3	Conserved oligomeric Golgi complex subunit 8	COG8;hCG_2027080
730	Q9NX74;E7EUN9;B4DKP8;A0A024R6Z7;J3QLD5;H3BMK6;I3L1K5;H3BQX4;H3BM64;I3L4H0;I3L4Y9;H3BRI6;H3BSF3;I3L0K0;H3BTR3	tRNA-dihydrouridine(20) synthase [NAD(P)+]-like	DUS2;DUS2L
731	Q9BW30;A0A024R702	Tubulin polymerization-promoting protein family member 3	TPPP3;CGI-38
732	P78362;A0A024R704;P78362-2;H7C5L6;H7C521;Q9UPE1;C9J2M4;A8MPP7;A8MPY5;E7ETV6;Q59GF4;Q9UPE1-2;Q9UPE1-3;Q9UPE1-4;H7C2I2;F8WBW4;C9JWF7	SRSF protein kinase 2;SRSF protein kinase 2 N-terminal;SRSF protein kinase 2 C-terminal	SRPK2
733	Q9UN37;A0A024R705;I3L4J1;Q9UF30;Q9NXK5;Q49AN7	Vacuolar protein sorting-associated protein 4A	VPS4A;DKFZp434E0418
734	O00308;A0A024R711;O00308-4;H3BPJ8;H3BRX8;H3BS79	NEDD4-like E3 ubiquitin-protein ligase WWP2;E3 ubiquitin-protein ligase	WWP2
735	P31323;Q6DHZ2;A0A024R712;B3KY43;Q75MP1;O60380	cAMP-dependent protein kinase type II-beta regulatory subunit	PRKAR2B
736	P09622;B4DFL1;A0A024R713;E9PEX6;B4DMK9;P09622-2;P09622-3;F8WDM5;F2Z2E3	Dihydrolipoyl dehydrogenase, mitochondrial;Dihydrolipoyl dehydrogenase	DLD
737	P43490;A0A024R718;A0A0C4DFS8;C9JG65;Q658Z1	Nicotinamide phosphoribosyltransferase	NAMPT;PBEF1
738	P48736;A0A024R720;A8K9G9;E9PDN7;Q24M88	Phosphatidylinositol 4,5-bisphosphate 3-kinase catalytic subunit gamma isoform	PIK3CG
739	Q13425;A0A024R732;Q13425-2;H0YCS0;H7BY41;A0A0G2JM75;J3KT21	Beta-2-syntrophin	SNTB2
740	O94916;O94916-5;A0A024R734;O94916-2;O94916-3;O94916-4;J3KRL6	Nuclear factor of activated T-cells 5	NFAT5
741	Q16718;A0A024R745;A0A087X1G1;H7BYD0;Q16718-2;F8WAS3;A0A024R772;A0A087WXR5;C9IZN5;A0A024R736	NADH dehydrogenase [ubiquinone] 1 alpha subcomplex subunit 5	NDUFA5
742	Q9NP80;A0A0C4DG51;A8K6U0;A0A024R746;Q9NP80-3;Q9NP80-2	Calcium-independent phospholipase A2-gamma	PNPLA8;IPLA2(GAMMA)
743	A0A024R751		HSPC049
744	Q9NW13;A0A024R753;Q9NW13-2;C9JAA9;C9JE21	RNA-binding protein 28	RBM28
745	Q13568;A0A024R763;Q13568-5;Q13568-4;Q13568-3;Q13568-2;A0A0G2UUJ1;A0A0G2USB5;Q64GB0;B4DLN8;A0A024R756;B7Z1M2;C9J7M2;C9JAU6;A9LSF6;A9LSF4;Q64GA8;A0A087WWA0;Q13568-6;C9JYP7;I6ZU14;A9LSF3;I6ZY36;I6Z0J2;F8WDH6;C9JB67;A0A0G2UM11;I6ZKX6	Interferon regulatory factor 5	IRF5
746	Q16656;A0A024R770;A0A024R774;Q16656-4;Q16656-2;C9JP85;Q16656-3	Nuclear respiratory factor 1	NRF1
747	A0A024R776;O95628-2;O95628-8;O95628-9	CCR4-NOT transcription complex subunit 4	CNOT4
748	O95628;A0A024R785;A0A024R781;O95628-3;O95628-4;O95628-7;O95628-10;O95628-6;O95628-5;B3KQ99	CCR4-NOT transcription complex subunit 4	CNOT4
749	P07738;A0A024R782;B3KUR3;Q59GR5;C9JH23	Bisphosphoglycerate mutase	BPGM
750	O15164;A0A024R784;O15164-2;A0A087X1V3;B4DYZ9;Q6ZSA6	Transcription intermediary factor 1-alpha	TRIM24
751	Q9Y5L0;B2R6H7;A0A024R794;C9J7E5;Q9Y5L0-3;Q9Y5L0-1;E9PFH4;Q9Y5L0-5;B3KMX1;B3KM69	Transportin-3	TNPO3
752	P55273;A0A024R796	Cyclin-dependent kinase 4 inhibitor D	CDKN2D
753	Q9HCM2;A0A024R7A6;Q9HCM2-2;Q9HCM2-3;A4D1N7;Q9HCM2-4	Plexin-A4	PLXNA4;PLXNA4B
754	P15121;A0A024R7A8;E9PCX2;Q59EL5;E9PEF9;O15289	Aldose reductase	AKR1B1
755	Q9BZL1;A0A024R7B0;B2R4N3;K7EQ43	Ubiquitin-like protein 5	UBL5
756	Q16543;A0A024R7B7;Q6FG59;K7EQA9;K7EKQ2;A1L0W4;K7EIU0;K7EJ06;REV__B7Z2D4;REV__B4DE45;REV__B4DFN3;REV__Q13563-3;REV__Q13563	Hsp90 co-chaperone Cdc37;Hsp90 co-chaperone Cdc37, N-terminally processed	CDC37
757	Q14145;A0A024R7C0;K7EJ49;K7EJD8;K7ESE0;K7EPZ3;K7EQX2	Kelch-like ECH-associated protein 1	KEAP1
758	P32942;A0A024R7C1;K7ERN2;Q5NKU1;B2R736;K7EP52;K7ERF0;B7Z6W6	Intercellular adhesion molecule 3	ICAM3;hCG_2033729
759	Q9BYD3;A0A024R7C5;K7ES61;K7ELQ0;X6RAY8;Q9BYD3-2;K7EKI4;K7ELF1;K7EJ73	39S ribosomal protein L4, mitochondrial	MRPL4
760	P49366;A0A024R7D0;A0A024R7G5;A0A024R7E9;A0A087WZK0;P49366-2;P49366-3;Q5J8M5;M0R253;M0QX43;B4E3M2;M0R264;B4DU50;M0R0J4;M0QYZ7;M0R1T4;M0R1T2;M0R0V2;M0QZT3	Deoxyhypusine synthase	DHPS
761	Q6UW68;K7EM09;K7EPR0;K7ELQ9;A0A024R7D3	Transmembrane protein 205	TMEM205;UNQ501
762	Q96RE7;A0A024R7E0;K7ENW4;Q96BF6;A0A024R8I0	Nucleus accumbens-associated protein 1	NACC1;BTBD14B
763	Q9BWQ6;K7EIP7;K7ERW0;K7ENM8;A0A024R7E1	Protein YIPF2;Protein YIPF	YIPF2
764	P26358;A0A024R7E3;P26358-2;I6L9H2;P26358-3;B3KVA0;K7ENW7;K7EJL0;K7EMU8;K7ENQ6;K7EIZ6;K7ERQ1;K7ELB1	DNA (cytosine-5)-methyltransferase 1;DNA (cytosine-5)-methyltransferase	DNMT1
765	P29597;B4E123;E9PM19;A0A024R7E4;Q53HA9;E9PPF2;E9PQM4;K7EM33;H0YE41	Non-receptor tyrosine-protein kinase TYK2;Tyrosine-protein kinase	TYK2
766	P60002;K7EN05;K7EPC8;A0A024R7E8;K7EQ44;K7EMV4	Transcription elongation factor 1 homolog	ELOF1
767	A0A024R7F7;Q4LE60;O14787-2;O14787;B4DRY5;A0A075B780;Q05D48;B3KPC8;K7ESC1;K7ENW1;K7ESG1;K7EMA3	Transportin-2	TNPO2;TNPO2 variant protein
768	P13686;A0A024R7F8;K7EJD9;K7EIP0;K7ESF2	Tartrate-resistant acid phosphatase type 5	ACP5
769	Q92947;A0A024R7F9;Q92947-2;B4DK85;B4DQF2;K7EKT3;B4DUY0;K7ES74;K7EKH1;K7EQ99;K7ESA6;K7ERX1;G8FL39;K7ER63	Glutaryl-CoA dehydrogenase, mitochondrial	GCDH
770	O95716;A0A024R7G2;B2R8W8;M0R257	Ras-related protein Rab-3D	RAB3D
771	Q9NVP2;A0A024R7G4;K7ES22;B4DXU6;K7ELW9;K7EIL9	Histone chaperone ASF1B	ASF1B
772	Q96K37;A0A024R7G7;H7C1I0;Q96K37-2;C9JK45;A0A0C4DGZ3	Solute carrier family 35 member E1	SLC35E1
773	P54725;A8K1J3;A0A024R7G8;P54725-2;P54725-3;K7ENJ0;K7ELW1;B4DDJ7;K7EQ16;K7ELU6	UV excision repair protein RAD23 homolog A	RAD23A
774	A0A024R7H0;O00148-3;K7EQN7;K7EPJ3;A0A0D9SEM9;K7EN69;K7ENP6;K7EL56;K7EIL8;B4DF34	ATP-dependent RNA helicase DDX39A	DDX39;DDX39A
775	Q9BTL4;A0A024R7H1	Immediate early response gene 2 protein	IER2
776	Q10589;A0A024R7H5;B4E0Z6;Q10589-2	Bone marrow stromal antigen 2	BST2
777	O14908;A8K2I7;A0A024R7I0;K7EM11;A0A024R7I1;O14908-2;K7ESN1	PDZ domain-containing protein GIPC1	GIPC1
778	Q08477;B7Z449;B7Z5A8;B7Z442;A0A024R7J8;A0A024R7I2;A0A087WUF0;Q08477-2;P78329;B4DJR6;A0A0A0MQR0;B7Z8I6;Q9HCS2;Q8IV39;A0A0A0MR49;Q9HBI6;P98187;V9GYA1;V9GYP6;B4DU85;B2RBJ0;P78329-2;K7EQI8;B4DNA9;Q8N3P5;F8W978	Docosahexaenoic acid omega-hydroxylase CYP4F3;Phylloquinone omega-hydroxylase CYP4F2	CYP4F3;CYP4F2
779	P61006;A0A024R7I3;Q59EP4;H0YLJ8;H0YL94;P59190-2;G5ELZ6;G5ELZ5	Ras-related protein Rab-8A	RAB8A
780	Q9Y421;K7ELZ8;K7EIY1;K7ENN5;A0A024R7I4;Q9Y421-2;Q9Y421-3;B2R547	Protein FAM32A	FAM32A
781	Q9NXH9;A8K8L2;A0A024R7I5;Q9NXH9-2;B4DHS5;K7EQQ8;A0A024R7G3;B4E3A3;K7EMZ2;K7EQU7;K7EJX9	tRNA (guanine(26)-N(2))-dimethyltransferase	TRMT1
782	P20336;A0A024R7I7;B4DE50;S4R3Q3	Ras-related protein Rab-3A	RAB3A
783	P17612;A0A024R7J0;P17612-2;A8K8B9;Q15136;K7ERP6;B7Z708;K7ENJ5;K7EMV1	cAMP-dependent protein kinase catalytic subunit alpha	PRKACA
784	Q9BQ48;A0A024R7J4;M0R226	39S ribosomal protein L34, mitochondrial;Ribosomal protein L34	MRPL34
785	Q9BW61;A0A024R7J7	DET1- and DDB1-associated protein 1	DDA1
786	Q8IX01;A8K5G0;A0A024R7K0;M0R2Z9;Q8IX01-4;Q8IX01-3;M0R3F6;B4DSQ4;M0R2Y3;M0R065;M0R216	SURP and G-patch domain-containing protein 2	SUGP2;SFRS14
787	Q86VD7;B7Z8R5;A0A024R7K2	Mitochondrial coenzyme A transporter SLC25A42	SLC25A42;MGC26694
788	Q86YP4;A0A024R7K7;A0A024R7M6;Q86YP4-3;Q86YP4-2;B4DKZ7;B4E0Q6;C9JHD7;C9JJK9;C9JGN4;C9JMI3;C9JVY3;V9GY85;H7C3H1;V9GYX5	Transcriptional repressor p66-alpha	GATAD2A
789	Q9BXS5;B3KNH5;A0A024R7K8;Q9BXS5-2;Q59EK3;K7EJL1;B4DDG7;E7ENJ6;B4DN99;K7EQX3;Q9Y6Q5;Q9Y6Q5-2;Q53GI5;B3KN68;A0A0B7FRD4;K7EPJ8;A0A087WZX7;K7ENA7;K7EPR4;K7EJJ1;K7EQ90;K7ER75;K7EK69;K7ERH5;K7EMG5	AP-1 complex subunit mu-1	AP1M1
790	Q9BWG4;A0A024R7K9;Q9BWG4-2;V9GYB2;U3KPY3	Single-stranded DNA-binding protein 4	SSBP4
791	Q9NWV8;A0A024R7L2;J3KQS6;M0R0I0;M0R3F4;M0R2A4;M0R2K3;M0R193;M0R2I2;Q9NWV8-3;M0QY17;M0QXG9;Q9NWV8-2;M0QYV1;M0R3H9;M0QZ44	BRISC and BRCA1-A complex member 1	BABAM1;HSPC142
792	Q92900;Q92900-2;A0A024R7L5;A0A024R7L8;B3KY55;A0A059XBJ1;A0A059XAJ5;A0A059XAL2;A0A059XG67;A0A059X4U2;A0A059XG73;A0A059XBJ6;A0A059XAM1;A0A059XAL6	Regulator of nonsense transcripts 1	UPF1
793	Q96EY5;A8K0C2;A0A024R7L6;E9PQA6;Q96EY5-3;E9PLL0;E9PLZ8;M0QZK6;Q96EY5-2;E9PJW8	Multivesicular body subunit 12A	MVB12A;LOC93343
794	Q9BVK6;B2R8A2;A0A024R7M0;B4DPP4	Transmembrane emp24 domain-containing protein 9	TMED9
795	O14593;O14593-2;A0A024R7P0;Q6IB23;A0A024R7M1;O14593-3;H0YGQ6;F5GY33	DNA-binding protein RFXANK	RFXANK
796	Q9BQD3;M0R0B4;M0R2G3;M0R228;M0QX74;M0QXP3;A0A024R7M2;Q7Z4E2;M0QY77;M0QXN9	KxDL motif-containing protein 1	KXD1;MGC2749;MST096
797	P52333;A0A024R7M7;P52333-2;P52333-4;B4DK43;Q9UMU1;B4E2R5;Q6LD09	Tyrosine-protein kinase JAK3;Tyrosine-protein kinase	JAK3
798	Q96CT7;A0A024R7M8;M0R2F5	Coiled-coil domain-containing protein 124	CCDC124;LOC115098
799	Q9P107;A0A024R7N1;B4DLZ1;Q9P107-2;K7EJC2;K7EQR5;K7ELE8	GEM-interacting protein	GMIP
800	Q9HD20;A0A024R7P3;A0A024R7N2;Q9HD20-2;Q8NC73;H7C3H2;Q6ZUA1;Q9HD20-3;Q8TEG5;Q8N3E5	Manganese-transporting ATPase 13A1	ATP13A1
801	A0A024R7N4;O43566;H0Y8W3;B3KUX0;O43566-6	Regulator of G-protein signaling 14	RGS14
802	O00459;A0A024R7N6;Q96EV4;Q96CK7;Q05BV6;E9PFP1	Phosphatidylinositol 3-kinase regulatory subunit beta	PIK3R2
803	P13284;A8K686;A0A024R7N7;A6XNE3;Q9UPH8;M0QZG3	Gamma-interferon-inducible lysosomal thiol reductase	IFI30
804	Q969Q5;A0A024R7N9;Q8WY67;D6RFW3	Ras-related protein Rab-24	RAB24
805	Q96A73;A0A087WT18;A0A024R7Q7;Q96A73-2;A0A024R7P4;Q96A73-3	Putative monooxygenase p33MONOX	KIAA1191
806	Q96RL1;A0A024R7R0;Q96RL1-3;Q96RL1-2;Q96RL1-4;Q9NTC5;D6RC40;D6RCQ3;Q96RL1-5;D6RDZ5;D6R9M3	BRCA1-A complex subunit RAP80	UIMC1;RAP80
807	P52790;A0A024R7R1;Q59H08;H0Y8U9;H0Y9N6	Hexokinase-3;Hexokinase	HK3
808	A0A024R7S2		RAP80
809	A0A024R7S3;P09497-2;P09497;D6RJD1;H0Y9Q6	Clathrin light chain B	CLTB
810	P52597;A0A024R7T3;B4DKS8	Heterogeneous nuclear ribonucleoprotein F;Heterogeneous nuclear ribonucleoprotein F, N-terminally processed	HNRNPF;HNRPF
811	P17026;A0A024R7T4;Q9NYW8	Zinc finger protein 22	ZNF22
812	Q5T0T0;A0A024R7U2;A0A0G2JNS9;A0A0A0MSM7	E3 ubiquitin-protein ligase MARCH8	MARCH8
813	A0A024R7U6;P33991;B3KMX0;E5RG31;A4FS09;E5RFJ8;E5RFR3;E5RG53	DNA replication licensing factor MCM4	MCM4
814	Q9UI12;A0A024R7U9;A0A024R7X3;Q9UI12-2;G3V126;B3KUZ7;B4E054;E5RG49;E5RHH0;E5RK31;E5RJG1;A0A0D9SG68;H0YB41	V-type proton ATPase subunit H	ATP6V1H
815	P61019;A0A024R7V6;A0A0A1HAW1;P61019-2;E9PKL7;H7C125;H0YD31;Q9UL31;O75546;H0YDL5	Ras-related protein Rab-2A	RAB2A;RAB2
816	Q9P2D1;A0A024R7V7;B4DIS0;Q9P2D1-2;Q9P2D1-3;Q6ZWF9;Q9P2D1-4	Chromodomain-helicase-DNA-binding protein 7	CHD7
817	Q9NX62;A0A024R7W0;H0YBS3	Inositol monophosphatase 3	IMPAD1
818	Q15390;H0YBZ4;A0A024R7W1;B4E3G8;Q15390-2;B7ZA87;H7C5V5;H0YF01;B4DQT2	Mitochondrial fission regulator 1	MTFR1
819	Q92905;A0A024R7W9;Q59GH5;E5RFS1;E5RG35;E5RK55;H0UI27	COP9 signalosome complex subunit 5	COPS5
820	Q9Y6D6;A0A024R7X0;E5RIF2;Q59FY5;B3KMS9;E5RHL7;E5RJN9;E5RJB2;E5RHZ1	Brefeldin A-inhibited guanine nucleotide-exchange protein 1	ARFGEF1
821	Q8IZV5;E5RK48;A0A024R7X6	Retinol dehydrogenase 10	RDH10
822	Q9NUL3;A0A0A0MTD1;Q2TBD5;F8VPI7;Q4LE57;E7EPX0;E7EVJ4;E9PH62;A0A0A0MTC5;A0A024R7X7;Q9NUL3-8;Q9NUL3-3;Q9NUL3-2;G5EA18;A0A0A0MTC4;A8K276;A0A0A0MTC6;Q9NUL3-4;Q9NUL3-6;Q9NUL3-7;E5RJN7;E7EVI1;B7Z1P6;E5RJ67;H0YBY0;E5RGQ5;E5RGT3;E5RFK1;Q9NUL3-5	Double-stranded RNA-binding protein Staufen homolog 2	STAU2;STAU2 variant protein
823	Q15369;E5RHG8;A0A024R7Y5;Q15369-2;R4GMY8	Transcription elongation factor B polypeptide 1	TCEB1
824	P61925;A0A024R7Y9;B2R4K1	cAMP-dependent protein kinase inhibitor alpha	PKIA
825	E5RGF4;A0A024R7Z1;Q9UF47	DnaJ homolog subfamily C member 5B	DNAJC5B
826	O00560;A0A024R7Z5;O00560-3;B4DQ93;B4DHN5;E9PBU7	Syntenin-1	SDCBP
827	P04085;A0A024R7Z9;H7BYW6;A8K852;P04085-2;Q9UGN0;Q32M96;A0A0A0MSC4	Platelet-derived growth factor subunit A	PDGFA
828	P31321;A0A024R802;B4DM81;A8K099;C9JSK5;H7BYW5;Q6NS41;C9IZL8;C9J4C2;C9JR00	cAMP-dependent protein kinase type I-beta regulatory subunit	PRKAR1B
829	O60675;A0A024R804;A8WFP5	Transcription factor MafK	MAFK
830	Q9BT73;A0A024R806	Proteasome assembly chaperone 3	PSMG3;MGC10911
831	Q96BR1;Q5H9Q5;A0A024R807;E5RHX2;Q96BR1-2;E5RK28;Q6FHV7;Q53EW6;E5RJV7;E5RHY6	Serine/threonine-protein kinase Sgk3	SGK3;DKFZp781N0293;SGKL
832	Q53H82;A0A024R811	Beta-lactamase-like protein 2	LACTB2
833	P36639;A0A024R819;A0A024R858;P36639-4;P36639-3;P36639-2;C9J361	7,8-dihydro-8-oxoguanine triphosphatase	NUDT1
834	P55884;B4DV79;A4D210;A0A024R821;P55884-2;B4DXN6;Q96G38;Q86UM1;C9JZG1;Q59FS8;C9JQN7	Eukaryotic translation initiation factor 3 subunit B	EIF3B;EIF3S9
835	Q9Y4P8;B3KMZ0;A0A024R823;Q9Y4P8-4;Q6ZV51	WD repeat domain phosphoinositide-interacting protein 2	WIPI2
836	A0A024R825;B4DUJ3		CA3
837	Q9NRF9;A0A024R829	DNA polymerase epsilon subunit 3	POLE3
838	P29218;A0A024R830;P29218-3;H0YBL1;E5RIP7;E5RG13;E5RGY4;P29218-2;E5RI82;E5RHE9;E5RG94;E5RIF4	Inositol monophosphatase 1	IMPA1
839	Q8NHZ8;A0A024R832	Anaphase-promoting complex subunit CDC26	CDC26
840	A0A024R837		HDHD3
841	Q8N0T1;A0A024R838;E5RGR5;A0A087WWE7;Q8N0T1-2	Uncharacterized protein C8orf59	C8orf59;hCG_20884
842	Q13049;A0A024R843	E3 ubiquitin-protein ligase TRIM32	TRIM32
843	P61106;A0A024R845;X6RFL8	Ras-related protein Rab-14	RAB14
844	Q7L5D6;C9JPA8;C9JHN8;A0A024R847;Q7L5D6-2;C9JY46	Golgi to ER traffic protein 4 homolog	GET4;C7orf20
845	Q96E11;A0A024R850;Q96E11-3;Q96E11-8;Q96E11-2;A0A024R855;Q96E11-7;Q96E11-5;Q96E11-6;Q96E11-4	Ribosome-recycling factor, mitochondrial	MRRF
846	Q9BXL7;A0A024R854;Q8TES3;H7BY05	Caspase recruitment domain-containing protein 11	CARD11;FLJ00120
847	Q96ME1-4;A0A024R857;Q96ME1;B4DH63;Q96ME1-2;B3KTC9;H0Y6I6;Q96ME1-3	F-box/LRR-repeat protein 18	FBXL18
848	Q9NRB3;Q53FU0;Q53FS1;A0A024R860;C9J991	Carbohydrate sulfotransferase 12	CHST12
849	O00743;A0A024R861;O00743-2;O00743-3;B7Z3E2;Q5T1S7	Serine/threonine-protein phosphatase 6 catalytic subunit;Serine/threonine-protein phosphatase 6 catalytic subunit, N-terminally processed;Serine/threonine-protein phosphatase	PPP6C
850	Q14C86;Q14C86-6;A0A024R862;A0A024R8A2;Q14C86-5;Q14C86-2;Q14C86-4;Q14C86-3;A0A024R875;F8W9S7;C9IZ08;B4DK42;B3KN67;H0Y7I9;B4DGD8;B3KTX2;B0QZ65;H0Y4E7;A0A0A0MQV8;C9IZX9;B3KMM3	GTPase-activating protein and VPS9 domain-containing protein 1	GAPVD1
851	Q92805;A0A024R869;B4DYI0;Q59HA1;Q5T165;H0YE54	Golgin subfamily A member 1	GOLGA1
852	Q6UWE0;A0A024R870;Q6UWE0-2;Q6UWE0-3	E3 ubiquitin-protein ligase LRSAM1	LRSAM1
853	A0A024R872;Q96TA1-2;Q96TA1;Q9H8K1;Q2YD88;Q9H6L6	Niban-like protein 1	C9orf88;FAM129B
854	P17813;Q5T9B9;Q96CG0;A8K2X4;A0A024R878;P17813-2;F5GX88;B7Z6Y5;B4DTC8;Q53G87;B4DYI8	Endoglin	ENG
855	P27105;A0A024R882;B4E2V5;B4DZK8;F8VSL7;P27105-2	Erythrocyte band 7 integral membrane protein	STOM
856	O75348;A0A024R883;O95670;F2Z307;O95670-2	V-type proton ATPase subunit G 1	ATP6V1G1
857	Q9ULV3;H0Y5D5;A0A024R885;F5H2X7;Q9ULV3-5;Q9ULV3-2;Q9BTG3;Q5SYW2;B7Z3U7;Q9ULV3-3;Q9ULV3-4;B4E0A3;Q96KB7;B0EXJ7;F6WSM2;F6VD24	Cip1-interacting zinc finger protein	CIZ1
858	O95900;A0A024R886;O95900-2	Probable tRNA pseudouridine synthase 2	TRUB2
859	Q8IWT6;A8K1C7;A0A024R892;Q96SW8;Q9NW37	Volume-regulated anion channel subunit LRRC8A	LRRC8A
860	Q01105-2;B2RCX0;A0A024R895	Protein SET	SET
861	Q9NR46;A0A024R896;B7ZC38;Q9NR46-2;B7ZC39;F8WFB9;Q71RA6;G5E9J1;H7C1Z6	Endophilin-B2	SH3GLB2
862	Q9BPX5;A0A024R897;B3KPC7	Actin-related protein 2/3 complex subunit 5-like protein;Actin-related protein 2/3 complex subunit 5	ARPC5L
863	Q9HBD1;A0A024R899;Q9HBD1-6;Q9HBD1-4;A6NHN2;Q9HBD1-2;Q9HBD1-3	Roquin-2	RC3H2;MNAB
864	Q7Z6M1;A0A024R8A0;Q7Z6M1-2;Q5T1S5	Rab9 effector protein with kelch motifs	RABEPK
865	Q5BJF6-3;A0A024R8A5;Q5BJF6-4;Q5BJF6;Q5BJF6-9;Q5BJF6-2;B4DX03;B3KSD5;B4DX85;A0A024R8A4;Q5BJF6-8;Q5BJF6-5;Q5BJF6-6;Q5BJF6-10;Q5BJF6-7;Q5T4C3;Q5T4C6;B4DIL2;Q6PJQ8;S4R3R9	Outer dense fiber protein 2	ODF2
866	Q9HC98;A0A024R8A6;Q9HC98-3;Q9HC98-4;Q9HC98-2;Q5TBG7;Q5TBH2;Q5TBH1;Q5TBG1;Q5TBH0;Q5TBG2;Q5TBG4	Serine/threonine-protein kinase Nek6	NEK6
867	Q96I24;A0A024R8A7;Q96I24-2	Far upstream element-binding protein 3	FUBP3;hCG_31253
868	Q9Y2K6;A0A024R8A9	Ubiquitin carboxyl-terminal hydrolase 20;Ubiquitin carboxyl-terminal hydrolase	USP20
869	Q7Z7L7;B2RC26;A0A024R8B0;X6RC68;X6RD87	Protein zer-1 homolog	ZER1;ZYG11BL
870	P62166;A0A024R8B2;P62166-2	Neuronal calcium sensor 1	NCS1;FREQ
871	P35658;A0A024R8B6;P35658-2;P35658-5;Q7Z3C4;A0A0A0MSW3;H0Y837;H0YF36;B7ZAX0;B7ZAV2;B4DYZ6;B4DZN4;E9PKD2;H0YDS4;E9PS86	Nuclear pore complex protein Nup214	NUP214;DKFZp686J0330
872	Q9H7P6;Q9H7N7;B7Z1P9;A0A024R8B8	Multivesicular body subunit 12B	MVB12B;FLJ00031;C9orf28
873	Q15361;B4DZG2;A0A024R8C1;A0A087WY09	Transcription termination factor 1	TTF1
874	Q15528;E9PGW7;Q5T8T7;E7EN96;Q5T8T8;A0A024R8C5;Q15528-2;Q5T8T6	Mediator of RNA polymerase II transcription subunit 22	MED22;SURF5
875	Q9BTM9-2;A0A024R8C7;Q9BTM9-3;Q9BTM9	Ubiquitin-related modifier 1	URM1;C9orf74
876	Q9NVG8;A0A024R8C8;Q59F95;A0A024R8B1;Q9NVG8-2;B4DHM6;Q9NVG8-3;B3KNG3	TBC1 domain family member 13	TBC1D13
877	Q6P1M0;A0A024R8D2;B3KNH1;Q9BTA1;B3KQE8;Q6P1M0-2	Long-chain fatty acid transport protein 4	SLC27A4
878	Q9Y399;A0A024R8D4;Q5T8A0	28S ribosomal protein S2, mitochondrial	MRPS2
879	Q6P5Z2;A0A024R8D6	Serine/threonine-protein kinase N3	PKN3
880	Q9BV86;A0A024R8E4;Q9BV86-2;S4R338	N-terminal Xaa-Pro-Lys N-methyltransferase 1;N-terminal Xaa-Pro-Lys N-methyltransferase 1, N-terminally processed	NTMT1;C9orf32
881	A0A024R8E8		SETX
882	Q9H257;A0A024R8F1;Q9H257-2;A0A024R8I4;Q9H257-3;B4DIK5	Caspase recruitment domain-containing protein 9	CARD9
883	Q5SXM2;A0A024R8F4	snRNA-activating protein complex subunit 4	SNAPC4
884	Q9UHF1;A0A024R8F5	Epidermal growth factor-like protein 7	EGFL7
885	O43805;A0A024R8G6;A0A087WV26;A0A024R2W0	Sjoegren syndrome nuclear autoantigen 1	SSNA1
886	Q12933;A0A024R8H5;Q12933-4;Q12933-3;Q12933-2;B4DGI3;E5KBQ3;B1AMX7;B1AMX8;B1AMY1	TNF receptor-associated factor 2	TRAF2
887	Q15059;A0A024R8H6;Q15059-2;B4DS09;A9J571;Q58F21;Q58F21-5;Q58F21-4;Q58F21-3;Q58F21-2	Bromodomain-containing protein 3	BRD3
888	Q969U6;A0A024R8H7;Q969U6-2;A0A096LP04;A0A0A0MSK7;A0A096LNM2;A0A0A0MSV8	F-box/WD repeat-containing protein 5	FBXW5
889	Q9BSL1;A0A024R8I2	Ubiquitin-associated domain-containing protein 1	UBAC1;UBADC1
890	O15120;Q96IS9;A0A024R8I7;Q8WUW2;A0A024R8F9;O15120-2	1-acyl-sn-glycerol-3-phosphate acyltransferase beta;1-acyl-sn-glycerol-3-phosphate acyltransferase	AGPAT2
891	Q96AX2;A0A024R8K6;A8MTC6;B7Z3L0;Q96AX2-4;Q96AX2-3;A8MZI4;Q96AX2-2;A8MSP2;B7Z4X1;B3KPZ5;A8MUU7	Ras-related protein Rab-37	RAB37
892	P42694;A0A024R8K8;J3QS41;B7ZLW2;Q6PGP6;A0A075B6R3;P42694-2;J3QRR8;J3KT20	Probable helicase with zinc finger domain	HELZ
893	Q9Y2R9;A0A024R8L0;J3QLS3;J3QQS1;J3QKW2;J3KSI8	28S ribosomal protein S7, mitochondrial	MRPS7
894	Q969T9;A6NG10;K7EMC9;A0A024R8L1;K7EIJ0;B4DFG2;K7ENL2;Q7Z511;B4DFL8;B4DV07;K7EIN1;K7EIK1	WW domain-binding protein 2	WBP2
895	Q5MNZ9;G5EA37;B4DX63;A0A024R8L5;Q5MNZ9-2;K7ELY0;K7EK57	WD repeat domain phosphoinositide-interacting protein 1	WIPI1
896	Q92817;A0A024R8L8;K7EKI0;B7ZLH8;A8K2R8;K7EQ87	Envoplakin	EVPL
897	Q14344;A0A024R8M0;Q14344-2;B4DWV9;E9PC54;Q03113-3;Q03113-2	Guanine nucleotide-binding protein subunit alpha-13	GNA13
898	O94762;A5YM55;A0A024R8M9;B7Z8Y7;O94762-4;Q8WYH5;Q9BW80;J3KS37;Q9BSD6;J3KTQ2;A0A024R8S8;B3KQK2;O94762-2;O94762-3;J3KSV9;Q6FIC9;J3QLU0;J3KSL7	ATP-dependent DNA helicase Q5	RECQL5;PP1045
899	Q9C0B0;A0A024R8N4;K7EQ93;K7ELF5	RING finger protein unkempt homolog	UNK;hCG_1776081
900	Q8IU68;A5D8Y4;A0A024R8N8;B3KXZ8;Q8IU68-2;B4E0S0	Transmembrane channel-like protein 8;Transmembrane channel-like protein	TMC8
901	P63173;A0A024R8P8;J3KT73;J3QL01;J3KSP2	60S ribosomal protein L38	RPL38
902	P10253;A0A024R8Q1;I3L3L3;I3L0S5;I3L2V9	Lysosomal alpha-glucosidase;76 kDa lysosomal alpha-glucosidase;70 kDa lysosomal alpha-glucosidase	GAA
903	Q8N8Q3;Q8N8Q3-3;A0A024R8Q2;I3L0L4;H0YBX8;H0YBZ5;H0YAY5;Q8N8Q3-5;Q8N8Q3-2	Endonuclease V	ENDOV;FLJ35220
904	Q00526;A0A024R8R3;K7ELV5;K7EJ83	Cyclin-dependent kinase 3	CDK3
905	Q8TAT6;A0A024R8R4;Q8TAT6-2;B4DG89;A0A0D9SFI9;I3L4U9;I3L283;I3L281;I3L3I1;I3L4S2	Nuclear protein localization protein 4 homolog	NPLOC4
906	C9JLW8;I3L2L5;A0A024R8R5;I3L4Q0;I3L317;I3L3A7	Protein FAM195B	FAM195B;hCG_1818442
907	Q86X02;A0A024R8R6	Cerebellar degeneration-related protein 2-like	CDR2L
908	P61956;A0A024R8S3;P61956-2;Q6EEV6	Small ubiquitin-related modifier 2;Small ubiquitin-related modifier	SUMO2
909	P07237;A0A024R8S5;B4DNL5;B4DUA5;H7BZ94;B4DLN6;H0Y3Z3;I3L398;B4DJS0;Q96C96;I3L312;B3KTQ9;I3L3U6;I3L4M2;I3L0S0;I3L3P5;I3NI03;B4DNP9;I3L514;I3L1Y5	Protein disulfide-isomerase	P4HB
910	Q12767;Q12767-2;A0A024R8S6;C9JL75;B7Z9U5;B4DGC6;J3QSG7;J3QLC5;J3QQW3;B4E3Q5	Uncharacterized protein KIAA0195	KIAA0195
911	O15427;A0A024R8U1;Q53G91	Monocarboxylate transporter 4	SLC16A3
912	Q5MNZ6;B4DMI6;A0A024R8U4;I3L4L8;I3L3A5;I3L4S6;I3L1D0	WD repeat domain phosphoinositide-interacting protein 3	WDR45B;WDR45L
913	Q01130;Q53FN0;A0A024R8U5;Q01130-2;Q8NAK9;J3KP15;J3QL05;B3KVY2;B3KX15;Q6NXQ0;Q8N220;B3KUF7	Serine/arginine-rich splicing factor 2	SRSF2;SFRS2
914	Q8WVQ1;A0A024R8U8;Q8WVQ1-3	Soluble calcium-activated nucleotidase 1	CANT1
915	P32322;E7D7Y0;E7D7X9;A0A024R8U9;P32322-3;Q8TBX0;Q2TU78;E2QRB3;P32322-2;J3QL24;B7Z8T1;J3QKT4;J3KQ22;J3KTA8;J3QKT3;J3QRZ0;J3QLK9;J3QL23;J3QL32	Pyrroline-5-carboxylate reductase 1, mitochondrial;Pyrroline-5-carboxylate reductase	PYCR1;PIG45
916	A0A024R8V0;A0A024R8Q0;A2VCQ5		SEPT9
917	Q7Z403;A0A024R8V2;Q7Z403-2;K7ERH0;K7ENC4;B3KTU5;K7ENM6;B4E0Z0;Q7L2M4;Q7Z403-3	Transmembrane channel-like protein 6;Transmembrane channel-like protein	TMC6
918	Q9P275;A0A075B784;A0A024R8V6;Q9P275-2;B3KMW2;Q9H9C5;E9PEW0;K7EMM6;K7ERC1;K7ELT3;K7EQS0;K7EPT1;K7ELR5;Q8IXW9	Ubiquitin carboxyl-terminal hydrolase 36;Ubiquitin carboxyl-terminal hydrolase	USP36
919	P16035;A0A024R8V7;B4DFW2;K7EIX4;K7EL90	Metalloproteinase inhibitor 2	TIMP2
920	P38919;A0A024R8W0;I3L3H2;Q59GT8;Q5JWW0;E9PBH4;F8WE11;C9JUF0	Eukaryotic initiation factor 4A-III;Eukaryotic initiation factor 4A-III, N-terminally processed	EIF4A3;DDX48
921	Q9BQA9;A0A024R8W9;Q9BQA9-2;J3QKZ6;H0Y2X1;J3KSB6;J3KS78;J3QS53;J3QRZ2;J3QLB7;J3QKS6;J3QRG5;J3KSJ5	Uncharacterized protein C17orf62	C17orf62
922	O15525;A0A024R8X1;I3L2F8	Transcription factor MafG	MAFG;hCG_1991559
923	Q9BZD4;A0A024R8Y0;E9PP32;E9PKH1;B1AQT3	Kinetochore protein Nuf2	NUF2;CDCA1
924	P16109;A0A024R8Y9;Q5R345;Q5R349;Q5R341;Q5R342;F6VVT6;Q6ULR6	P-selectin	SELP
925	P14151;B4DQA0;Q8WW79;A0A024R8Z0;P14151-2;Q6ULR8	L-selectin	SELL
926	O14880;Q53GB9;A0A024R8Z1;Q5VV89;Q5VV87	Microsomal glutathione S-transferase 3	MGST3
927	O95563;Q5R3B4;B2R4Q7;A0A024R8Z5	Mitochondrial pyruvate carrier 2	MPC2;BRP44
928	Q9Y5B8;E9PNU1;Q59GR0;B4DXC8;A0A024R8Z7;Q9Y5B8-2	Nucleoside diphosphate kinase 7	NME7
929	Q6PI48;A8K4A8;A0A024R8Z9;Q9H9J7;Q9NVT8;Q9H9M6	Aspartate--tRNA ligase, mitochondrial	DARS2
930	Q9HB71;A0A024R904;Q6NVY0;Q9HB71-3;B4DFD3;Q9HB71-2;B2ZWH1	Calcyclin-binding protein	CACYBP
931	Q9UBH6;A0A024R911;Q9UBH6-2	Xenotropic and polytropic retrovirus receptor 1	XPR1
932	Q9BZX2;A0A024R912;Q9BZX2-2;B4DGD3	Uridine-cytidine kinase 2;Uridine kinase	UCK2
933	A0A024R914;Q7LGH1;H0Y7F7;Q5T2X4;Q05D72;E9PIK0;H0Y6Q4		CEP350
934	Q9BR61;B2RAA8;A0A024R915	Acyl-CoA-binding domain-containing protein 6	ACBD6
935	O75063;A0A024R918;X6RH03	Glycosaminoglycan xylosylkinase	FAM20B
936	Q9H246;A0A024R926	Uncharacterized protein C1orf21	C1orf21
937	A0A024R936		NCF2
938	Q9H497;A0A024R943;Q9H497-3;Q5W0C6;Q9H497-2	Torsin-3A	TOR3A
939	P01008;A0A024R944;Q8TCE1;Q8J001;Q9UBW9;Q8IZZ9;Q8J000;Q9UE54	Antithrombin-III	SERPINC1
940	Q08116;V9HW15;A0A024R945;Q08116-2	Regulator of G-protein signaling 1	RGS1;HEL-S-87
941	Q8NFQ8;A0A024R957	Torsin-1A-interacting protein 2	TOR1AIP2
942	P08603;A0A024R962;A8K5T0;A0A024R984;Q14006;A0A0D9SG88;P08603-2;Q5TFM2;U5TZG9;W5U1X0	Complement factor H	CFH;hCG_40889
943	Q8TDX7;A0A024R964;B2R8K8;F8WAG2;Q8TDX7-2;F5H3U7	Serine/threonine-protein kinase Nek7	NEK7
944	Q9P0T7;Q6IAJ3;A0A024R967;Q6FIF9;B1ALM5;B4E1H4	Transmembrane protein 9	TMEM9
945	P23634;P23634-6;A0A024R968;P23634-7;P23634-8;P23634-2;A7E2D8;Q68DH9;P23634-5;P23634-4;P23634-3;Q01814-2;Q01814-4;Q01814-7;Q01814-3;A1X4Q1;A1X4Q2;H0YDG5;H7BZS8;A2VBC8;H7BY13	Plasma membrane calcium-transporting ATPase 4;Calcium-transporting ATPase	ATP2B4;DKFZp686M088
946	P36222;A0A024R969	Chitinase-3-like protein 1	CHI3L1
947	P11047;A0A024R972;R4GNC7;Q6NVY8	Laminin subunit gamma-1	LAMC1
948	Q96BM9;A0A024R977;B2R7U5;A0A087X2J2	ADP-ribosylation factor-like protein 8A	ARL8A
949	Q9BZQ8;A0A024R978;H0Y7M9;REV__A0A087X280;REV__Q9UHV5;REV__A0A087WVW6	Protein Niban	FAM129A;C1orf24
950	P10155;P10155-5;A0A024R983;P10155-3;P10155-4;P10155-2;D6RE09;D6RDN1	60 kDa SS-A/Ro ribonucleoprotein	TROVE2
951	Q6P3S1-5;X6RAS2;A0A024R987		DENND1B;hCG_2039668
952	O15151;Q5T0Y3;Q59FS6;A0A087WTR9;A0A087WZ58;A0A024R990;O15151-5;Q5T0Y2;O15151-4	Protein Mdm4	MDM4
953	Q8N8Y2;A0A024R991	V-type proton ATPase subunit d 2	ATP6V0D2
954	O75131;A0A024R994;Q05DL8;A0A087WYQ3;H0YB26;E5RHZ0;A0A087WXR6;A0A087WUS8;E5RFT7;Q9UBL6;B3KWK1;Q9HCH3-2;O95741;Q9UBL6-2;O95741-2	Copine-3	CPNE3
955	Q07002;A0A024R996;Q07002-2;Q07002-3;B4DK03;A0A024R980;A0A0A0MSJ6;Q59G02;D6R9B0;B4DER5;D6RA44;B4DHU6;D6RGH0;D6R9X1;B3KX76;Q8IWB3;H0YAZ9;Q9BWF9	Cyclin-dependent kinase 18	CDK18;PCTK3
956	P28324;A0A024R997;A0A024R9C2;Q8IXL1;P28324-2	ETS domain-containing protein Elk-4	ELK4
957	E5RG44;E5RIT1;E5RGJ1;A0A024R9A0;Q629K1	Triple QxxK/R motif-containing protein	TRIQK;hCG_20714
958	O15523;A0A024R9A4;O15523-2;B4E132;B4E010;O15523-3;C9J081;C9J8G5	ATP-dependent RNA helicase DDX3Y	DDX3Y
959	A0A024R9A7;P35236-2;P35236;B4DZD9;A0A024R963;J3KR55;P35236-3;B4DVF0;Q8NFX3;B4DDG6;B4DX06;E9PE54;E7EUM0;H7C4T8	Protein-tyrosine-phosphatase;Tyrosine-protein phosphatase non-receptor type 7	PTPN7
960	Q9NPD8;A0A024R9A9	Ubiquitin-conjugating enzyme E2 T	UBE2T
961	O96020;E5RHN2;E5RK20;Q8WUE3;A0A024R9B0;O96020-2	G1/S-specific cyclin-E2	CCNE2
962	Q15291;A0A024R9B5;B4DMM7;Q15291-2;B4DLF8	Retinoblastoma-binding protein 5	RBBP5
963	P09669;A0A024R9B7	Cytochrome c oxidase subunit 6C	COX6C
964	Q9Y646;A0A024R9B8;B4DJC2;E5RH35;E5RJZ7;E5RJP8;E5RJA8;B4E1W2	Carboxypeptidase Q	CPQ;PGCP
965	P11940;A0A024R9C1;A0A087WTT1;E7EQV3;P11940-2;B3KT93;E7ERJ7;B4DQX0;A0A024R9E2;Q9H361;Q5VX58;Q3ZCS4;Q2VIP3;H0YAP2;H0YBN4;E5RGH3;H0YB86;E5RJB9;Q4VXU2;E5RH24;H0YAS6;H0YB75;Q4VXU2-2;H0YAS7;H0YC10;E5RHG7;H0YAW6;Q96DU9;L0R533;B4DM75;Q96DU9-2;E5RGC4;E5RFD8	Polyadenylate-binding protein 1;Polyadenylate-binding protein;Polyadenylate-binding protein 3	PABPC1;PABPC3
966	P34741;B4DT61;E7ESK6;E9PBI9;B7Z5H2;B4DQ56;A0A024R9D1	Syndecan-2;Syndecan	SDC2
967	Q86UE4;A0A024R9D2;E5RJU9;H0YB56;H0YBJ8;H0YBE0	Protein LYRIC	MTDH
968	P62888;A0A024R9D3;E5RI99;E5RJH3;A0A0B4J213	60S ribosomal protein L30	RPL30
969	Q16698;A0A024R9D7;Q16698-2;E5RFV2;E5RJG7;Q7LDK6;E5RJD2;E5RID6;H0YAW3	2,4-dienoyl-CoA reductase, mitochondrial	DECR1
970	Q9NPA8;A0A024R9D9;Q9NPA8-2;E5RHX8;J3KNT2;E5RI00;E5RHT9;E5RJ84	Transcription and mRNA export factor ENY2	ENY2
971	O00559;E9PND3;E9PN10;Q6R3F1;A0A024R9E0;O00559-2;E9PJ38;E9PJ40	Receptor-binding cancer antigen expressed on SiSo cells	EBAG9;RCAS1
972	Q6P1X5;A0A024R9E6;B3KMD8;B3KMH9;H0YEX2;H0YC37	Transcription initiation factor TFIID subunit 2	TAF2
973	O60353;B4DL33;B4E236;B7ZB79;B2R9H9;A0A024R9E9;O60353-2	Frizzled-6	FZD6
974	P55040;A0A024R9F5;E5RJF9	GTP-binding protein GEM	GEM
975	A0A024R9G0;P53803;E5RGX2	DNA-directed RNA polymerases I, II, and III subunit RPABC4	POLR2K
976	Q9BUN8;B4E1G1;A0A024R9G3;E5RGY0;Q9BUN8-2	Derlin-1	DERL1
977	Q9NUQ9;A0A024R9G4;Q68D08;Q9NUQ9-2;E5RI16;E5RJL8;A0A087X178;Q3ZTR9;E5RJE1;E5RIR8;E5RGI7;E5RFS4;E5RHU5;E5RK61;E5RK81;E5RH75	Protein FAM49B	FAM49B;DKFZp686B04128
978	Q6PL18;A0A024R9G7;Q6PL18-2;E5RHW7;E5RIP2	ATPase family AAA domain-containing protein 2	ATAD2
979	P52758;A0A024R9H2;H0YBX3;H0YB34	Ribonuclease UK114	HRSP12
980	P21283;A0A024R9I0;E7EV59;B7Z593	V-type proton ATPase subunit C 1	ATP6V1C1
981	Q9UHW9;A8K935;A0A024R9I5;Q9UHW9-3;Q9UHW9-4;Q9UHW9-2;Q6NSI7;A0A024R9K8;Q9UHW9-6;Q9UHW9-5;B3KXX3;Q5HYC7;H0YMQ9;H0YKQ8;Q3ZCQ6;I3L4N6;Q9UP95-7;A7E2U9;H0YKE6;J3QSF2;H0YNJ5;H0YKJ2	Solute carrier family 12 member 6	SLC12A6;DKFZp686O1827
982	O60216;A0A024R9J0;B3KUT8;E5RI01;E5RFZ5;E5RG18;E5RJW1;E5RJK5;E5RFV8;E5RIN7	Double-strand-break repair protein rad21 homolog	RAD21
983	Q96MF7;A0A024R9J6;E5RFJ1;E5RIM1;A0A087WTZ8;E5RHW9;E5RK09;E5RG00	E3 SUMO-protein ligase NSE2	NSMCE2;C8orf36
984	Q9BV29;H0YN78;A0A024R9J9;Q9BV29-2;H0YLN5;H0YM19;H0YLI5;H0YMC0;Q9BV29-3	Uncharacterized protein C15orf57	C15orf57;CCDC32
985	Q8TBE0;A0A024R9K2;Q8TBE0-3;Q8TBE0-2	Bromo adjacent homology domain-containing 1 protein	BAHD1
986	Q96QD9;A0A024R9K4;Q96QD9-2;Q96QD9-3;H9KVD1;Q96QD9-4;H9KVC6;H9KVC1;H9KVD5	UAP56-interacting factor	FYTTD1
987	Q9NPA0;A0A024R9K7;H0YDT8;H0YDX2	ER membrane protein complex subunit 7	EMC7;C15orf24
988	Q9Y375;H0YNN4;H0YNB7;H0YL22;A0A024R9L0	Complex I intermediate-associated protein 30, mitochondrial	NDUFAF1
989	O60306;A0A024R9L1;A8K6F0;B0AZM4;H0YH15;H0YLN9	Intron-binding protein aquarius	AQR
990	P01106;B4E1N7;A0A024R9L7;H0YBT0;A0A087WUS5;P01106-2;H0YBG3;B3CJD8;B3CJD2;B3CJB9;B3CJB2;B3CJB0;B3CJA9;B3CJA3;B3CJ92;B3CJ74;B3CJ73;B3CJ66;B3CJ65;B3CJ63;A0A0B4J1R1;B3CJD3;B3CJD1;B3CJC0;B3CJB8;B3CJB1;B3CJA1;B3CJ91;B3CJ82;B3CJ64	Myc proto-oncogene protein	MYC
991	Q96JC1-2;A0A024R9L9;Q96JC1;B3KY10;H3BTU0	Vam6/Vps39-like protein	VPS39
992	Q8N9N7;A0A024R9M3;H3BSW0	Leucine-rich repeat-containing protein 57	LRRC57
993	Q99653;A0A024R9M9;H0YNG9;H0YKE7;F5GX29;B4DSB5;H0YLY7;H0YLX1	Calcineurin B homologous protein 1	CHP1;CHP
994	O43482;A0A024R9N0;H0YKL4	Protein Mis18-beta;Protein yippee-like	OIP5
995	Q5J8M3;S4R329;H0YK61;H0YNK0;H0YNK8;A0A024R9N3;Q5J8M3-3;Q5J8M3-2;H0YLP8;H0YMH5	ER membrane protein complex subunit 4	EMC4;TMEM85
996	Q9H223;A0A024R9N6;A0A087WUA5;A8K9B9;Q9NZN4-2;B3KUH4;B4DE23;B4DU62;B7ZAY3	EH domain-containing protein 4	EHD4
997	Q9NVX0;A0A024R9P0;Q9NVX0-3;A0A024R9M5;Q9NVX0-2;H3BP24	HAUS augmin-like complex subunit 2	HAUS2;CEP27
998	A0A024R9P1		hCG_2026745
999	Q9H079;H0YNF7;H0YNG2;H0YKW3;B4DNG1;A0A024R9P5	KATNB1-like protein 1	KATNBL1;C15orf29
1000	Q96TC7;A0A024R9P6;B3KUI4;H0YMB1;Q96TC7-2;H0YLG5;H0YNE5;H0YLV7	Regulator of microtubule dynamics protein 3	RMDN3;FAM82C
1001	A0A024R9Q1;A0PJG0;A8MZG1;Q7KYY3;A0A0B6XK25;P49746;B4DQQ9;Q2HIZ1;B3KQE1;F5H4Z8;Q53FK6;Q2HIZ0;P49746-2		THBS1
1002	Q9P253;A0A024R9R3;H0YMC9;H0YLM6	Vacuolar protein sorting-associated protein 18 homolog	VPS18
1003	Q9H2Y7;A0A024R9R5;A0A0C4DGM5;Q9H2Y7-2;Q86T35;H3BS99;H3BNX5;H3BSS6;Q0VGA6;U3KQH7;H3BNJ4;Q05C49	Zinc finger protein 106	ZNF106;ZFP106
1004	Q9ULG1;A0A024R9R7;H0YMN5;A8K2V6;Q9NUK2	DNA helicase INO80	INO80;INOC1
1005	Q8N442;A0A024R9T3	Translation factor GUF1, mitochondrial	GUF1
1006	Q9P270;A0A024R9T6;Q9H705	SLAIN motif-containing protein 2	SLAIN2;hCG_17415
1007	P57682;B2R8P9;A0A024R9T8;P57682-2;Q8N8J6;Q7Z3I7;O95780;P0CG31;Q9NPC7;Q13887;A6NP11;Q9HBT7;Q86XU0;O14628;O95125;Q9UC06;Q6ZT77;I3L4C4;E9PQ92;E9PJ50;Q8NCC0;R4GMT1;B4E2I1;B4DL96;O95779;B3KV76;A0A0A0N0M4;Q5T6X2;B3KUX2;Q59EZ7;B4E2H9;B9EG95;A1L4E9;B2ZWH0;Q9Y5A5;A0A087WT67;B3KN61;A0A024R3M3;H9KV89;B4DH87;A0A087X254;A8K6R9;Q15973-2;Q13887-2;Q13360-2;Q13887-4;O95780-2;O95125-2;O95780-3;Q9NPC7-3;O14628-4;O1…	Krueppel-like factor 3	KLF3
1008	Q9NX40;A0A024R9U3;Q9NX40-4;D6RG39;D6RIT9;D6RBN5;Q9NX40-3;Q9NX40-2;D6RDK6;D6RIV2;D6RI08;D6RDK1;B4DND1;D6R9T5;D6RDI5;D6RA54;D6RC55;D6R918;D6RBC5;D6RF07	OCIA domain-containing protein 1	OCIAD1
1009	Q7Z6Z7;A0A024R9U8;A0A024R9W5;Q7Z6Z7-3;A0A024R9Y3;Q7Z6Z7-2;Q5H924;Q5H962;B4DGF6;Q5H935;H0Y659;Q53FW4;A0A087X146;Q8IWJ0;Q3B7K0;Q5H964;A0A087X1S3;Q5H963	E3 ubiquitin-protein ligase HUWE1	HUWE1
1010	Q969E8;A0A024R9U9	Pre-rRNA-processing protein TSR2 homolog	TSR2;RP1-112K5.2
1011	A0AV96;D6R9D6;A0A024R9W3;A0AV96-2;B7ZLP7;D6RBS9;B7Z8Z7;D6REZ6;D6R9M7;D6RBP6;D6RA49;D6RFL5;D6RCT1;Q9NQ94;D6RF41;Q5T0W7;A0A024QZJ5;A0A024QZM7;A0A024QZI9;F8W9F8;Q9NQ94-5;Q9NQ94-6;Q9NQ94-3;Q9NQ94-2;Q9NQ94-4	RNA-binding protein 47	RBM47;FLJ20273
1012	P57088;A6QKW0;A0A024R9W7;D6RAA6;H0Y8N0	Transmembrane protein 33	TMEM33;SHINC3
1013	Q12816;Q9NVY3;Q9BX91;G5E9N2;Q9BX90;A0A024R9X0;Q12816-2;Q9BX88;Q9BX89;A0A087X070;Q12816-5;Q12816-4;B4DS47;B4DK08;Q12816-3;B1AKF4;A0A0E3D6M6;B1AKE6;B1AKE7;B1AKF6;B3KNM5	Trophinin	TRO
1014	Q8TDQ7;A0A024R9X5;Q8TDQ7-2;Q8TDQ7-3;Q8TDQ7-5;Q8TDQ7-4;V9GYK3;V9GYW0	Glucosamine-6-phosphate isomerase 2;Glucosamine-6-phosphate isomerase	GNPDA2
1015	P10636;A0A0G2JQJ7;A0A0G2JPD5;A0A024R9Y1;A0A0G2JS76;A0A0G2JMX7;P10636-9;P10636-8;P10636-5;P10636-3;P10636-6;P10636-2;P10636-7;I3L170;A0A024RA19;A0A024R9Y0;A0A024RA17;P10636-4;B3KTM0;B4DSB3;B4DSE3	Microtubule-associated protein tau;Microtubule-associated protein	MAPT
1016	Q7Z3B3;A0A0G2JNT7;A0A024R9Y2;A0A0G2JQF4;Q7Z3B3-2;B3KT49;I3L233;I3L243	KAT8 regulatory NSL complex subunit 1	KANSL1;KIAA1267
1017	Q9NVN8;A0A024R9Y6;Q05DU1	Guanine nucleotide-binding protein-like 3-like protein	GNL3L
1018	Q9UNF1;A0A024R9Y7;Q5H909;Q9UNF1-2;Q5H907;B4DX55;B4DWM5;B4DNG7;B1AKE8	Melanoma-associated antigen D2	MAGED2
1019	O00483;A0A024R9Z0	Cytochrome c oxidase subunit NDUFA4	NDUFA4
1020	Q9NUM4;A0A024R9Z1;Q8N353	Transmembrane protein 106B	TMEM106B
1021	Q8IV38;B3KN56;B3KM88;A0A024R9Z6;G3V0G5;F8WB95	Ankyrin repeat and MYND domain-containing protein 2	ANKMY2
1022	Q9BYI3;A0A024RA06;B8ZZJ1;Q9BYI3-2;B8ZZA2;H7C0W7;B4DMC7	Hyccin	FAM126A;DRCTNNB1A
1023	Q9NXC5;B4DGE7;A0A024RA24;Q9NXC5-2;C9JAQ1;C9JUE6;C9JTV2	WD repeat-containing protein mio	MIOS;FLJ20323
1024	Q9NZW5;B8ZZG1;A0A024RA25;C9J4Q3;C9JGI8	MAGUK p55 subfamily member 6	MPP6
1025	Q8NBF6;A0A024RA36;B8ZZW5;Q8NBF6-2;H7C0I1;A0A024RA79	Late secretory pathway protein AVL9 homolog	AVL9;KIAA0241
1026	Q9Y6E2;E7ETZ4;B3KM68;A0A024RA42;B5MCH7;Q75MG1;B5MCE7;E9PFD4;C9JF98;E7EMS9;Q9Y6E2-2;F8WDX8	Basic leucine zipper and W2 domain-containing protein 2	BZW2
1027	Q9NQW6;A0A024RA49;A8K5D9;Q9NQW6-2;C9JJT6	Actin-binding protein anillin	ANLN
1028	P25787;A0A024RA52;Q53GF5;C9JCK5;H3BT36;Q6MZI6;H7C402	Proteasome subunit alpha type-2;Proteasome subunit alpha type	PSMA2
1029	Q14956;B2R5R1;A0A024RA55;Q14956-2;B4DLJ7;A8K7R3;B4E3D4;B4DN79;B4DLL5;B4DLL8;B4DZS5;Q96F58;Q8IXJ5;B4DKZ5	Transmembrane glycoprotein NMB	GPNMB
1030	O60443;A0A024RA58;A4FVA8;A4FTY0;A8K410;O60443-3;H7C3W1;H7C147;H7BZJ0;O60443-2	Non-syndromic hearing impairment protein 5	DFNA5
1031	P22626;A0A024RA61;A0A024RA27;P22626-2;A0A024RA28;A0A087WUI2;I6L957	Heterogeneous nuclear ribonucleoproteins A2/B1	HNRNPA2B1;HNRPA2B1
1032	Q14004;Q14004-2;A0A024RA66;A0A024RA85;A0A087X209;Q9BVE2;Q6P2N3	Cyclin-dependent kinase 13	CDK13;CDC2L5
1033	Q9Y5X0;Q75MY3;G5E9H5;C9JQ16;Q8N5Z3;A0A087WUJ3;A0A024RA70;B4DJM0;Q9Y5X0-2	Sorting nexin-10	SNX10
1034	B2RAT5;A0A024RA74;Q8TCY9-2;F8WDN0;S4R325;B7Z7T1;Q8TCY9-3;Q8TCY9-4	Up-regulator of cell proliferation	URG4;URGCP;URGCP-MRPS24
1035	P31937;A0A024RA75;H7BZL2	3-hydroxyisobutyrate dehydrogenase, mitochondrial;3-hydroxyisobutyrate dehydrogenase	HIBADH
1036	Q9BSE4;A0A024RA77	Homocysteine-responsive endoplasmic reticulum-resident ubiquitin-like domain member 2 protein	HERPUD2;FLJ22313
1037	A0A024RA81;Q9H0P0-1;A0A090N7U2;Q9H0P0-3;Q9H0P0-2;B9A035;C9K084	5-nucleotidase;Cytosolic 5-nucleotidase 3A	NT5C3;NT5C3A
1038	Q9Y2J8;A0A024RA98;B4DIU3;Q6ZWF8;Q9Y2J8-2	Protein-arginine deiminase type-2	PADI2
1039	Q969V5;B7Z8S4;A0A024RAA0	Mitochondrial ubiquitin ligase activator of NFKB 1	MUL1;C1orf166
1040	Q8TDY4;H0YER8;B4DRP2;A0A024RAB1;Q8TDY4-3	Arf-GAP with SH3 domain, ANK repeat and PH domain-containing protein 3	ASAP3;DDEFL1
1041	Q02535;A0A024RAC4	DNA-binding protein inhibitor ID-3	ID3
1042	Q9P258;A0A024RAC5;A5PLK7	Protein RCC2	RCC2
1043	A0A024RAC6;Q14241	Transcription elongation factor B polypeptide 3	TCEB3
1044	A0A024RAC9;B3KMT2;B3KM62		ZUBR1
1045	P39656;A0A0C4DGS1;A0A024RAD5;P39656-3;P39656-2;U3KQ84	Dolichyl-diphosphooligosaccharide--protein glycosyltransferase 48 kDa subunit	DDOST
1046	Q658P3;A0A024RAD7;Q658P3-3;Q658P3-2;B8ZZX6;Q658P3-4	Metalloreductase STEAP3	STEAP3
1047	P30038;A0A024RAD8;P30038-2;P30038-3;Q5TF55	Delta-1-pyrroline-5-carboxylate dehydrogenase, mitochondrial	ALDH4A1
1048	Q9UKD2;A0A024RAE1;B4DHZ2	mRNA turnover protein 4 homolog	MRTO4;C1orf33
1049	P60953;A0A024RAE4;B4E1U9;B7ZAY4;B4DMH5;A0A024R9T1;Q5JYX0;Q9UJM1;Q9UJM0	Cell division control protein 42 homolog	CDC42;hCG_39634
1050	P60953-1;A0A024RAE6	Cell division control protein 42 homolog	CDC42
1051	P29074;B7Z6Z9;A0A024RAE8;J3QT41;J3KQD3;Q4ZG31;Q53QV5	Tyrosine-protein phosphatase non-receptor type 4;Protein-tyrosine-phosphatase;Tyrosine-protein phosphatase non-receptor type	PTPN4
1052	O00499-2;A0A024RAI5;A0A024RAF0;O00499-6;O00499;A0A024RAF1;Q8WWH9;A0A024RAJ2;O00499-11;A0A024RAG8;A0A024RAI4;O00499-7;O00499-4;Q9BTH3;A0A024RAJ3;A0A024RAF6;O00499-3;O00499-5;A0A024RAE9;O00499-8;B7Z2Z2	Myc box-dependent-interacting protein 1	BIN1
1053	P05186;B7Z1D1;B2R6Q2;A0A024RAG0;P05186-3;P05186-2;B1ANL0;Q9UIL5	Alkaline phosphatase, tissue-nonspecific isozyme;Alkaline phosphatase	ALPL
1054	P11234;A0A024RAG3;P11234-2;P11234-3;C9J6B1;C9JQB3;B4E364;C9JYR1;F8WEQ6	Ras-related protein Ral-B	RALB
1055	Q9Y2U5;A0A024RAH0;Q96K88;Q6P084;F8W6K3	Mitogen-activated protein kinase kinase kinase 2	MAP3K2
1056	Q9UKA8;A0A024RAH2;Q9UKA8-2;H0YF64;Q9UKA8-6;Q9UKA8-5;P53805;C8CJH0;Q6FGP2;V9GYW9;B7Z1F0;Q6ZMM3;E9PD55;E9PDJ2;P53805-4;P53805-3;Q9UKA8-3;P53805-2	Calcipressin-3	RCAN3;DSCR1L2
1057	A0A024RAH4;Q13761-2;Q13761;B4DVE5;B4DT53;O14814	Runt-related transcription factor 3	RUNX3
1058	Q9BUV0;H3BP33;A0A024RAH6	Arginine/serine-rich protein 1	RSRP1;C1orf63
1059	Q9NVP1;A0A024RAH8;Q4ZG72;Q8N254;H7C452;Q59FR7;Q53TI6	ATP-dependent RNA helicase DDX18	DDX18
1060	P61158;A0A024RAI1;B4DXW1;Q59FV6;B4DTI0;B4DT29;B4E1U3;F8WDR7;Q9P1U1;Q59GD5;B7Z9W3;Q9P1U1-2;Q9P1U1-3;Q9C0K3;A0A0A0MTI9;H7C4J1;C9IZN3;F8WEW2;F8WE84;B3KM55	Actin-related protein 3	ACTR3
1061	A0A024RAI6;O00499-9;B7Z6Y2;O00499-10;A0A024RAG9	Myc box-dependent-interacting protein 1	BIN1
1062	Q92552;A0A024RAJ1;Q92552-2;G5EA06;B4DT94;D6RH20;Q8N6F2;B4DKI9;Q6PKB3;E5RJ73;D6RJC7	28S ribosomal protein S27, mitochondrial	MRPS27
1063	O15514;A0A024RAJ4;E9PB93;Q53T47;E9PHV4;Q587J0	DNA-directed RNA polymerase II subunit RPB4	POLR2D
1064	P07686;A0A024RAJ6;Q5URX0;H0YA83;H0Y9B6;H0Y9M3;D6REQ8	Beta-hexosaminidase subunit beta;Beta-hexosaminidase subunit beta chain B;Beta-hexosaminidase subunit beta chain A;Beta-hexosaminidase	HEXB
1065	Q969S9;A0A024RAJ7;A0A024RAK1;Q969S9-2;Q969S9-3;Q969S9-4;Q969S9-5	Ribosome-releasing factor 2, mitochondrial	GFM2
1066	A0A024RAJ8;Q13576;Q59HA3;D6R939;B7Z7X2	Ras GTPase-activating-like protein IQGAP2	IQGAP2
1067	P15848;A0A024RAJ9;A8K4A0;P15848-2	Arylsulfatase B	ARSB
1068	Q9HAD4;A0A024RAK0;Q9HAD4-2;B4DHS8;D6RE66;A0A0C4DG28;H0YAA3;D6RH33;D6R9E7;D6RB94;B4DK73;H0Y9Z3;D6RBY6;H0YAI6;D6RA22;D6RIX6	WD repeat-containing protein 41	WDR41
1069	Q13426;A0A024RAP0;A0A024RAL0;A0A024RAQ8;Q13426-3;Q13426-2;Q7Z763	DNA repair protein XRCC4	XRCC4
1070	A0A024RAL3;Q7Z3T8;Q7Z3T8-3;B3KXA7;H0YAA4;H0Y8R0	Zinc finger FYVE domain-containing protein 16	ZFYVE16
1071	Q8N567;A0A024RAL5	Zinc finger CCHC domain-containing protein 9	ZCCHC9
1072	Q06413;A0A024RAL6;B2R681;A0A024RAL7;Q06413-2;Q06413-3;D6RJG6;Q06413-4;D8L7E9;D6RJA7;D6RG21;D6RCM6;A0A0D9SFV9;A0A0D9SGF3	Myocyte-specific enhancer factor 2C	MEF2C
1073	Q8WUF8;A0A024RAL9;Q8WUF8-3;Q8WUF8-2;E9PBM2;B4DHJ0;Q8WUF8-4;B4DMI0	Protein FAM172A	FAM172A;C5orf21
1074	Q92973;A0A024RAM0;Q92973-2;Q92973-3;S4R398;B4DSC0;E7EW37	Transportin-1	TNPO1
1075	P35754;A0A024RAM2;D3DQK5	Glutaredoxin-1	GLRX
1076	P46821;Q5H9P1;A2BDK6;A0A024RAM4	Microtubule-associated protein 1B;MAP1B heavy chain;MAP1 light chain LC1	MAP1B;DKFZp686F1345
1077	Q6ZUX7;A0A024RAM8	Lipoma HMGIC fusion partner-like 2 protein	LHFPL2
1078	A0A024RAN2;B2RDU1;A0A0A0MR45;H0YD33		CAST
1079	P04035;H0Y8F6;H0Y8K6;B4DSB1;B2R649;A8KA27;A0A024RAP2;P04035-2;P04035-3	3-hydroxy-3-methylglutaryl-coenzyme A reductase;3-hydroxy-3-methylglutaryl coenzyme A reductase	HMGCR
1080	P25116;B4DLS3;A0A024RAP7	Proteinase-activated receptor 1	F2R
1081	P16989;P16989-2;A0A024RAV4;A0A024RAQ1;P16989-3;Q96GD7;Q59EB5;A0A0D9SEI8	Y-box-binding protein 3	YBX3;CSDA
1082	Q9BZR8;Q53F74;A0A024RAR1;K7EMX4;C9K0Q9;K7EKK7;Q9BZR8-2;Q9BZR8-3;C9J3S1	Apoptosis facilitator Bcl-2-like protein 14	BCL2L14;hCG_27697
1083	Q9BY84;Q8N5T1;Q8IVT8;Q96N49;Q32MA0;A0A024RAR2;Q13202	Dual specificity protein phosphatase 16	DUSP16
1084	A0A024RAR8;A8K6H1;A0A0A7E6D8;A0A0A7E6D4;A0A0A7E6J5;A0A0A7E6K0;A0A0A7E6P4;Q53GQ8;H0Y9X5		ARTS-1;ERAP1
1085	Q16827;A0A024RAS0;A0A024RAS9;A8K169;Q16827-4;Q16827-3;Q16827-2;B4DS16	Receptor-type tyrosine-protein phosphatase O;Protein-tyrosine-phosphatase	PTPRO
1086	Q9H0S4;A0A024RAS3;Q9H4E3;Q9H0S4-2;Q53GJ1;F5H1N9;B4DYP6;A4UCU0;Q7Z4B1	Probable ATP-dependent RNA helicase DDX47	DDX47;hCG_27698;E4-DBP
1087	P52566;A0A024RAS5;B2R4F3;F5H3P3;F5H6Q0;F5H2R5	Rho GDP-dissociation inhibitor 2	ARHGDIB
1088	Q9NRV9;A0A024RAS8;F5GWX2;H0YG71	Heme-binding protein 1	HEBP1
1089	Q8WU10;A0A024RAT6;Q8WU10-2;H0YGU0	Pyridine nucleotide-disulfide oxidoreductase domain-containing protein 1	PYROXD1;FLJ22028
1090	F5H7N8;B4DNS7;A0A024RAU0;P78380	Oxidized low-density lipoprotein receptor 1;Oxidized low-density lipoprotein receptor 1, soluble form	OLR1
1091	P46063;A0A024RAV2;F8WA66;F8WD97;F5H2L2;F5H4P4;F5H3W0;F5GYB7	ATP-dependent DNA helicase Q1	RECQL
1092	P01116-2;A0A024RAV5	GTPase KRas;GTPase KRas, N-terminally processed	KRAS
1093	Q9C0J9;B7Z8M6;Q8TAT1;A0A024RAV8	Class E basic helix-loop-helix protein 41	BHLHE41;BHLHB3
1094	Q7Z6B0;A0A024RAW6;Q7Z6B0-2;Q7Z6B0-3;A0A0A0MTP0;A0A0A0MTK0;Q05D28;F5GWB1;H0YH48;H0YGB4;H0YH50;H0YGN9;H0YFR6	Coiled-coil domain-containing protein 91	CCDC91;DKFZP779L1558
1095	Q9Y2W2;B4DMD3;B4DY34;A0A024RAW9;F5GXS9	WW domain-binding protein 11	WBP11
1096	P10620;F5H7F6;F5H6X2;Q6LET6;A0A024RAX2;P10620-2	Microsomal glutathione S-transferase 1	MGST1
1097	Q6VMQ6;A0A024RAY1;Q6VMQ6-5;Q6VMQ6-4;Q6VMQ6-2;B4DRL6;B4E2A2;B3KQF8;B3KNI7;A8MV73;F5GYR7;F8WE35;F5H8I0;F5H592;F5H2W9;F5H2H9;F5GZ10;F5H502;F5H1K9	Activating transcription factor 7-interacting protein 1	ATF7IP
1098	Q12852;A0A024RAZ2;A0A024RAY5;Q12852-2;S4R363;Q59FK7	Mitogen-activated protein kinase kinase kinase 12	MAP3K12;KMT2E
1099	A0A024RAY9		LRMP
1100	P09651;A0A024RAZ7;F8W6I7;A0A024RB53;P09651-2;P09651-3;Q6IPF2;Q9BSM5;Q0VAC0;A0A024RC46;F8VZ49;Q32P51;B4E0B5;A0A024QZ98;F8VTQ5;H0YH80;B4DP35;F8VYN5;F8W646	Heterogeneous nuclear ribonucleoprotein A1;Heterogeneous nuclear ribonucleoprotein A1, N-terminally processed;Heterogeneous nuclear ribonucleoprotein A1-like 2	HNRNPA1;HNRPA1;hCG_2020860;HNRNPA1L2;RP11-78J21.1
1101	P08648;A0A024RB01;B2R627;A8K6A5;H0YIV7	Integrin alpha-5;Integrin alpha-5 heavy chain;Integrin alpha-5 light chain	ITGA5
1102	P08962;F8VV56;F8W022;F8VWK8;A0A024RB05;P08962-3;P08962-2;F8VNT9;W6A4U0	CD63 antigen;Tetraspanin	CD63
1103	P35711;I3L0A5;B7Z5Z3;B3KU63;T2CZM2;F5H0I3;T2CYZ2;A0A024RB06;P35711-2;P35711-5;P35711-4;F5H876;G3V0H1;F5GWL1;Q6IBT9;Q53EV3;P35711-3;P35712;P35712-4;P35712-2;P35712-3	Transcription factor SOX-5	SOX5
1104	P61020;A0A024RB09;Q6FI54;P61020-2;F8VUA5;F8VVZ0;F8VPW9;F8VWZ7	Ras-related protein Rab-5B	RAB5B
1105	P62854;A0A024RB14;Q75MH1;Q76N56;Q76N57	40S ribosomal protein S26	RPS26
1106	Q9BSJ8-2;A0A024RB16;F8VZB1	Extended synaptotagmin-1	ESYT1;FAM62A
1107	Q9BSJ8;A0A024RB17;B3KY56;B3KMV5	Extended synaptotagmin-1	ESYT1;FAM62A
1108	Q8TAQ2;A0A024RB22;F8VZW6;Q658P9	SWI/SNF complex subunit SMARCC2	SMARCC2
1109	P23743;A0A024RB23;G3V4E1;B4E0C6;P23743-3;F8W1H7;F8W1M3;C9JM35;P23743-2;G3V327;H0YJH4;F8VNZ9;O75484;G3V4I3;F8VWX8;G3V312;H0YJE7	Diacylglycerol kinase alpha;Diacylglycerol kinase	DGKA
1110	P14649;F8W1I5;A0A024RB31;B4E368;F8VSA2	Myosin light chain 6B	MYL6B
1111	Q15185;A0A024RB32;Q15185-4;A0A087WYT3;B3KUY2;Q15185-3;B4DDC6;Q15185-2	Prostaglandin E synthase 3	PTGES3
1112	Q9H4P4;B4DUQ8;B4E353;A0A024RB33;Q9H4P4-2;F8VVY2;F8VNZ6;F8VSP7;F8VSB6	E3 ubiquitin-protein ligase NRDP1	RNF41
1113	A0A024RB49		TARBP2
1114	Q99490-2;A0A024RB55;Q99490;B3KVD5;J3KNM6;F8VVT9;H0YHB1	Arf-GAP with GTPase, ANK repeat and PH domain-containing protein 2	AGAP2;CENTG1
1115	O14595;F8VYL0;A0A024RBA6;A0A024RB65;A0A087WWW2;F8W1I1;H0YI12	Carboxy-terminal domain RNA polymerase II polypeptide A small phosphatase 2	CTDSP2
1116	P61923;Q53FU3;A0A024RB72;F8VVA7;P61923-5;P61923-4;F8VXB1;F8VUC5;F8W156;F8W651;F8VYZ4;F8VXR1;F8VYK5;P61923-2;P61923-3	Coatomer subunit zeta-1	COPZ1
1117	A2RU30;A0A024RB73;B4DHC1;A0A024RB00;A0A087WUX0;A2RU30-2;A2RU30-3;H0YEX3;E9PIT9;E9PHY9	Protein TESPA1	TESPA1;hCG_21937
1118	O75390;B4DJV2;A0A024RB75;B3KTN4;A0A0C4DGI3;B7Z1E1;Q0QEL2;F8VRI6;F8VPA1;F8W4S1;H0YIC4;H0YH82;F8VPF9;F8VTT8;F8W1S4;F8VZK9;F8VX07;F8VRP1;F8VX68;F8W642;F8VR34;F8VU34;F8W0J2	Citrate synthase, mitochondrial;Citrate synthase	CS
1119	Q9BRT6;A0A024RB76	Protein LLP homolog	LLPH;C12orf31
1120	P24941;A0A024RB77;G3V5T9;A0A024RB10;P24941-2;E7ESI2;B4DDL9;G3V317	Cyclin-dependent kinase 2	CDK2
1121	Q9UQ80;A0A024RB85;Q6PIN5;A8K6Y1;Q9UQ80-2;Q05D08;F8VR77;F8W0A3;H0YIN7;F8VZ69	Proliferation-associated protein 2G4	PA2G4
1122	P61224;A0A024RB87;P61224-3;A6NIZ1;E7ESV4;F5H7Y6;F5GX62;P61224-4;B7ZB78;Q9BXV4;F5H004;F5GYB5;B7ZAY2;F5H823;F5H6R7;F5H0B7;F5H500;F5H077;F5GWU8;F5H491;F5H4H0;F5GYH7;F8WBC0	Ras-related protein Rap-1b;Ras-related protein Rap-1b-like protein	RAP1B
1123	Q9BQ15;A0A024RB89;C9JT95;C9JMP5;Q9BQ15-2;F8WAF5;H7C0W4;Q96AH0-2;Q96AH0-3;Q96AH0	SOSS complex subunit B1	NABP2;OBFC2B
1124	P34897;A0A024RB99;V9HW06;P34897-3;Q53ET4;P34897-2;B4DJQ3;Q5HYG8;B4E1G2;Q5BJF5;B4DP88;B4DWA7;B4DJ63;B4DW25;B4DLV4;H0YIZ0;G3V2Y4;G3V5L0;G3V4W5;G3V540;G3V2W0;G3V241;G3V3Y8;G3V4T0;G3V4X0;G3V2E4;G3V2D2;G3V2Y1;G3V3C6	Serine hydroxymethyltransferase, mitochondrial;Serine hydroxymethyltransferase	SHMT2;HEL-S-51e;DKFZp686P09201
1125	Q9UL25;A0A024RBA9;Q96GX3	Ras-related protein Rab-21	RAB21
1126	Q8WV24;B4E2D4;R4GND3;A2BDE7;A0A024RBB0	Pleckstrin homology-like domain family A member 1	PHLDA1
1127	O60669;A0A024RBB2;F8VS95;F8W0N3	Monocarboxylate transporter 2	SLC16A7
1128	P11802;F8VYH9;F8VTV8;F8VWX7;A0A024RBB6;F8VXD2;F8VZZ0;F8VZ51;Q6LC83;P11802-2;F8W1L8;F8VYY1;Q96BE9	Cyclin-dependent kinase 4	CDK4
1129	P55209;F5H4R6;A0A024RBB7;P55209-2;F8VY35;H0YIV4;F8W0J6;B7Z2V4;F8VUX1;F8W020;H0YH88;F8VXI6;H0YHC3;B7Z5H0;F8VVB5;B7Z4K9;Q9ULW6;A8K5I2;Q9ULW6-2	Nucleosome assembly protein 1-like 1	NAP1L1
1130	Q9BZF1;A0A024RBB8;Q9BZF1-3;Q9BZF1-2;Q5HYM3;F8VQX7;Q641R2;F8VUA7;Q96E43;Q96N80;F8VZ43;F8VVE7;Q6ZME5;F8VVD3;F8W1F1;F8VZB8	Oxysterol-binding protein-related protein 8;Oxysterol-binding protein	OSBPL8;DKFZp686C0249
1131	Q9Y2U8;A0A024RBB9;B4E2K7;B4DI45	Inner nuclear membrane protein Man1	LEMD3
1132	Q16828;F8VW29;B5BU29;A0A024RBC1;Q16829;Q99956;Q53GP9;Q8N4A4;Q6P9C2;B2RAL9;Q16828-2;Q16829-2	Dual specificity protein phosphatase 6;Dual specificity protein phosphatase;Dual specificity protein phosphatase 7;Dual specificity protein phosphatase 9	DUSP6;DUSP7;DUSP9
1133	P15586;B4DTT0;Q7Z3X3;H7C3P4;A8K6V6;A0A024RBC5;F6S8M0;B4E284;P15586-2;H0YFA9;F5H4C6	N-acetylglucosamine-6-sulfatase	GNS;DKFZp686E12166
1134	P20020;A0A024RBC7;P20020-6;P20020-3;P20020-4;P20020-5;P20020-2;E7ERY9;Q59H63;Q01814;Q4J697;H0Y7S3;A0A024R2E4;Q4LE63;A0A024R2K6;Q01814-6;Q01814-8;Q01814-5;A1X4P8;Q58F24;A1X4P7;H0YHH6;Q3L582;A1X4P9;A1X4Q0;F8W1V5	Plasma membrane calcium-transporting ATPase 1;Calcium-transporting ATPase	ATP2B1
1135	Q9NZJ9;A0A024RBD0;B2RE29;A0A024RBG1;Q9NZJ9-2;Q96G61;Q8NFP7;A0A0C4DGJ4;F8VRL4;F8VRR0;Q9NZJ9-3	Diphosphoinositol polyphosphate phosphohydrolase 2;Diphosphoinositol polyphosphate phosphohydrolase 3-beta;Diphosphoinositol polyphosphate phosphohydrolase 3-alpha	NUDT4;NUDT11;NUDT10
1136	Q9NZN8;F8VV52;A0A024RBD8;B3KTL6;Q9NZN8-4;Q9NZN8-5;B2RDX7;F8VP97;Q9NZN8-2;F8W145;A0A087X050;F8VVY1;H0YH84;F8VUB4;F8VX63;F8VRS8;F8VQD8;H0YI11;Q9NZN8-3;F8VWH8;H0YHT8;H0YI80;H0YHT6;F8VQF4	CCR4-NOT transcription complex subunit 2	CNOT2
1137	P41970;A0A024RBE2;G3V1Z7;F8VUJ0	ETS domain-containing protein Elk-3	ELK3
1138	Q8NHV4;A8K1Z3;A0A024RBE5;Q8NHV4-3;Q8NHV4-2;Q05CT8;G3V2M9;G3V4I9;G3V4L2;G3V2V3	Protein NEDD1	NEDD1
1139	F8VV59;A0A024RBE6;B7Z9C2;P55209-3;F8W118;F8VRJ2	Nucleosome assembly protein 1-like 1	NAP1L1
1140	P42167;A0A024RBE7;G5E972;P42167-3;Q9P1N8	Lamina-associated polypeptide 2, isoforms beta/gamma;Thymopoietin;Thymopentin	TMPO
1141	Q00325-2;Q8NCF7;A0A024RBE8;Q00325;B2RE88;A0A024RBH9;F8VVM2;Q53HC3;F8VWQ0;F8VZL5;F8VWR4	Phosphate carrier protein, mitochondrial	SLC25A3
1142	Q86XJ1;G3V1N3;B3KTH9;A0A024RBF4;H0YIT6	GAS2-like protein 3	GAS2L3
1143	Q9Y6G3;S4R360;J3KPP0;A0A024RBG3;S4R2Z7	39S ribosomal protein L42, mitochondrial	MRPL42
1144	P25208;A0A024RBG7;F8VSL3	Nuclear transcription factor Y subunit beta	NFYB
1145	Q00537;A0A024RBH0;F8VQZ9;F8VZY6;F8W1S5;F8VUX2	Cyclin-dependent kinase 17	CDK17;PCTK2
1146	Q07065;A0A024RBH2;B3KVX6	Cytoskeleton-associated protein 4	CKAP4
1147	Q13610;Q9BV37;A0A024RBH5;Q53FW9;B4DNL1;B4DJV5;Q86X79;Q05BL3;Q6PKI5;Q6PIN4;Q13610-2;F8VZ56	Periodic tryptophan protein 1 homolog	PWP1
1148	P42167-2;A0A024RBH7;Q59G12	Lamina-associated polypeptide 2, isoforms beta/gamma;Thymopoietin;Thymopentin	TMPO
1149	Q9NZD2;A0A024RBI7;F5H0U5;F5GZ49;H0YFS9;E7CEM8;I3P687	Glycolipid transfer protein	GLTP
1150	Q9H3F6;F5H497;A0A024RBJ2;Q9H3F6-2;F5H6V0;F5GWA4;F8W8I7;Q13829;J3QSD4;J3QS43	BTB/POZ domain-containing adapter for CUL3-mediated RhoA degradation protein 3	KCTD10
1151	Q9UJX3;B3KMP2;A5D8X2;A0A024RBJ3;Q9UJX3-2;A8KAQ7;Q4KMX6;Q2M2R1;H0YIW2;H0YIX7	Anaphase-promoting complex subunit 7	ANAPC7
1152	Q02878;A0A024RBK3;Q9HBB3;Q8TBK5;Q8N5Z7;B2R4K7;B4DRX3;F8VZ45;U3KQR5;F8VZA3;F8VWR1;F8VU16;B4DNY8	60S ribosomal protein L6	RPL6
1153	O14545;A0A024RBK4;F8VNX8;F8VVF3;O14545-2;F8VWK2;S4R2Z9	TRAF-type zinc finger domain-containing protein 1	TRAFD1
1154	O95294;A0A024RBK8;O95294-2;O95294-4;O95294-3;B4DG06	RasGAP-activating-like protein 1	RASAL1
1155	B7Z2S5;A0A024RBK9;Q16881;Q16881-3;A0A087WSW9;A0A087WSY9;Q16881-4;B2R5P6;F8W809;E9PNQ6;Q16881-5;Q16881-6;E9PIR7;Q6ZR44	Thioredoxin reductase 1, cytoplasmic	TXNRD1
1156	A0A024RBL0;Q9NPF2-2;Q9NPF2;F8VXK3;F8VRG6;F8VXK7	Carbohydrate sulfotransferase 11	CHST11
1157	Q96GA7;A0A024RBL2;F8VYZ3;H0YID3;H0YIA2;F8VZ97	Serine dehydratase-like	SDSL
1158	Q9Y478;B4DVP2;B2R6A0;A0A024RBN1;F5H2X8;F5H610	5-AMP-activated protein kinase subunit beta-1	PRKAB1
1159	P12074;Q9UEG9;H6SG15;A0A024RBN6;O95101	Cytochrome c oxidase subunit 6A1, mitochondrial;Cytochrome c oxidase subunit 6A, mitochondrial	COX6A1
1160	Q8N5U6;B3KUR9;B3KSN5;B2RDI7;A0A024RBP0;B4DWN2;B3KWY9;Q8N5U6-2;H0YGL7;F5H5P6;F5H5Z1;F5H510	RING finger protein 10	RNF10
1161	P36873;Q9UPN1;F8VYE8;A0A024RBP2;P36873-2;F8VR82;F8W0W8;A0A087WYY5	Serine/threonine-protein phosphatase PP1-gamma catalytic subunit;Serine/threonine-protein phosphatase	PPP1CC
1162	Q96RR4-3;A0A024RBQ3;B4DV02;A0A024RBP6;Q96RR4-5;F5H4I7	Calcium/calmodulin-dependent protein kinase kinase 2	CAMKK2
1163	Q96RR4;A0A024RBP8;A0A024RBQ0;Q96RR4-6;Q96RR4-2;Q96RR4-4;Q96RR4-7;F5GZ00	Calcium/calmodulin-dependent protein kinase kinase 2	CAMKK2
1164	O43583;F8VVL1;A0A024RBR3	Density-regulated protein	DENR
1165	P05388;A8K4Z4;A0A024RBS2;Q53HK9;Q53HW2;Q6NSF2;F8VWS0;P05388-2;F8VW21;F8VU65;F8VPE8;B4E3D5;G3V210;Q8NHW5;F8VQY6;F8VRK7;F8VWV4;F8VS58;F8W1K8;Q3MHV2	60S acidic ribosomal protein P0;60S acidic ribosomal protein P0-like	RPLP0;RPLP0P6
1166	Q9Y618;Q9Y618-3;C9JE98;A0A024RBU9;C9J0Q5;C9JFD3;A0A024RBS3;Q9Y618-5;Q9Y618-4;C9J7T7;C9JQE8;Q9Y618-2;C9J330;Q9BT61;H0YGK8;H7C1Y3;H7C184;H7C0P3	Nuclear receptor corepressor 2	NCOR2
1167	Q8TBY9;A0A024RBT0;Q8TBY9-2;Q8TBY9-3	WD repeat-containing protein 66	WDR66
1168	Q96D31;A0A024RBT3;Q96D31-2	Calcium release-activated calcium channel protein 1	ORAI1;FLJ14466
1169	Q9H9H4;A0A024RBU0;F5H4M0;F5H1F6	Vacuolar protein sorting-associated protein 37B	VPS37B
1170	O96006;A0A024RBU4;C9JXP4	Zinc finger BED domain-containing protein 1	ZBED1;hCG_1981838
1171	Q86V21;A0A024RBV2;Q86V21-2;Q9H7A6;Q86V21-3;Q49AJ4;Q9H9K9	Acetoacetyl-CoA synthetase	AACS
1172	P51151;A0A024RBV5	Ras-related protein Rab-9A	RAB9A
1173	O60907;A0A024RBV9;Q59F53;O60907-2;Q9BQ87;B4DP68;A0A024R189;C9JP56;C9J5F9	F-box-like/WD repeat-containing protein TBL1X	TBL1X
1174	A0A024RBW9;Q9Y2D0;C9IZP3;C9JA11	Carbonic anhydrase 5B, mitochondrial	CA5B
1175	O00625;A0A024RBX6	Pirin	PIR
1176	P41091;A0A024RBY4;A8K2Y2;B2R5N2;Q53HK3;Q2VIR3;F8W810;Q2VIR3-2;H7BZU1	Eukaryotic translation initiation factor 2 subunit 3;Putative eukaryotic translation initiation factor 2 subunit 3-like protein	EIF2S3;EIF2S3L
1177	P53701;A0A024RBY9;Q68D50	Cytochrome c-type heme lyase	HCCS;DKFZp779I1858
1178	Q9NRF8;A0A024RC00;H0Y5S6;Q9H6Q0	CTP synthase 2;CTP synthase	CTPS2
1179	P17010;Q8WXB7;E9PEP7;A0A024RC04;B7ZKJ5;P17010-2;P17010-3;P08048;Q8WWU0;P08048-2;P08048-3	Zinc finger X-chromosomal protein;Zinc finger Y-chromosomal protein	ZFX;ZFY
1180	Q13496;A0A024RC06;A8K6P5;Q13496-2;B7Z499;B7Z8W1;C9J2A2	Myotubularin	MTM1
1181	Q8TCZ2;A0A024RC16;Q8TCZ2-6;Q8TCZ2-3;Q8TCZ2-2;Q8TCZ2-5	CD99 antigen-like protein 2	CD99L2
1182	A0A024RC24;Q9P2X3;Q9P2X3-2;J3KT25;J3QQU0;J3QRS6	Protein IMPACT	IMPACT
1183	Q9Y2L5;A0A024RC31;J3QQJ5;Q9Y2L5-2;A8K922;J3KSL8;Q6PCC9;J3QSA1;J3QQS5	Trafficking protein particle complex subunit 8	TRAPPC8;KIAA1012
1184	Q15555;A0A024RC33;Q15555-4;Q15555-2;K7EL66	Microtubule-associated protein RP/EB family member 2	MAPRE2
1185	Q99708;A0A024RC34;I6L8A6;Q99708-3;Q99708-2;F6Q6H0;J3QLW6;J3QRM0;J3KSA4;J3QL93;J3QL00;J3QSH7	DNA endonuclease RBBP8	RBBP8
1186	Q96P16;A0A0C4DGQ6;A0A024RC37;Q96P16-3;K7EP82	Regulation of nuclear pre-mRNA domain-containing protein 1A	RPRD1A;P15RS
1187	Q15532;J3KRP6;J3QS72;X6R3J2;J3QQM2;J3KT74;J3QQW2;Q4VAX0;Q4VAX2;A8K0E5;A0A024RC40;A4PIW0;A4PIV8;A4PIV9;A4PIV7;Q15532-2;F5GWN1;Q6FGL9;Q8TDQ9;J3QSB3;J3QSG1;J3QQW6;J3QLJ7;J3QQX5;J3KT22;B4DLD3	Protein SSXT	SS18;SYT-SSX2;SYT-SSX1;SYT
1188	P17028;A0A024RC47;K7EQP8;K7EPZ8;K7EPL1;P17028-2	Zinc finger protein 24	ZNF24
1189	Q10472;Q05BM8;A0A024RC48;A8KAJ7;Q68VJ7;K7EJV8;Q8IUC8;B3KY85;Q8IUC8-2;Q8IUC8-3	Polypeptide N-acetylgalactosaminyltransferase 1;Polypeptide N-acetylgalactosaminyltransferase 1 soluble form;Polypeptide N-acetylgalactosaminyltransferase	GALNT1
1190	O75928;Q2TA77;A0A087WUY7;A0A024RC49;O75928-2;B4DGW0;O75928-3	E3 SUMO-protein ligase PIAS2	PIAS2
1191	O60658;A0A024RC53;O60658-6;O60658-2;O95263;O95263-3;B3KMJ9;B3KN77;O95263-2;O95263-6;O95263-4	High affinity cAMP-specific and IBMX-insensitive 3,5-cyclic phosphodiesterase 8A	PDE8A
1192	P15144;A0A024RC61;Q59E93;B4DV63;B4DP01;B4DP96;B4DPH5;H0YLZ8;Q71E46;H0YKT6;H0YMC1;Q8IVL7	Aminopeptidase N	ANPEP
1193	P46940;A0A024RC65;A4QPB0;B4E2M0;Q6P1N4;Q05DN7;Q5FWG8;B4DNP4;A0A087X225;Q96PA3;A0A087WWP1;H0YKA5	Ras GTPase-activating-like protein IQGAP1	IQGAP1;hCG_1991735
1194	A0A024RC68;Q6ZNW5;H0YN11;A1L185	GDP-D-glucose phosphorylase 1	hCG_1991723;GDPGP1
1195	P09958;A0A024RC70;H0YNB5;H0YLH7	Furin	FURIN
1196	P67812;H0YNG3;Q6IAM7;A0A024RC78;P67812-4;P67812-3;Q7Z4Z6;H0YKT4;P0C7V7;H0YNA5	Signal peptidase complex catalytic subunit SEC11A;Signal peptidase complex catalytic subunit SEC11	SEC11A;SPC18;SEC11L1
1197	A0A024RC87		RNH1
1198	P08910;B4DL35;A8K2S5;A0A024RC89	Abhydrolase domain-containing protein 2	ABHD2
1199	P07332;A0A024RC92;P07332-4;B4DUD9;P07332-3;P07332-2;E7ENM8;Q2VXS9;E9PIJ7;Q4JFK8;E7EMJ7;H0YNN8;E9PGC7	Tyrosine-protein kinase Fes/Fps;Tyrosine-protein kinase	FES
1200	Q9BVG9;E9PS47;E9PLE4;A0A024RC97	Phosphatidylserine synthase 2	PTDSS2
1201	Q9P1Y6;E9PJ24;B7ZM65;F8WEF5;B7ZM66;A0A024RCA1;Q9P1Y6-3;Q9P1Y6-2	PHD and RING finger domain-containing protein 1	PHRF1;KIAA1542
1202	P05387;A0A024RCA7;H0YDD8;P05386-2	60S acidic ribosomal protein P2	RPLP2
1203	Q16540;B2R9J4;A0A024RCB2;A6NJD9;A8MVT4;A8MYK1;H7C2P7	39S ribosomal protein L23, mitochondrial	MRPL23
1204	P48509;E9PRJ3;E9PMR4;Q53FU5;A0A024RCB3	CD151 antigen;Tetraspanin	CD151
1205	Q9Y5U2;A0A024RCB9;Q9Y5U2-2;C9JJV1;A6NCC9;E9PME3;C9JHT9;E9PL88;C9JDU0	Protein TSSC4	TSSC4
1206	Q99733;A0A024RCC9;B7ZB83;Q99733-2;B7ZAK9;B7ZAC7;C9JZI7;C9J6D1;A8MXH2;E9PNJ7;E9PKT8;E9PS34;E9PNW0;E9PJJ2;E9PP22;H0YCI4;E9PKI2;C9J1B1	Nucleosome assembly protein 1-like 4	NAP1L4
1207	Q9UH62;A0A024RCF9;A8K5B0;H3BV87;H3BM63	Armadillo repeat-containing X-linked protein 3	ARMCX3
1208	Q92674;B4DZL4;A0A024RCG4;Q92674-2	Centromere protein I	CENPI;FSHPRH1
1209	Q7L311;A8K5M7;A0A024RCG7	Armadillo repeat-containing X-linked protein 2	ARMCX2
1210	Q6NYC8;A0A024RCJ8;A0A0G2JHC2;Q6NYC8-2;Q6NYC8-3;Q6NYC8-4;A0A0G2JKF1	Phostensin	PPP1R18;hCG_1821276
1211	Q99877;A0A024RCJ9;U3KQK0;Q99879;I6L9F7	Histone H2B type 1-N;Histone H2B;Histone H2B type 1-M	HIST1H2BN;HIST1H2BM
1212	Q15776;A0A024RCK7;Q59HG5;Q15776-2	Zinc finger protein with KRAB and SCAN domains 8	ZKSCAN8;ZNF192
1213	O60814;A0A024RCL8;P57053	Histone H2B type 1-K;Histone H2B;Histone H2B type F-S	HIST1H2BK;H2BFS
1214	Q13838;A0A024RCM3;Q13838-2;Q5STU3;F6WLT2;A0A0G2JJZ9;B4DP52;A0A0A0MT12;F6TRA5;F6S4E6;Q59G92;F6UJC5;B4DIJ6;B4DIZ8;F6R6M7;F6QYI9;A0A0G2JJL7;Q7KYK3;H0YCC6;H0Y400;A0A0G2JHN7;F6U6E2;F6S2B7;B4DH55;F6SXL5	Spliceosome RNA helicase DDX39B	DDX39B;hCG_2005638
1215	P26640;A0A024RCN6;B4DT32;P26640-2;H0Y426;A2ABF4;A0A0G2JJT9	Valine--tRNA ligase	VARS
1216	A2ABF8;Q96KQ7;Q96KQ7-2;A0A0G2JIS2;A0A024RCN9;B7Z852;A0A0G2JIR1;A2ABF9;A0A0G2JK64;Q59FM7;A0A0G2JRR0;A0A0G2JRN8;Q96KQ7-3;H0Y4K5	Histone-lysine N-methyltransferase EHMT2	EHMT2
1217	Q12899;A0A024RCP3;A2AE48;A0A0G2JIW2;A2AE50;Q5SPU2	Tripartite motif-containing protein 26	TRIM26
1218	Q9Y4H4;A0A024RCP6;E9PIP3;P78548;E9PIE9	G-protein-signaling modulator 3	GPSM3;hCG_2044638;hCG_2001537
1219	Q99942;A0A024RCQ4;B4DJS6	E3 ubiquitin-protein ligase RNF5	RNF5
1220	P36915;A0A024RCR2;Q0EFC6;B4DYK6;Q6P458;B4DNS8;Q86Z07;Q96QB8;P36915-2;B4DWZ0;A8MPZ0;A2AB27	Guanine nucleotide-binding protein-like 1	GNL1;HSR1
1221	P40425;Q7KZE5;A0A024RCR3;Q6NW39;P40424;P40424-2;H0YLM3;H0YLD4;H0YLT4;H0YKH1;F8WA05;A0A087X0P4;B7Z774;H0YLB0;H0YLF5;A0A0A0MTI0;Q53YC7;A8K5V0;A0A024R919;P40424-3	Pre-B-cell leukemia transcription factor 2	PBX2;hCG_2039588
1222	P25440;A0A024RCR5;X5CF57;H0Y6K2;A0A0G2JK44;P25440-3;P25440-2;P25440-4;U3KQA6;A0A0G2JHL0;A0A0G2JHN8;E9PIQ3;H0YDJ7;U3KPW0;E9PKQ9	Bromodomain-containing protein 2	BRD2
1223	P46379;A0A024RCR6;A0A0G2JK23;P46379-2;P46379-3;A0A0G2JL47;P46379-5;X6REW1;A0A0G2JJM1;F6S6P2;F6UR09;F6U1F2;F6XTU0;A0A0G2JJR8;F6WML8;F6VEM6;F6X9W3;F6U341;F6TC96;H0Y710;H0Y7K4;H0Y759;A0A0G2JJ92;A0A0G2JIB3;A0A0G2JIA9	Large proline-rich protein BAG6	BAG6;BAT3
1224	Q9UER7;B2R7M0;A0A024RCS3;B4E1C1;A8K822;Q53F85;Q9UER7-3;Q9UER7-2;Q9UER7-4;Q9UER7-5;Q59FG7;Q5STR5;Q4VX54	Death domain-associated protein 6	DAXX
1225	Q9BW19;A0A024RCS7;B4E063;B4DMA8;A2AB20;A0A087X1W5	Kinesin-like protein KIFC1;Kinesin-like protein	KIFC1
1226	O15211;A0A024RCS9;Q9BSI0;Q9BWF0;A0A024RCR8;Q54AJ0;Q92942;O15211-2;A2AB89;I7H119	Ral guanine nucleotide dissociation stimulator-like 2	RGL2;HKE1.5
1227	O15533;A0A0G2JKZ1;A0A024RCT1;A2AB90;A0A0G2JH37;A0A0A0MSV9;O15533-2;O15533-3;Q6P1N7;B7Z4V3;A0A0A0MT98;O15533-4;A0A0G2JJI5	Tapasin	TAPBP
1228	O00453;Q4F969;A0A024RCT6;O00453-10;A0A0A6YYA5;A0A024RCL9;A0A0A6YYA6;O00453-6;O00453-4;O00453-13;O00453-3;O00453-2;O00453-11	Leukocyte-specific transcript 1 protein	LST1
1229	B4DWA0;A0A024RCT9;P17096-3	High mobility group protein HMG-I/HMG-Y	HMGA1
1230	Q9H6K1;A0A024RCW2;Q9H6K1-2;Q5TH58	Uncharacterized protein C6orf106	C6orf106
1231	Q9ULD4;A0A024RCX0;E9PI60;Q9ULD4-3;Q9ULD4-2;Q8TE92;E9PSF3;A8WI62;A8WI61;H0Y7I6;F6XDC4;H0Y7B4;Q8N4T7	Bromodomain and PHD finger-containing protein 3	BRPF3
1232	Q9NZJ7;A8YXX5;A4FVA6;A0A024RD08;A0A024RCX4;Q9NZJ7-2;H0Y8C3;Q9Y374;F6WFU6;Q8IW90;Q9NZJ7-3;B4E0C5	Mitochondrial carrier homolog 1	MTCH1;PIG60
1233	P38936;Q96LE1;A0A024RCX5;Q59ED0;B4DQP9	Cyclin-dependent kinase inhibitor 1	CDKN1A
1234	Q92504;A2AAT0;B4DZZ8;A0A087WTX2;B4DVK8;A0A024RCX7	Zinc transporter SLC39A7	SLC39A7
1235	Q9Y3C6;A0A024RCX8	Peptidyl-prolyl cis-trans isomerase-like 1;Peptidyl-prolyl cis-trans isomerase	PPIL1
1236	Q8N1B4;B4DS44;A0A024RCY1;A0A024RCT2;Q8N1B4-2;B3KMF7;B4DTZ4;O60838;B4E225;A0A0G2JIG2;B4DTP9	Vacuolar protein sorting-associated protein 52 homolog	VPS52
1237	P19484;A0A024RCY3;B4DPL3;B0QYS6;B0QYS7;B1AKB5;P19484-2;B1AKB4;B1AKB2;B1AKB1	Transcription factor EB	TFEB
1238	Q9Y530;A0A024RCY9;C9JNE2;C9JXC3;C9J5P1;H7C5Q1;C9JA90;C9IZY1;Q05CR9	O-acetyl-ADP-ribose deacetylase 1	OARD1;C6orf130
1239	Q8NC56;A0A024RCZ1;D6RBV0;H7C2Z0;H0Y9B7;Q8NC56-2	LEM domain-containing protein 2	LEMD2
1240	Q9NSK0;A0A024RCZ8;Q9NSK0-3;Q9NSK0-5;H7C4M1;C9J8T5;Q9NSK0-4;C9JZE5;C9JXT5;C9JQU1;C9K0D5;Q9NSK0-2	Kinesin light chain 4	KLC4
1241	P82664;B4DP77;A0A024RD03;Q9BZS5	28S ribosomal protein S10, mitochondrial	MRPS10
1242	O15264;A0A024RD04;Q6FHR4;B5BTY5;Q53GK9;O15264-2;Q59F75;Q5R3E6;P53778;B5MDL5;Q6N076;P53778-2	Mitogen-activated protein kinase 13;Mitogen-activated protein kinase	MAPK13
1243	Q9BT09;A0A024RD07;A0A0C4DFY8;A0A024RCZ2	Protein canopy homolog 3	CNPY3;TNRC5
1244	Q14738;E9PFR3;A0A024RD11;A8K6Y2;Q14738-2;B4DSD7;Q59EF0;H0Y8C4;Q14738-3;H7C5Q9;H0YJ35	Serine/threonine-protein phosphatase 2A 56 kDa regulatory subunit delta isoform	PPP2R5D
1245	Q16539;A0A024RD15;B4E0K5;Q16539-3;Q16539-5;Q16539-4;B5TY33;E7EX54;H7C4E2;Q15454	Mitogen-activated protein kinase 14;Mitogen-activated protein kinase	MAPK14
1246	P11831;Q59GI1;A0A024RD16;B4DU24	Serum response factor	SRF
1247	Q15208;A0A024RD18;B2R6F9;Q9UPD3;Q9UPD4	Serine/threonine-protein kinase 38	STK38
1248	P23511;A0A024RD22;K9JA49;P23511-2	Nuclear transcription factor Y subunit alpha	NFYA
1249	O00221;Q96F31;Q7LC14;A0A024RD24;A0A087WVX9;Q6ZNS7;H3BNC2;H0Y4W4	NF-kappa-B inhibitor epsilon	NFKBIE
1250	Q9BX10;A0A024RD30;Q9BX10-4;Q9BX10-2;A8K2K2;H0Y7A5;X6RJ09;Q9P1K2;Q9BX10-3;H0Y4M5;H0Y5J1;H0YF05	GTP-binding protein 2	GTPBP2
1251	Q6DKI1;A0A024RD36;R4GMU7;B3KMP5;A8K5J5;B7Z4G0;Q6DKI1-2	60S ribosomal protein L7-like 1	RPL7L1
1252	A0A024RD39;A8K2W6		PLA2G7
1253	A0A024RD40;O75509;Q59FR5;B3KMB6;A0A024RD71	Tumor necrosis factor receptor superfamily member 21	TNFRSF21
1254	O75376;A0A024RD47;O75376-2;A0A088AWL3;Q7Z516;B4DZ48;E7EVK1;B4DJ25;Q9NSZ0;Q86YY2;Q6PGR4;Q6NTH1;Q6PDT8;E7EVU5;Q05CG3;E7EW50;J3KS51;Q86W52;A5PKW7;O75376-3;J3QKP0;J3KS29;Q3B773;C9JAP0;J3KRE4;J3KT44	Nuclear receptor corepressor 1	NCOR1
1255	A0A024RD56;Q5JTD0-2;Q5JTD0;Q5JTD0-4;B3KT40;E2QRK7;H0Y4D6;A0A075B6G8;Q5JTD0-3	Tight junction-associated protein 1	TJAP1
1256	A0A024RD67;O75486-2	Transcription initiation protein SPT3 homolog	SUPT3H
1257	Q6P1L8;A0A024RD78	39S ribosomal protein L14, mitochondrial	MRPL14
1258	P08238;A0A024RD80;B4DMA2;B4DGL0;Q6PK50;Q58FF7;O14942	Heat shock protein HSP 90-beta	HSP90AB1
1259	P22033;A0A024RD82;T1WHH0;B2R6K1;Q59HB4;A0A0G3IFT0;S4UML7;S4UM43;S4UNR5;S4UML3	Methylmalonyl-CoA mutase, mitochondrial	MUT
1260	Q9ULZ2;A0A024RD91	Signal-transducing adaptor protein 1	STAP1;BRDG1
1261	P22234;A0A024RD93;E9PBS1;P22234-2;B4DGX3;D6RF62	Multifunctional protein ADE2;Phosphoribosylaminoimidazole-succinocarboxamide synthase;Phosphoribosylaminoimidazole carboxylase	PAICS
1262	Q9NV70-2;A0A024RDA1;A0PJ99	Exocyst complex component 1	EXOC1
1263	P02778;A0A024RDA4	C-X-C motif chemokine 10;CXCL10(1-73);C-X-C motif chemokine	CXCL10
1264	C9J4T6;A0A024RDA5;P10145;P10145-2	C-X-C motif chemokine;Interleukin-8;MDNCF-a;Interleukin-8;IL-8(5-77);IL-8(6-77);IL-8(7-77);IL-8(8-77);IL-8(9-77)	CXCL8;IL8
1265	Q9NV70;A0A024RDA9	Exocyst complex component 1	EXOC1
1266	A0AVT1;A0A024RDB0;B3KSS1;A0AVT1-2;A0AVT1-3;A0AVT1-4;H0Y8S8;H0Y9U5	Ubiquitin-like modifier-activating enzyme 6	UBA6;UBE1L2
1267	Q9UN86-2;A8K6V7;A0A024RDB2	Ras GTPase-activating protein-binding protein 2	G3BP2
1268	B3KQR6;A0A024RDB8;D6RAQ1;D9IUY7;D6RHG4		HPSE
1269	O94979;A0A024RDH6;A0A024RDD3;D6REX3;O94979-4;O94979-9;O94979-6;O94979-3;O94979-10;O94979-2;O94979-8;D6RHZ5;H7BXG7;O94979-7;O94979-5;H0YAB3;H0Y8V7;H0Y9K1;H0Y9T9;H0Y8W8;D6RE64;D6RCQ9;H0YAF5;D6RBT0;D6RHE8;H0Y9V3	Protein transport protein Sec31A	SEC31A;SEC31L1
1270	Q9UNQ0;I7JB59;A0A024RDD4;Q9UNQ0-2;I4EPX2;F8S0F7;F8S0F6;F8S0F2;H0YAF3;H0YAF1	ATP-binding cassette sub-family G member 2	ABCG2
1271	Q6ZVF9;A0AVI5;A0A024RDD6	G protein-regulated inducer of neurite outgrowth 3	GPRIN3;LOC285513
1272	Q6MZP7;B4DFU0;A0A024RDD8;Q7Z3G2;Q6MZP7-3;Q6MZP7-2;B4DSK6;Q6MZP7-5;Q6MZP7-4	Protein lin-54 homolog	LIN54;DKFZp686L1814;DKFZp686L18142
1273	A0A024RDD9;P19875	C-X-C motif chemokine;C-X-C motif chemokine 2;GRO-beta(5-73)	CXCL2
1274	P10451;F2YQ21;A0A024RDE2;P10451-4;A6XMV6;B7Z351;A0A024RDJ0;P10451-3;P10451-2;Q3LGB0;C4B6Q2;D6R9C5;F2YBS5;F2YBS4	Osteopontin	SPP1;opn
1275	Q9UN86;A0A024RDE5;D6RAC7;D6RB17;D6RGJ4;D6RBM9;D6REX8;D6RBR0;D6RE13;D6RBW8;D6R9X5;D6R9A4	Ras GTPase-activating protein-binding protein 2	G3BP2
1276	P10451-5;A0A024RDE6	Osteopontin	SPP1
1277	A0A024RDE8;Q96HC4;Q96HC4-4;Q96HC4-7;Q96HC4-6;Q4W5K9;Q96HC4-2;H0Y8Y3;Q96HC4-3;A0A0D9SFR4;H0YBI4;A0A0A0MSP3;H0Y929;D6RAA1;A0A0D9SFW3;D6RGG6;Q96HC4-5	PDZ and LIM domain protein 5	PDLIM5;LIM
1278	Q14103-3;A0A024RDF4;Q14103;A0A024RDF3;H0Y8G5;D6RAF8;D6RD83	Heterogeneous nuclear ribonucleoprotein D0	HNRNPD;HNRPD
1279	O14979;A0A087WUK2;A0A024RDF6;B4DTA2;B4DGN3	Heterogeneous nuclear ribonucleoprotein D-like	HNRNPDL;HNRPDL
1280	Q9C0K1;A0A024RDG0;Q9C0K1-2;Q9C0K1-3	Zinc transporter ZIP8	SLC39A8
1281	O60763;A0A024RDG1;O60763-2;REV__A0A087WTB6;REV__P09471-2	General vesicular transport factor p115	USO1;VDP
1282	Q53EU6;A0A024RDG5	Glycerol-3-phosphate acyltransferase 3	AGPAT9;HMFN0839
1283	Q14108;A0A024RDG6;Q14108-2;D6RDG0	Lysosome membrane protein 2	SCARB2
1284	Q9BUT1;A0A024RDG9;A8K5M0;A0A024RDJ8;Q9BUT1-3;Q9BUT1-2;D6RFG2;D6R9P2;D6R9U8;D6RIR6;B3KY19;D6RBF6	3-hydroxybutyrate dehydrogenase type 2	BDH2
1285	P61077;A0A024RDH2;P61077-2;P61077-3;A0A087WY85;D6RAH7;H9KV45;D6RA11;D6R9F6;D6R933;D6RGD0;D6R980;D6RIZ3;A0A024RDJ6;D6RFM0;P62837-2;D6RAW0	Ubiquitin-conjugating enzyme E2 D3	UBE2D3
1286	Q8TEA7;A0A024RDH3;Q8TEA7-3;Q8TEA7-2;H0Y8U7;D6RDY5;Q5HYF5;D6RDG2	TBC domain-containing protein kinase-like protein	TBCK;MGC16169
1287	P49207;A0A024RDH8;Q5MK14	60S ribosomal protein L34	RPL34
1288	Q9Y3D5;A0A024RDH9	28S ribosomal protein S18c, mitochondrial	MRPS18C
1289	Q8IZQ1;A0A024RDI0;Q8IZQ1-2;A7E293;A7E1Z6	WD repeat and FYVE domain-containing protein 3	WDFY3
1290	Q9BW91;Q8NG26;Q96KB3;A0A024RDI6;Q9BW91-2;H7C386;D6RAW2	ADP-ribose pyrophosphatase, mitochondrial	NUDT9
1291	Q9UJU2;A0A024RDI7;Q9UJU2-5;Q9UJU2-6;B4DZY5;Q9UJU2-3;Q9UJU2-7;Q659G9;Q9UJU2-2;G9G139	Lymphoid enhancer-binding factor 1	LEF1
1292	Q9NRP0;A0A024RDJ1;Q9NRP0-2;A0A087WUD3	Oligosaccharyltransferase complex subunit OSTC	OSTC;DC2
1293	Q9NY12;A0A024RDJ3;Q9NY12-2	H/ACA ribonucleoprotein complex subunit 1	GAR1;NOLA1
1294	P19838;A0A024RDJ4;P19838-2;P19838-3;D6RF93;D6RH30;D6RC45	Nuclear factor NF-kappa-B p105 subunit;Nuclear factor NF-kappa-B p50 subunit	NFKB1
1295	Q86UD5;B7Z566;B7Z676;E9PE63;B7Z488;A0A024RDJ7;Q86UD5-2;D6RGJ7;A0A0C4DGB3	Mitochondrial sodium/hydrogen exchanger 9B2	SLC9B2;LOC133308
1296	Q13557;Q13557-8;A0A024RDK3;D6R938;Q13557-10;Q13557-6;Q13557-11;E9PBG7;E9PF82;B7Z2B0;Q13557-9;Q13557-5;Q13557-3;Q13557-4;Q4G1A8;H0Y9C2;H0Y9J2;Q9UQM7;Q9UQM7-2;Q8IWE0;Q7LDD5;A8K161;Q92991;D6RFJ0;E9PBE8;E7EQE4;Q75LA8;E7ERS6;E7ETC9;D6RHX9	Calcium/calmodulin-dependent protein kinase type II subunit delta	CAMK2D
1297	Q96CB8;A0A087WXN4;A0A024RDK4;E9PGI3;C9JDP3;C9J0M6;D6R9Y5;D6R9W3	Integrator complex subunit 12	INTS12
1298	Q63HQ0;A0A024RDK6;A0A024RDI1;Q63HQ0-2;H0Y8Y4	AP-1 complex-associated regulatory protein	AP1AR;C4orf16
1299	O60507;Q75M96;A0A024RDK9	Protein-tyrosine sulfotransferase 1	TPST1
1300	P40227;A0A024RDL1;B4DPJ8;B2R9K8;Q59ET3;A1JUI8;P40227-2;J3KRI6	T-complex protein 1 subunit zeta	CCT6A
1301	P78330;C9JBI3;A0A024RDL3;A0A024RDL9;Q53EY1	Phosphoserine phosphatase	PSPH
1302	Q8WXX7;B4DLG0;A0A024RDL5;A0A087WVB5;Q75MD7;Q8WXX7-5;Q8WXX7-2	Autism susceptibility gene 2 protein	AUTS2
1303	A0A024RDL6;Q9UJ41-2;Q9UJ41-3;Q9UJ41;E9PFK9;Q9UJ41-4;A8K3R3;Q3HKR1;B3KMF1;A0A0A0MSJ3;V9GYI8;C9JDA2;E9PHB8	Rab5 GDP/GTP exchange factor	RABGEF1
1304	P04424;A0A024RDL8;P04424-3;P04424-2;B4DU69;Q6XYD2;F8W943	Argininosuccinate lyase	ASL
1305	Q9NRM7;Q59EB4;A0A024RDM3	Serine/threonine-protein kinase LATS2	LATS2
1306	Q9BQC6;A0A024RDM4	Ribosomal protein 63, mitochondrial	MRPL57;MRP63
1307	Q8WVE0;A0A024RDN3;B3KP02;B2RE94	Protein-lysine N-methyltransferase N6AMT2	N6AMT2;LOC221143
1308	Q92598;A0A024RDQ0;A0A024RDS1;Q92598-2;Q92598-3;B4DF68;B4DY72;B4DZB4;R4GN69;Q5TBM3;B4DZP3	Heat shock protein 105 kDa	HSPH1
1309	Q92664;A0A024RDQ5;B7ZBK4;Q92664-2;H7BZH7;H7BZ51;H7C326	Transcription factor IIIA	GTF3A
1310	A0A024RDQ7;Q9H2K0	Translation initiation factor IF-3, mitochondrial	MTIF3
1311	P40938;A0A024RDQ8;Q5U0C2;Q53HK8;B4DKE6;P40938-2;A0A087X270	Replication factor C subunit 3	RFC3
1312	P09429;A0A024RDR0;Q5T7C4;B7Z965;Q59GW1;B3KQ05;B2RPK0;Q75MM1;D3DQY9;Q9NYD7	High mobility group protein B1;Putative high mobility group protein B1-like 1	HMGB1;HMGB1P1
1313	Q9UBW7;A0A024RDS3;A8K126;A0A087X151;Q9UBW7-2;B4DZH0	Zinc finger MYM-type protein 2	ZMYM2;ZNF198
1314	Q8IXQ4;A0A0A0MRI1;A0A024RDS7;B4E3D2;Q8IXQ4-4;Q8IXQ4-2;A0A087WW86;Q8IXQ4-3	GPALPP motifs-containing protein 1	GPALPP1;KIAA1704
1315	P13796;A0A024RDT4;P13796-2	Plastin-2	LCP1
1316	Q5W111;B2RE68;A0A024RDT6	SPRY domain-containing protein 7	SPRYD7;C13orf1
1317	Q9Y2H6;A0A024RDV5;A0A024RDT9;Q9Y2H6-2;G5E9X3;A0A087X1M6	Fibronectin type-III domain-containing protein 3A	FNDC3A
1318	Q9UL03;A0A024RDU0;Q9UL03-3;B3KQH5;G5E9X1;B4DL13;B4E2C8;C9J885;C9K0V7;F8WAV7;B4E1J5;Q9UL03-2;C9JVX2;C9JXP6	Integrator complex subunit 6	INTS6
1319	P32519;A0A024RDU6;P32519-2;Q6MZZ4;B3KTE9	ETS-related transcription factor Elf-1	ELF1;DKFZp686H0575
1320	P13984;A0A024RDU9	General transcription factor IIF subunit 2	GTF2F2
1321	P06400;B4DTN0;A0A024RDV3;Q59HH0;B4DRB3;P78495;Q6LE65;Q86WG4;Q7KZ61;Q7KZ60;Q6LE79	Retinoblastoma-associated protein	RB1
1322	O00505;A0A024RDV7;Q8IYQ9;Q53F09;H0Y4S9	Importin subunit alpha-4;Importin subunit alpha	KPNA3
1323	Q15714-2;A8K3Y6;A0A024RDV8;Q15714-3;A0A087X0H8;C9JYW3	TSC22 domain family protein 1	TSC22D1
1324	Q8N0X7;A0A024RDV9;A8K6Q9;B4DXT5;B3KML8;B3KMI3	Spartin	SPG20
1325	Q8NEM7;A8K8L1;A0A024RDW2;Q0D2Q4;F6S7C4;Q8NEM7-2;Q8NEM7-3;R4GND2;B3KNI1;B4E2D5;C9JQS2;H7C5F9	Transcription factor SPT20 homolog	SUPT20H;FAM48A
1326	Q9NWB6;A0A024RDW4;Q9NWB6-2;B4E3J6;Q9NWB6-3;X6R9F1	Arginine and glutamate-rich protein 1	ARGLU1;FLJ10154
1327	Q9Y2V7;A0A024RDW5;B4DG73;Q9Y2V7-2;H0YGX8	Conserved oligomeric Golgi complex subunit 6	COG6
1328	P32249;A0A024RDX2	G-protein coupled receptor 183	GPR183;EBI2
1329	O00410;A0A024RDY0;O00410-3;H0Y8C6;B4E0R6;E7ETV3;E7EQT5;C9JMV5;E7EV12;C9JZD8;E7EWK4;E7EX05;C9JQT6;E7ESA1;E7ESZ1;E7ETV8;C9J875;C9JXE0	Importin-5	IPO5;RANBP5
1330	P11279;B3KRY3;A0A024RDY3;P11279-2;Q59FZ0	Lysosome-associated membrane glycoprotein 1	LAMP1
1331	Q14186;Q5JSB5;A0A024RDY4;F5H452;Q5JSB6;A0A024RBZ0;B7Z569;Q14186-2	Transcription factor Dp-1	TFDP1;hCG_1982709
1332	Q9NPJ6;A0A024RDY7;U4PSC4;Q5T911;Q9NPJ6-2	Mediator of RNA polymerase II transcription subunit 4	MED4
1333	Q14155-1;A0A024RDY9;B1ALK7;Q14155-6;E7EUY6;E7EU80;C9JDI6;B1ANY6;C9JAD7	Rho guanine nucleotide exchange factor 7	ARHGEF7
1334	Q13042;A0A024RDZ2;Q13042-3;Q13042-2;Q5T8C6;B2RCW0;Q13042-4;B4DK74;Q59EG1	Cell division cycle protein 16 homolog	CDC16
1335	Q8NBM4;Q8NBM4-2;B7Z6T7;A8K2S7;A0A024RE02;Q8NBM4-4;Q8NBM4-3;B3KW74;X6R5E5;A0A087WXT1	Ubiquitin-associated domain-containing protein 2	UBAC2;PHGDHL1
1336	Q8N0X4;A0A024RE03;Q8N0X4-2;B4DU60;Q5JVC2;Q5JVC0;Q5JVC1;Q5JVB9	Citrate lyase subunit beta-like protein, mitochondrial	CLYBL
1337	Q5JVF3;A8K097;A0A024RE04;Q5JVF3-3;Q5JVF3-4;Q5JVF3-2;A0A024RDZ9	PCI domain-containing protein 2	PCID2;RP11-98F14.6
1338	P49917;B2RBW4;A0A024RE06;A0A0C4DGV9;A8K8Q4	DNA ligase 4;DNA ligase	LIG4
1339	Q9NRR4;A0A024RE13;H0YB67;Q59FF9;Q9NRR4-3;Q9NRR4-2;Q9NRR4-4	Ribonuclease 3	DROSHA;RNASEN
1340	Q49AR2;A0A024RE14;A0A024RE20;Q49AR2-2;Q49AR2-3	UPF0489 protein C5orf22	C5orf22;FLJ11193
1341	O15018;A0A024RE15;O15018-2;B4E3P2	PDZ domain-containing protein 2;Processed PDZ domain-containing protein 2	PDZD2;hCG_2039413
1342	Q96GK7;A0A024RE27;Q6P2I3;D3DXG4;D3DXG5;C9JGM0;B4DHE4;C9J5B6	Fumarylacetoacetate hydrolase domain-containing protein 2A;Fumarylacetoacetate hydrolase domain-containing protein 2B	FAHD2A;FAHD2B;hCG_2002650
1343	Q96FF7;A0A044PY82	Uncharacterized protein LOC113230	LOC113230
1344	Q3KT81;O19617;I2G9F8;F1CZ00;A0A0B7NXV1;A0A0B7NRZ4;A0A060VD03;E1Y6P6;W0NQ25;R9RIA4;R9RH39;I7JB69;E3Q1I7;E3Q0Y3;E1XUP6;B5MA82;A6YQG8;F5A4J5;A0A0F7R524;A0A090KMD8;A8YQF3;V5NQX7;V5NQD2;A6Q0R3;A0A0D6K9L4;A0A0C7U0X1;A0A090KFT5;A0A060VD27;B2ZSE2;A0A0B7NXS4;Q85ZX8;C1K0Y0;S5DU01;X5MI27;B3WFP3;A0A0B7NY95;Q27W00;A0A0B7NXU1;B4E316;H2B3F1;D0AB34;A0A0B7NX62;Q6IVK0;E9ABX9;D9UAX0;R9RH57;G0WJF1;W0NWX1;W0NUB6;U5IR…		HLA-C;HLA-Cw;HLA-Cw*0707
1345	A0A060VD16		HLA-A
1346	A0A060VHE3;Q5QT33;A0A0B7NY91;A0A0B7NY86;A0A0B7NY81;A0A0B7NX31;A0A0B7NRY4;A0A0B7NNL2;A0A060VCV3;Q29963;X5M224;I2GAE0;A6Q0R5;D3XQC3;A0A090KFV0;A0A0B7NS05;A0A090KFY5;S5DTZ5;S5DN61;S5DN50;S5DLE7;S5DLE2;S5DI24;S5DHP3;S5DHP0;N1NT51;G4V594;E1Y6M5;E0WN40;D9UC06;A0A0G3EM65;Q29866;O19657;D9UAZ6;E0Z0E2;A0A060VG26;V5NRD7;V5NRD2;V5NQX2;V5NQU3;V5NQC9;F6IQM2;F6IQJ5;F6IQJ0;F6IQI8;F6IQI1;F6IQI0;F6IQH7;F6IQH3;S5DH…	HLA class I histocompatibility antigen, Cw-6 alpha chain	HLA-C;HLA-Cw
1347	A0A067XG54;Q8NB49;Q8NB49-2;Q8NB49-3;Q8NB49-4	Phospholipid-transporting ATPase;Phospholipid-transporting ATPase IG	ATP11C
1348	P04062;A0A0G2JNZ5;B7Z7G9;B2R6A7;A0A0G2JLB3;A0A068F658;B7Z6S9;P04062-4;P04062-2;B7Z6E6;D3DV87;B7Z731;A0A0G2JNZ0;P04062-5;A0A068FB60;A0A068F579;P04062-3;A0A068F4C8;A0A068F753;B4DHT6;B4DMV8;A0A068F661;B3KQW3	Glucosylceramidase	GBA
1349	A0A068LKQ0
1350	U3PRN8;A0A068Q8C6;A0A068Q8E6		HLA-DRB1
1351	Q8NEM0;A0A075B6F8;Q8NEM0-3;Q6W7A2;Q6W799;Q6W796;Q6W795;Q6W794;Q6W791;Q6W788;Q6RAS8;Q6RAS6;Q6RAS3;Q6RAS2;Q6RAS1;Q6RAS0;Q6RAQ8;Q8NEM0-2;Q6RAP8;Q6RAR7	Microcephalin	MCPH1
1352	Q9H8E8;B4DMS0;A0A075B6H4;Q9H8E8-2	Cysteine-rich protein 2-binding protein	CSRP2BP
1353	Q5H9F3;A0A075B6Q3;Q5H9F3-2;Q5H9F3-3;H7C4B2	BCL-6 corepressor-like protein 1	BCORL1
1354	Q9C0C7;A0A075B6T1;B4DZ97;Q9C0C7-6;Q9C0C7-4;Q9C0C7-2;Q9C0C7-3;Q9C0C7-5	Activating molecule in BECN1-regulated autophagy protein 1	AMBRA1
1355	Q9NVX7;Q9NVX7-2;Q53HN0;B3KRH9;A0A075B6T4;E9PL18;E9PQ38	Kelch repeat and BTB domain-containing protein 4	KBTBD4
1356	A0A075B730;A0A087X1U6;P58107	Epiplakin	EPPK1
1357	A0A075B738;A0A075B727;A0A075B728;A0A075B737		PECAM1
1358	P82921;A0A075B746	28S ribosomal protein S21, mitochondrial	MRPS21
1359	A0A087WVF8;A0A087WX83;A0A075B749;Q5VU43-3;Q5VU43;A0A0A0MRM0;A0A0A0MRM1;Q5VU43-4;A0A0A0MRL8;A0A0A0MRL9;Q5VU43-6;Q5VU43-7;E9PQG4;Q5VU43-8;Q5VU43-12;Q5VU43-9;A0A087WWY1;A0A087WWI2;A7YY83;A0A087WVQ4;A0A087X0I1;A0A087WWK4;A0A087X041;A0A087WYE4;Q8TBR0;E9PS60;Q5VU43-11;Q5VU43-10;H0YCH7;A0A087X229	Myomegalin	PDE4DIP
1360	A0A075B793;Q4V328-4;A0A087WXA6;A0A087WZF5;A0A087WW92;A0A087WWF2;REV__H0YIL9;REV__B3KY11;REV__Q9BUQ8;REV__A8KA56;REV__A0A024R0Z3	GRIP1-associated protein 1	GRIPAP1
1361	A0A075B7A0	60S ribosomal protein L18	RPL18
1362	O15061;H0YL34;A0A075B7B1;O15061-2	Synemin	SYNM
1363	O75871;A0A077JIU5;M0R363;B4DQ97	Carcinoembryonic antigen-related cell adhesion molecule 4	CEACAM4
1364	A0A078BNN6;A0A024K712		HLA-B
1365	Q9HB09;Q9HB09-3;A0A087WSV0;M0QZM6;I6LJZ9;I6LJZ8;I6LJZ5;I6LJZ7	Bcl-2-like protein 12	BCL2L12
1366	P80303;V9HW75;A0A087WSV8;P80303-2;Q2L696;E9PKG6;E9PLR0;E9PLE9;H0YEG8;E9PM22;E9PJP3;A7LNF5;H0YD18;A0A097EV82;A7LNF4;A7LNF3	Nucleobindin-2;Nesfatin-1	NUCB2;HEL-S-109;Nucb2
1367	Q5EBL2;A0A087WSX5	Zinc finger protein 628	ZNF628
1368	P36969;A0A087X2I2;A0A087WT12;P36969-2;Q6PI42;K7ERP4;K7EJ20;K7EKX7;K7ENB4;A0A0A0MTT1;R4GNE4;Q6PJX4;A0A087X247	Phospholipid hydroperoxide glutathione peroxidase, mitochondrial;Glutathione peroxidase	GPX4
1369	Q9NV06;A0A087WT20;A0A087X1F8;Q9NV06-2	DDB1- and CUL4-associated factor 13	DCAF13
1370	P04637;A0A087WXZ1;A0A087WT22;E7ESS1;A0A087X1Q1;Q1MSW8;J3KP33;H2EHT1;B4DMH2;Q1MSX0;A0A087WZU8;B4DNI2;Q5U0E4;Q2XSC7;K7PPU4;K7PPA8;H6U5S3;H6U5S2;E5RMA8;B6E4X6;P04637-8;P04637-9;P04637-7;P04637-5;P04637-6;P04637-2;P04637-3;P04637-4;L0ERB4;L0EQX3;L0EQU5;L0EQQ9;L0EQP9;L0EQP1;L0EQ92;L0EQ52;L0EQ05;L0EQ03;L0EPZ1;L0EPY0;L0EPW3;L0EPV7;L0ENG9;L0ENG6;Q53GA5;Q19RW5;B2ZAH4;B2ZAH3;Q761V2;B4XAK8;Q19RW6;A4GWB8;A4G…	Cellular tumor antigen p53	TP53
1371	Q8N5I9;A0A087WT30;J3KN91	Uncharacterized protein C12orf45	C12orf45
1372	A0A087WT39;V9GYI1;A0A087WZP9		LIME1
1373	Q13402;B9A012;A0A087WT71;Q13402-3;Q13402-4;Q13402-5;Q13402-8;Q13402-2;Q13402-7;Q13402-6;H7C4D8;B0I1T3	Unconventional myosin-VIIa	MYO7A
1374	Q9C0A0;Q86YZ8;F5H107;A0A087WTA1;Q54A24;A0A0A0MR20;Q8WX98;E9PDN6;Q9C0A0-2	Contactin-associated protein-like 4	CNTNAP4;CASPR4
1375	Q9UI10-2;A0A087WTA5;Q9UI10-3;Q71US4;B4DUP5;Q59FC8	Translation initiation factor eIF-2B subunit delta	EIF2B4
1376	P08123;A0A087WTA8	Collagen alpha-2(I) chain	COL1A2
1377	P15374;A0A087WTB8;Q5TBK7	Ubiquitin carboxyl-terminal hydrolase isozyme L3;Ubiquitin carboxyl-terminal hydrolase	UCHL3
1378	A0A087WTC8;L0R6P0;P86397	Hydroxyacyl-thioester dehydratase type 2, mitochondrial	RPP14
1379	Q6ISU1;A0A087WTE9;Q6ISU1-2;Q6ISU1-3	Pre T-cell antigen receptor alpha	PTCRA
1380	A2A3K4;A8K0X7;A0A087WTF0;A2A3K4-2	Protein tyrosine phosphatase domain-containing protein 1	PTPDC1
1381	P13591;P13591-1;A0A087WTF6;A0A087WX77;A0A087WWD4;A0A087WV75;P13591-3;B4DSQ7;A0A0D9SF98;A0A087WWJ5;A0A0D9SF30;H7BYX6;A0A087WTE4;P13591-6;P13591-5;P13591-4	Neural cell adhesion molecule 1	NCAM1
1382	A0A087WTJ2;B4DNE2;Q96F15;A0A090N8P9;A0A0D9SFP0;Q96F15-2	GTPase IMAP family member 5	GIMAP1-GIMAP5;GIMAP5;IAN4L1
1383	Q96A57;Q5JWB9;A0A087WTT2;Q96A57-2	Transmembrane protein 230	TMEM230
1384	Q96NX9;B4DIK6;B4DGA6;H0Y912;A0A087WTT5;Q1RMF5;A8K3I1;Q96NX9-3;Q96NX9-4;Q96NX9-2;D6RFG7	Dachshund homolog 2	DACH2
1385	A0A087WV90;A0A087WTU7;P11532;E9PDN5;A0A075B6G3;P11532-4;P11532-3;P11532-2;F5GZY3;E7EQS5;A1L0U9;F8VX32;E7ESB2;A7E212;H0Y304;Q59HC3;E7EQR9;P11532-5;B4DSV7;Q14205;P11532-10;P11532-9;P11532-8;P11532-7;P11532-6;Q8WYF2;Q6PK12;Q4G0X0;Q8WYD7;Q8WYC9;Q8WYC2;Q7Z4G3;H0Y3E8	Dystrophin	DMD
1386	Q8TCU4;A0A087WV20;A0A087WTU9;D6W5H5;A0A087WZY3;Q8TCU4-3;Q8TCU4-2;H7C1D9;A0A0B5HJK3	Alstrom syndrome protein 1	ALMS1
1387	Q96T88;A0A087WVR3;A0A087WTW0;Q96T88-2;A0A087WWG9;B4E0F9	E3 ubiquitin-protein ligase UHRF1	UHRF1
1388	Q9UKL3;A0A087WTW5;A7E2C0	CASP8-associated protein 2	CASP8AP2
1389	Q9Y2S0-2;A0A087WTY1	DNA-directed RNA polymerases I and III subunit RPAC2	POLR1D
1390	Q9Y605;A0A087WTY9;B3KQA0	MORF4 family-associated protein 1	MRFAP1
1391	Q5TGZ0;A0A087WU07;R4GNA1;Q5TGZ0-2;R4GMM1	MICOS complex subunit MIC10	MINOS1;MINOS1-NBL1
1392	O75626;B4DW27;Q3SYG0;A0A087WU16;Q658W0;Q5T4E8;O75626-3;O75626-2;A8K0J1;B2REA4	PR domain zinc finger protein 1	PRDM1;DKFZp666P0310
1393	Q99607;A0A087WU18	ETS-related transcription factor Elf-4	ELF4
1394	P02724;K9JIK7;Q13030;E9PH25;Q14420;Q03870;E7EQF3;Q14419;E9PD10;K9JIQ8;A0A087WU29;X5M4Z9;Q58HE7;Q58HE6;Q14440;B8Q183;A0A0C4DFT7;P02724-3;P02724-2	Glycophorin-A	GYPA;GPErik;HGPMz
1395	P51790;A0A087WU31;A0A0A0MTB7;P51790-4;P51790-5;P51790-2;E9PE15;B3KXK0;H0Y8Z8	H(+)/Cl(-) exchange transporter 3;Chloride channel protein	CLCN3
1396	Q9H0U3;B4DH58;A0A087WU53;A8MUP5;Q9H0U3-2;Q96SP2	Magnesium transporter protein 1	MAGT1
1397	A4D1E1;A0A087WUA7	Zinc finger protein 804B	ZNF804B
1398	Q8WYA6;A0A087WUB9;Q8WYA6-4;Q8WYA6-2;Q8WYA6-3;A2A2P1	Beta-catenin-like protein 1	CTNNBL1
1399	Q15005;E9PL01;A0A087WUC6;E9PI68;B4DDB9;E9PRB9;H0YE04	Signal peptidase complex subunit 2	SPCS2
1400	A0A087WUD1;Q6DD87	Zinc finger protein 787	ZNF787
1401	P28715;A0A087WUH0;Q59FZ7;B4DGQ2;A0A090HNM7;R4GMW8;B4DSI5;B4E0X0;P28715-2;P28715-3;Q9NR54	DNA repair protein complementing XP-G cells	ERCC5;ERCC5-201;BIVM-ERCC5
1402	Q7Z4K8;B7Z975;Q5VT61;A0A087WUH1;Q7Z4K8-4;Q7Z4K8-3;Q7Z4K8-2;Q7Z4K8-5;A0A0A0MS35;F5GYK0;B7Z4F9;B7Z3S2	Tripartite motif-containing protein 46	TRIM46
1403	Q15661;P20231;A0A0C4DGM1;Q86TM8;Q6FHB8;Q6B051;Q86UA5;Q6NZY1;J3QTS8;A0A087WUI4;A0A087X1U0;Q15661-2;Q96RZ7;Q96RZ6;Q9BZJ3;A0A0C4DFZ7;Q9BZJ3-2	Tryptase alpha/beta-1;Tryptase beta-2	TPSAB1;TPSB2;tryptaseB;tryptaseC
1404	Q3LXA3;A0A087WUL0;H0YCY6;Q3LXA3-2;E9PJG8;I3L252;Q9UFX5;E9PQR1	Bifunctional ATP-dependent dihydroxyacetone kinase/FAD-AMP lyase (cyclizing);ATP-dependent dihydroxyacetone kinase;FAD-AMP lyase (cyclizing)	DAK;TKFC
1405	Q86TG7;Q86TG7-2;A0A087WZG9;B4DSP0;A0A087WXK2;A0A087WUL4;A0A087WX23;A0A087WYS2	Retrotransposon-derived protein PEG10	PEG10
1406	P07203;A0A087WUQ6;Q7L4Q3;P07203-2;X5D926	Glutathione peroxidase 1;Glutathione peroxidase	GPX1
1407	P01880;A0A087WUS7;A0A0A0MS09;Q8NF20;P01880-2	Ig delta chain C region	IGHD;FLJ00382
1408	O60841;A0A087WUT6;Q8N5A0;D3DVI5;B3KM86;Q05CQ1;A0JLR8	Eukaryotic translation initiation factor 5B	EIF5B
1409	P47974;A0A087WUU9	Zinc finger protein 36, C3H1 type-like 2	ZFP36L2
1410	Q9NXU5;A8K4C1;A0A087WUW9;R4GN67	ADP-ribosylation factor-like protein 15	ARL15
1411	A0A087WUZ3		SPTBN1
1412	Q99417;A0A087WV05;Q6IB68;A0A0D9SEI7	C-Myc-binding protein	MYCBP
1413	Q8NCP5;A0A087WV65;B2RBK2;H0YCZ0;H7BY22;H0YEM9;Q8NCP5-3;Q8NCP5-4;Q8NCP5-2;Q9NZX4	Zinc finger and BTB domain-containing protein 44	ZBTB44
1414	P46013;A0A087WV66;Q70L74	Antigen KI-67	MKI67
1415	P56645;B4DR65;Q2TAB4;A0A087WV69;A2I2N5;A6H8X0;P56645-2	Period circadian protein homolog 3	PER3
1416	A0A087WV85;Q6XYE3		MVD
1417	Q6PGQ7;B5LMG6;A0A087WV86;Q6PGQ7-2;A8K631	Protein aurora borealis	BORA;C13orf34
1418	A5PL33;A0A087WVC5;A0A090N8F5;A0A0C4DH65;A5PL33-3;A5PL33-2	Protein KRBA1	KRBA1;KIAA1862
1419	A0A087WVD1;Q96B70	Leukocyte receptor cluster member 9	LENG9
1420	Q9NZM3;A6H8W8;A0A087WVF7;Q9NZM3-2;Q53TK4;Q9NZM3-4;Q9NZM3-3;E7EPJ2;Q6PJ79;Q8IWI5;F8W719;H7BZD4;Q53TM3;H7C3E2	Intersectin-2	ITSN2
1421	Q5U651;Q8IUR2;A0A087WVG2;M0R148	Ras-interacting protein 1	RASIP1
1422	Q9BVN2;A0A087WYB2;A0A087WVK5;A0A087WX95;A0A087WW20;B4DQB8;Q9BT86;Q9BVN2-2;Q9BVN2-3;Q9BVN2-4	RUN and SH3 domain-containing protein 1	RUSC1
1423	O60238;H0YBC7;B4DTN1;Q6IBV1;A0A087WVL5;Q9H3K3;O60238-2	BCL2/adenovirus E1B 19 kDa protein-interacting protein 3-like	BNIP3L
1424	Q1T7A3;A8K4K0;A0A087WVM2;Q8N6Q3;Q8N6Q3-2	CD177 antigen	CD177
1425	Q6UB35;A0A087WVM4;B7ZM99;B2RD24;H0Y327;Q6UB35-2;Q5JYA8;Q5JYA3;Q8WX68;Q4VXM1;Q4VXV2	Monofunctional C1-tetrahydrofolate synthase, mitochondrial	MTHFD1L
1426	Q5JPI9;G3V238;A0A087WVN1;Q8TC28	Protein-lysine N-methyltransferase METTL10	METTL10
1427	Q96L08;A0A087WVN2;Q96L08-2;S4R3T3;Q96L08-3;S4R444	Sushi domain-containing protein 3	SUSD3
1428	Q00610;A0A087WVQ6;Q00610-2;J3KS13;K7EJJ5;J3KRF5;J3KSQ2;A4FU99;J3QL20;Q9H3B0;F5H5N6	Clathrin heavy chain 1;Clathrin heavy chain	CLTC
1429	A0A087WVS2		CNDP2
1430	B4DKJ9;A0A087WVS8;Q70IA6-2;Q70IA6;Q70IA6-3;B4DTJ1	MOB kinase activator 2	MOB2
1431	A0A087WVV1		PSMB2
1432	Q0VDG4;Q0VDG5;A0A087WW14;Q0VDG4-2;F8W0M9;C9JID8;B4DKG7;H9KVC8;F8WBX0;C9JNS3	Secernin-3	SCRN3
1433	P20292;A0A087WW23	Arachidonate 5-lipoxygenase-activating protein	ALOX5AP
1434	Q96GD3;A0A087WW29;B3KMZ7;Q96GD3-6;Q96GD3-5;Q96GD3-4;Q96GD3-3;Q96GD3-2	Polycomb protein SCMH1	SCMH1
1435	Q96GU1;Q5JUL1;A0A087WW37;Q96GU1-2	P antigen family member 5	PAGE5
1436	Q06033;A0A087WW43;E7ET33;B4DPQ4;Q06033-2	Inter-alpha-trypsin inhibitor heavy chain H3	ITIH3
1437	Q7Z7L8;A0A087WW59	Uncharacterized protein C11orf96	C11orf96
1438	O75027;B4DGL8;A0A087WW65;O75027-3;O75027-2;B3KM98	ATP-binding cassette sub-family B member 7, mitochondrial	ABCB7
1439	A0A087WW89;A0A0F7TAG7;A0A0B4J1Y9		IGHV3-72
1440	A0A087WWB6	Transgelin	TAGLN3
1441	P49005;A0A087WWF6;F8W8R3;B4DP28;C9IZD2;C9J8Z7;C9JLE1;C9JHC7;H7C1B3	DNA polymerase delta subunit 2	POLD2
1442	Q9NZM4;A0A087WWH3;Q9NZM4-2	Glioma tumor suppressor candidate region gene 1 protein	GLTSCR1
1443	A0A087WWI0;Q9H2I8;M0R2H0;A0A087WZZ7	Leucine-rich repeat-containing protein C10orf11	C10orf11
1444	B4DGC5;A0A087WWK8;Q6DN90;Q6DN90-2	IQ motif and SEC7 domain-containing protein 1	IQSEC1
1445	Q9P2T1;Q6PKC0;A0A087WWM4;Q9P2T1-3;F8WAN9;H0YNJ6;Q9P2T1-2;H0YMB3;Q7Z527;H0YLV5;Q86SZ5;H0YNH0;H0YMV5;H0YLB8;H0YK13;H0YMR9;A0A0B4J281;H0YMG3;H0YK71;H0YNS9;H0YN22;H0YKK3;H0YN74;H0YMW6;H0YL68;H0YKE1	GMP reductase 2;GMP reductase	GMPR2
1446	Q96T37;A0A087WWP4;Q96T37-4;Q96T37-2;Q96T37-3;Q59EY1	Putative RNA-binding protein 15	RBM15
1447	Q5VWQ0;A0A087WWP8;A0A0C4DGT8;A0A0C4DH79;Q5VWQ0-4	Round spermatid basic protein 1	RSBN1
1448	A0A087WWQ5;P36575-2;P36575	Arrestin-C	ARR3
1449	Q96FV9;A0A087WWS1;Q96FV9-2;R4GMN4;A0A087WY84;J3KT14;J3KRD7;R4GN58;J3QQZ3	THO complex subunit 1	THOC1
1450	P01562;L0N195;G9JKF1;A0A087X2I3;A0A087WWS6	Interferon alpha-1/13	IFNA1;IFNA13
1451	Q96Q45;A0A087WWU1;Q96Q45-2;Q96Q45-5;Q96Q45-3;F2Z329;Q8WYG0	Transmembrane protein 237	TMEM237
1452	A0A087WWW7;E9PGF5;Q9HBL0;E9PF55;H0Y4U1;Q59G71;B7Z6H8;Q9UFN8;Q9H757;E7ERH1	Tensin-1	TNS1
1453	H7BZK3;A0A087WWX2		DNAJB14
1454	P08519;A0A087WWY0;Q1HP67	Apolipoprotein(a)	LPA
1455	Q8TB24;Q6NSK7;A0A087WWY9;Q8TB24-4;H0YJ83;Q5CZ74;G3V2I7	Ras and Rab interactor 3	RIN3;DKFZp762H1613
1456	Q8N5Z5;A0A087WX35;Q8N5Z5-2	BTB/POZ domain-containing protein KCTD17	KCTD17
1457	Q9Y274;A0A087WXB8;C9J480;C9JWJ3;C9IZL6;C9J0E2;C9JXM2;Q9Y274-2;C9JMW7;C9J9Y4;C9JWI9	Type 2 lactosamine alpha-2,3-sialyltransferase	ST3GAL6
1458	Q9C0B9;A0A087WXC7;K7ESN2;Q9C0B9-2	Zinc finger CCHC domain-containing protein 2	ZCCHC2
1459	P51608;D3YJ43;A0A087WXF0;E9LUH4;D5L9I5;D0UU70;E9LUH3;D9ZNA4;C6KG45;E1B2J3;A8K079;D6QZ43;C6KG44;A0A087X1U4;A0A075BPP5;I6LM39;A0A087WVW7;A0A0D9SFX7;D5L9I4;A0A075BPH5;A0A075BRJ5;C6FGV0;A0A0D9SEX1;C9JH89;A0A075BRI2	Methyl-CpG-binding protein 2	MECP2
1460	Q9UK53-2;Q9UK53;A0A087WXF7;A0A0C4DFW2;Q9UK53-3;Q9UK53-4;Q9UK53-5	Inhibitor of growth protein 1;Inhibitor of growth protein	ING1
1461	Q9NP64;E7EPF0;B4DYA9;A0A0D9SEW3;A0A087WXF8;Q9NP64-2;Q9NP64-3;A0A087WXU5;A0A087WYV3	Nucleolar protein of 40 kDa	ZCCHC17
1462	A0A087WXI0;Q7Z6P3	Ras-related protein Rab-44	RAB44
1463	Q7Z3F1;A0A087WXK4	Integral membrane protein GPR155	GPR155
1464	A0A087WXL6;Q53FX3;Q658K0;B7Z879;A0A0G2JS92		VPS11;DKFZp564P2364
1465	A0A087WXL8;Q6N030;Q5EBM2;A0A075B6N8;A0A087WVW2;P01860;Q8NF17;Q86TT2	Ig gamma-3 chain C region	IGHG3;DKFZp686I15212;FLJ00385
1466	Q765P7;A0A087WXN9;Q765P7-2;I3L2G4	MTSS1-like protein	MTSS1L
1467	P18564;A0A087WXP3;E9PEE8;B4E2B8;A8K2N5;P18564-2	Integrin beta-6;Integrin beta	ITGB6
1468	Q5TBB1;A0A087WXR7;Q8N451;Q5TBB1-2;A0A087WZJ6	Ribonuclease H2 subunit B	RNASEH2B
1469	Q96CW6;A0A087WY19;A0A087X0P9;I3L4S1	Probable RNA polymerase II nuclear localization protein SLC7A6OS	SLC7A6OS
1470	Q9NP79;A0A087WY55;Q9C063;Q5TGM0;Q9NP79-2	Vacuolar protein sorting-associated protein VTA1 homolog	VTA1
1471	P0CG30;P0CG29;Q6ICJ4;A0A087WY67;Q6IB75;G9J6Q6;G9J6Q5;B2R533;G9J6Q4	Glutathione S-transferase theta-2B;Glutathione S-transferase theta-2	GSTT2B;GSTT2;Em:AP000351.3
1472	Q9UKN7;A0A087WYA1;Q59FN7;J3QS06;Q9UKN7-2	Unconventional myosin-XV	MYO15A
1473	Q6UXV4;A0A087WYF7;A0A087WUX8;Q68DW4	MICOS complex subunit MIC27	APOOL;DKFZp779P1227
1474	Q9UPT6;B7ZMF3;A0A087WYG2;E9PFH7;Q68CV8;G1UI24;Q9UPT6-2	C-Jun-amino-terminal kinase-interacting protein 3	MAPK8IP3
1475	A0A087WYI2		EVL
1476	A0A087WYJ9;A2N0T4;A2N0U3;A0A0F7TBJ0;A2N0U2;A2N0U1;A2N0T7;A2N0S5;A2N0T9;A2N0T5;A2N0T8;A2N0T2;Q9UL74;A2N0T6;A2N0T0;A2N0S7;A2N0S6;A0A0B4J1U7;Q9UL75		IGHM
1477	O75586;A8K3N2;G3V4A5;A0A087WYL7;O75586-2;B4DTY4;O75586-3	Mediator of RNA polymerase II transcription subunit 6	MED6
1478	A0A087WYM3		SIRT2
1479	Q8IZQ5;A0A087WYP2;H0YE28;A0A024R4Y9	Selenoprotein H	SELH;C11orf31
1480	Q9BSG1;Q68CY6;B0AZN8;A8K433;A0A087X063;A0A087WYR5;Q9BSG1-3;Q9BSG1-4;Q9BSG1-2	Zinc finger protein 2	ZNF2;DKFZp686D2168
1481	Q9Y5X1;A0A087WYU1;B2RAU5;B3KXH8;Q59ES5;O95061;A0A087WVE4;A0A087WZW2	Sorting nexin-9;Sorting nexin	SNX9
1482	A0A087WYV9;A0A087X1F5;A0A087WUM0;P57105;A0A024R670;Q9P0S2;B8XYC5;A0A087WTA2;A0A087WX56	Synaptojanin-2-binding protein	SYNJ2BP-COX16;SYNJ2BP
1483	Q53FT3;A0A087WYW7;E9PPG8	Protein Hikeshi	C11orf73
1484	E9PCW1;A0A087WYX5;O95249;B4DQA8;A8K5R6;G5E9T8;K7EJC8;O95249-2;Q96QI9;F6RU00	Golgi SNAP receptor complex member 1	GOSR1
1485	B1AKP7;G3V162;A0A087WYY0;A0A087WV68;A0A087WXV3;A0A087WX67;A0A087WYE7;K7EL26;K7ENM9		TARDBP
1486	A0A087WZ13;Q8IY67-2;E9PAU2;Q8IY67;K7EQG2;K7EKR9;Q8IY67-3	Ribonucleoprotein PTB-binding 1	RAVER1
1487	A0A087WZ14		SOCS7
1488	O94761;A0A087WZ30;V9GYB6;X2JEV0	ATP-dependent DNA helicase Q4	RECQL4
1489	A0A087WZB5		PARVB
1490	P35680;E0YMJ8;A0A087WZC2;Q6FHW6;P35680-3;E0YMJ7;A0A087WXS2;A0A0C4DGS8;E0YMJ6;P35680-2;B4DPL6;P35680-4	Hepatocyte nuclear factor 1-beta	HNF1B;TCF2
1491	P02549;A0A087WZE4;P02549-2;D3DVD8;V9GY79	Spectrin alpha chain, erythrocytic 1	SPTA1
1492	A0A087WZE9		HMGN3
1493	Q8TEW8;Q8TEW8-5;R4GN62;A0A087WZG6;A0A087X1S9;Q8TEW8-2;Q53TQ6	Partitioning defective 3 homolog B	PARD3B;ALS2CR19
1494	P29966;A0A087WZH7;Q6NVI1;Q05C82	Myristoylated alanine-rich C-kinase substrate	MARCKS
1495	O43837;A0A087WZN1;O43837-2;A0A087X2E5;L0R875;O43837-3;B4DU38;Q99855;A0A0D9SG66;Q9UIC5	Isocitrate dehydrogenase [NAD] subunit beta, mitochondrial;Isocitrate dehydrogenase [NAD] subunit, mitochondrial	IDH3B
1496	Q9H115;B4DIV0;A0A087WZQ7;Q9H115-2;B4DGP9;Q9H115-3	Beta-soluble NSF attachment protein	NAPB
1497	Q6UX53;A0A087WZT2	Methyltransferase-like protein 7B	METTL7B
1498	A0A0G2JN66;A0A087WZV8;A0A087WYM9;A0A0G2JPF7;A0A087X076;P01850	T-cell receptor beta-1 chain C region	TRBV28;TRBV25-1;TRBC1
1499	O95139;A0A087WZX2;O95139-2;Q7Z6M2	NADH dehydrogenase [ubiquinone] 1 beta subcomplex subunit 6	NDUFB6
1500	Q8IZY2;A0A087WZX6;B3KUJ3;H0YCN5;D6W5Y0;Q8IZY2-2	ATP-binding cassette sub-family A member 7	ABCA7
1501	Q9Y496;J3KPF9;A0A087X011;E9PES4;Q2UVF2;B4DHG8;Q8IWH8;Q05CT3;D3DQ90;H7C2F6;C9J9X2;Q5JRK0	Kinesin-like protein KIF3A;Kinesin-like protein	KIF3A
1502	P51956;A0A087X030;Q5JPB0;Q6ZN64;P51956-2	Serine/threonine-protein kinase Nek3	NEK3;DKFZp434B079
1503	A0A087X079;Q6N096;A0A087WV47;V9HW68;P01857;A0A087X1C7;A0A0G2JNK4;A0A087X010;S6B291;Q6MZQ6;Q5EFE5;A0A087WYE1;Q6N097;Q7Z351;A0A0A0MS08;Q6N095;A0A0A0MS07;S6AWD9;S6BAM6;S6B2A6;S6BAP0;A4F255;Q6ZP87;S6BGD4;S6AWG0;S6C4S4;S6AWF0;S6C4R2;S6B2B6;Q9Y509	Ig gamma-1 chain C region	IGHG1;DKFZp686I15196;HEL-214;DKFZp686G11190;DKFZp686H20196;DKFZp686N02209;DKFZp686K03196
1504	A0A087X082		CAPRIN1
1505	P09668;A0A087X0D5;Q6IBC3;Q68D46;E9PKT6;Q6LAF8;B7Z378	Pro-cathepsin H;Cathepsin H mini chain;Cathepsin H;Cathepsin H heavy chain;Cathepsin H light chain	CTSH;DKFZp686B24257
1506	Q9P0L2;B4DIB3;X5D2M4;A0A087X0I6;X5DNR8;Q9P0L2-3;Q9P0L2-2	Serine/threonine-protein kinase MARK1	MARK1
1507	A0A087X0I9;Q04759-3	Protein kinase C;Protein kinase C theta type	PRKCQ
1508	Q07157;Q07157-2;Q68DX9;A0A087X0K9;Q6MZU1;G5E9E7;A9CQZ8;G3V1L9	Tight junction protein ZO-1	TJP1;DKFZp686M05161;DKFZp686A1195
1509	Q9H204;H0YAA8;A0A087X0M1	Mediator of RNA polymerase II transcription subunit 28	MED28
1510	A0A087X0M4;Q9BWU0;B4DV74;A0A087WWF4;H7C256	Kanadaptin	SLC4A1AP
1511	A0A087X0N3;Q96MY1;H0Y778;Q5JYC0;Q5W149;A0A087WTU5;Q96MY1-2	Nucleolar protein 4-like	NOL4L
1512	Q9BVL4;A0A087X0Q9;Q6ICA4	Selenoprotein O	SELO;dJ402G11.5
1513	O15550;B4E253;B4DG81;F5H5V6;F5H6S1;E1U0S7;B7ZKN6;F8W8R6;Q59HG3;F4MHJ5;B7ZKN1;A0A087X0R0;B7ZKN5;H0Y6I7;Q86TD1;B4E0L8;H0Y5J3;F4MHK3;E1U0S6;E1U0S5;A0A087WUN6;Q590H7	Lysine-specific demethylase 6A	KDM6A;UTX;DKFZp451J023
1514	Q9UMY4;Q3SYF1;A0A087X0R6;Q9UMY4-2;Q9UMY4-3	Sorting nexin-12	SNX12
1515	P12109;A0A087X0S5;B4DQV1;B4DRR8;D3DSM7;Q8TBN2	Collagen alpha-1(VI) chain	COL6A1
1516	Q15345;A0A087X0S7;A0A0B4J2G4;Q15345-3;Q562F1;B4DK79;Q53F69;A0A0C4DH00;A0A087WTU1;Q9H822	Leucine-rich repeat-containing protein 41	LRRC41
1517	A7E2Y1;A0A087X0T3;Q5JW46;Q5JW47;Q5JW48;Q5JW49;Q5JW45;A7E2Y1-3;A7E2Y1-2	Myosin-7B	MYH7B
1518	Q8IWT0;D3DPQ2;A0A087X0V4;A8K0B5;A0A087WW18;H7C3R6;Q8IWT0-2	Protein archease	ZBTB8OS
1519	P29728;A0A087X0V5	2-5-oligoadenylate synthase 2	OAS2
1520	A0A087X0W7;P49753;A0A087WT95	Acyl-coenzyme A thioesterase 2, mitochondrial	ACOT2
1521	O14607;F4MHG8;F4MHR7;E1NZ94;E1NZ95;E1NZ88;F4MH34;F4MH73;F4MH57;E1NZ79;F4MH98;E1U1M4;F4MHS7;F4MH41;E1NZ81;F4MH54;E1U1M2;E1U1M6;F4MH58;F4MHE7;F4MHR8;F4MH56;E1U1M7;F4MHH6;F4MH28;F4MH65;F4MH75;F4MH39;F4MH64;F4MH91;A0A087X248;F4MHA0;F4MH63;F4MH53;F4MH60;E1U1M9;F4MH52;F4MH32;F4MH30;A0A096LPD8;F4MHC1;F5H3N7;F4MH92;A0A087X2I9;F4MH62;F4MH47;F5GWV3;F4MH40;A0A087X0Y2;F5H8B4;O14607-2;O14607-3;O14607-4;Q590G7…	Histone demethylase UTY	UTY
1522	Q15155;A0A0G2JN29;A0A087X117;A0A0G2JP90;A0A087WW46;Q9H049;H3BUC9;H3BPS9;I3L0Q6;H3BTW1;I3L1G6	Nodal modulator 1	NOMO1
1523	Q8NF64;B3KR25;E7EWM3;D4YW75;A0A087X127;Q8NF64-3;Q8NF64-2	Zinc finger MIZ domain-containing protein 2	ZMIZ2;TRAFIP20
1524	A0A087X130		IGKC
1525	Q92599;Q92599-4;A0A087X142;B7ZVZ1;A6NMH6;A6NFQ9;F8W8I8;Q92599-2;Q92599-3;C9JV02;A0A0A0MRP8;C9J4G8	Septin-8	SEPT8
1526	Q5T6S3;Q5T6S3-2;X6RER8;B0QZ72;B3KV88;A0A087X169;Q5T6S3-3	PHD finger protein 19	PHF19
1527	Q9UBW5;A0A087X188;F5H0W4;A0A0A0MT10;Q9UBW5-2	Bridging integrator 2	BIN2
1528	P54252;P54252-2;G3V328;D3VVT1;D3VVN9;D3VVK3;D3VVS3;D3VVJ6;D3VVK1;C9JQV6;D3VVH9;D3VVE6;D3VVN4;D3VVS7;D3VVC7;D3VVC4;A0A087X1A8;G3V3R7;D3VVN7;D3VVM7;D3VVM3;D3VVL0;D3VVI3;D3VVF3;D3VVS0;D3VVH8;D3VVS8;D3VVH7;D3VVQ9;D3VVP2;D3VVA9;D3VVP7;D3VVP6;D3VVP0;D3VVF4;D3VVB5;D3VVA8;D3VVE9;D3VVJ7;D3VVK2;D3VVK0;D3VVF9;D3VVG0;Q4VBR4;F5H211;D3VVT0;D3VVM4;P54252-3;P54252-4;G3V3T6;D3VVL3;D3VVB6;D3VVF7;D3VVG1;D3VVE5;D3VV…	Ataxin-3	ATXN3
1529	P53365;B4DXH2;B4DUZ3;A0A087X1E4;P53365-3;P53365-2;E9PPY7;E9PRV8	Arfaptin-2	ARFIP2
1530	Q9H944;A0A087X1F4;B7ZBQ3;A6PVP4;Q9H944-2;B3KUJ9;B7ZBQ1	Mediator of RNA polymerase II transcription subunit 20	MED20;TRFP
1531	O60613;A0A087X1G7;A0A0B4J1S4;D3DT21;A0A087WXL0;A0A0B4J1T0;A8MZD0;O60613-2	15 kDa selenoprotein	SEP15
1532	A0A087X1H6		ST13
1533	Q7Z3E5;A0A087X1I8;A0A024R486;Q7Z3E5-2;C9JW07;H7C3U7;H7BZY2;C9J535;H7BZA2	LisH domain-containing protein ARMC9	ARMC9
1534	Q14CZ0;A0A087X1J2	UPF0472 protein C16orf72	C16orf72
1535	P22352;A0A087X1J7;H0YBE4	Glutathione peroxidase 3;Glutathione peroxidase	GPX3
1536	Q9Y2Y9;A0A087X1K6;X5DNR2;H0YK05	Krueppel-like factor 13	KLF13
1537	Q9NS73;S4R3P6;S4R3N2;A0A087X1L0;S4R2X9;B2RCV0;Q9NS73-3;Q9NS73-2;Q9NS73-5;S4R3Y0;B4DE55	MAP3K12-binding inhibitory protein 1	MBIP
1538	Q03701;A0A087X1N2;C9J9W7	CCAAT/enhancer-binding protein zeta	CEBPZ
1539	O75818;A0A087X1N3;O75818-2;F8WC38;X6RLL4	Ribonuclease P protein subunit p40	RPP40
1540	A0A087X1N7;P20929-3;P20929;P20929-4;Q14215;H0Y786;Q9Y5Z1;Q14214;H0Y3P5;H7BZD5;B3KUC9;B7Z6N8;B7Z6B9;Q96MF8;B7Z6P9;Q6P516;Q14918	Nebulin	NEB
1541	A0A087X1R1;B4E229		SMTN
1542	P09326;Q6IAZ2;A0A087X1S7;P09326-2	CD48 antigen	CD48
1543	Q9UL46;Q86SZ7;A0A087X1Z3;Q2TNB3;H0YM70;Q6FHK9;H0YKU2;H0YLG1;H0YLD2	Proteasome activator complex subunit 2	PSME2
1544	Q8TCG1;A0A087X211;Q8TCG1-2	Protein CIP2A	KIAA1524
1545	Q6PCB5;A0A087X239;Q6PCB5-2;H7C2D3;C9JM20	Round spermatid basic protein 1-like protein	RSBN1L
1546	Q2M389;A0A087X256	WASH complex subunit 7	KIAA1033
1547	Q969V6;E7ER32;A4FUJ8;A0A087X287;W0Z7M9;B0QY83;A0A087WU73	MKL/myocardin-like protein 1	MKL1;mkl1
1548	Q9Y2B5;A0A087X291;H3BM58;Q9Y2B5-2	VPS9 domain-containing protein 1	VPS9D1
1549	Q9NNW5;Q8NDH0;E9PDU5;B4E256;A0A087X295;E9PBK6;B4DLP3;Q6AZD6;Q9H9M3;Q6PKC6;B3KRR8;B4DK45	WD repeat-containing protein 6	WDR6;DKFZp434F1720
1550	P35613;A0A087X2B5;Q54A51;P35613-2;B4DNE1;I3L192;B4DY23;P35613-4;A0A087WUV8;P35613-3;R4GMX5;A8MZ77;R4GN83	Basigin	BSG;hEMMPRIN
1551	Q9BRJ2;A0A087X2D5;B4DEF8;A0A0G2JMS5;A0A087WU62;Q3MHC5	39S ribosomal protein L45, mitochondrial	MRPL45
1552	Q9ULT8;A0A087X2H1;H0YJP0;Q2KQ74;H0YJD4;G3V4V5;B3KWT6;A0A087WVU6;Q9BRJ0;Q5XJ19;H0YJ72	E3 ubiquitin-protein ligase HECTD1	HECTD1
1553	A0A087X2I1;P62333;V9HW24;H0YJC0;H0YJS8;H0YJT1;H0YJE9;B4DR91;H0YJX2;H0YJD2;H0YJY8	26S protease regulatory subunit 10B	PSMC6;HEL-S-73
1554	Q9BTV6;I6L9B7;A0A087X2J5	Diphthine methyltransferase	DPH7;WDR85
1555	Q8TBZ3-2;A0A088AWN2;Q8TBZ3-6;Q8TBZ3;B3KQX8;B3KPG5;Q59GG1;B3KR43;Q5JPH5;Q8TBZ3-4;Q8TBZ3-5;Q8TBZ3-7	WD repeat-containing protein 20	WDR20;DKFZp686P0251
1556	Q8IWA5;Q8IWA5-3;A0A088QCU6;Q8IWA5-2;K7EPV6;K7ESF5	Choline transporter-like protein 2	SLC44A2
1557	A0A088QF11		SLC44A2
1558	P51681;O14694;Q5EKN0;Q5QIP1;Q5QIP0;Q5QIN9;Q5EKM8;Q3L3Q6;Q38L21;H9MHP8;H9MHP6;H9MHP5;H9MHP4;H9MHP3;B2KKJ9;B2KIU2;B2KIU1;B2KIU0;B0EX01;B0EX00;A0A089H9A2;A0A089H987;A0A089H983;A0A089H978;A0A089H976;A0A089H974;A0A089H970;A0A089H958;A0A089H953;A0A089H947;A0A089G7J6;A0A089G7J3;A0A089G7J0;A0A089G7H9;A0A089G7H7;A0A089G7G9;A0A089G7G7;A0A089G7G0;A0A089G7F7;A0A089G6S9;A0A089G6S6;A0A089G6S3;A0A089G6S0;A0A089…	C-C chemokine receptor type 5	CCR5
1559	A0A090J7P6;Q86UB2		ERCC5-202
1560	A0A090JX86;I6YAZ4;F2RM38;X5LKC7;O19587;A7X5L2;A7UHF9;Q860E4;H2BDS9;E3SGD1;D7GN74;C8XTM3		HLA-DRB1
1561	A0A090KF41;Q5GMN3;D2DKS0;C7E598;W5REF3;A0A0A7C4D7;A0A060VCZ5		HLA-B
1562	A0A090KM82		HLA-C
1563	C3VIR6;A0A090KM89;Q9TNN7;Q5RIP0;M4QNN1;C1K0Y1;C0LNY0;A0A0B7NS21;A0A0B7NRY9;A0A090KKD3;A0A090KF09;A0A090KEZ4;A0A0B7NXX4;K0P2X1;A0A0G2JH50;A9JPG2;I4EPA6;A0A090MF30;I3ZN89;A0A090MEW7;U6EFV2;S5DTZ1;N1NRY1;G4V595;E3Q1I3;E3Q0Y4;E0WN25;E0WMM8;D6CIE7;D3HUM0;C7EY82;C7C5U0;C6H0N1;B6VPZ4;B5AH69;A0A060GTH7;M1XGM5;Q8SNA8;F6IQG8;A0A060VD21;Q546I7;D3K0R1;C1K0X4;Q6R743;P30505;F1C8N6;M5DCF8;A0A0A7RYM9;A0A060H0F5;…	HLA class I histocompatibility antigen, Cw-5 alpha chain;HLA class I histocompatibility antigen, Cw-8 alpha chain	HLA-C;HLA-Cw;HLA-B
1564	A0A090MEW2;V5LKS1		HLA-C
1565	Q12765;A0A090N7T9;Q12765-2;A0A024RA21;Q12765-3;B4DH22;B4DIV7;C9K052;C9J7U9;B8ZZP4;B4DE46	Secernin-1	SCRN1
1566	Q13616;A0A090N7U0;A0A0C4DGX4;B4DLA3;B3KTW0;Q75MQ1;B3KU45	Cullin-1	CUL1
1567	Q99969;A0A090N7U9;C9J8S2	Retinoic acid receptor responder protein 2	RARRES2
1568	Q6P9H5;B2RBH7;A0A090N7V4;Q8TES8;B4DH95;B4DU05;Q6P9H5-2	GTPase IMAP family member 6	GIMAP6;hIAN2;FLJ00102
1569	O75223;A0A090N7V5;M0QZK8;B3KMN7;B8ZZK2;O75223-3;H7BZK5;O75223-2;O75223-4;A0A0B4J1Y4	Gamma-glutamylcyclotransferase	GGCT;C7orf24
1570	Q3YBM2;A0A090N7V7;Q3YBM2-2;B3KUI8	Transmembrane protein 176B	TMEM176B;LR8
1571	Q00535;A0A090N7W4;Q6IAW3;Q00535-2	Cyclin-dependent-like kinase 5	CDK5
1572	Q9NUV9;A0A090N7X0;B4DWN0	GTPase IMAP family member 4	GIMAP4;HIMAP4
1573	Q9UG63;A0A090N7X1;A0A090N7Y2;Q9UG63-2;C9JHK9;C9JZV3	ATP-binding cassette sub-family F member 2	ABCF2
1574	Q8NCW6;B7Z5G5;A0A090N7X6;H7BZL5	Polypeptide N-acetylgalactosaminyltransferase 11;Polypeptide N-acetylgalactosaminyltransferase	GALNT11
1575	Q96P47;A0A090N7Y0;Q96P47-2;Q96P47-4;D3DX07;Q86XV5;H0Y873;Q8N8Q2;Q96P47-5;Q9H3X2;Q96T14;Q86ST5;E7ESL9;Q96P47-3;Q96P47-6;H7C5G0;H7C4U6;C9J975;Q9UPQ3;Q9UPQ3-2;H7C4F1;Q53S93;A0A087X044;B4DUR6;A0A087X1U1;F5GXM9;B2RZG9;X5D293;E7EUN2;Q9UPQ3-3	Arf-GAP with GTPase, ANK repeat and PH domain-containing protein 3	AGAP3;CENTG3
1576	Q15910;Q15910-2;A0A090N8E9;S4S3R8;Q15910-3;F2YMM1;Q15910-4;Q15910-5;B7Z8K5;Q6R125;G3XAL2;Q59H64;E9PDH6	Histone-lysine N-methyltransferase EZH2	EZH2
1577	A0A090N8G0		GARS
1578	Q8ND71;A0A090N8H2	GTPase IMAP family member 8	GIMAP8;hIAN6
1579	Q9UG22;A0A090N8H4	GTPase IMAP family member 2	GIMAP2;HIMAP2
1580	Q8N3F0;C9JBT1;A0A090N8P1;B4DH90;Q8N3F0-3;Q8N3F0-2	Maturin	MTURN;Ells1
1581	Q8NHV1;A0A090N8P8	GTPase IMAP family member 7	GIMAP7;hIAN7
1582	Q9BVT8;C9JE12;C9JCW7;A0A090N8Q3	Transmembrane and ubiquitin-like domain-containing protein 1	TMUB1;C7orf21
1583	Q9Y5A7;A0A090N8Q5;H3BM14;H3BM74;Q9Y5A7-2;F8WDB6;C9JRT6;C9J7X7;B7Z1C8;F8WDL9;H7C5N1;H7C5E1	NEDD8 ultimate buster 1	NUB1;NYREN18
1584	Q9UGJ0;A0A090N8Q6;Q9UGJ0-3;F8WDA1;Q8NCK6;E9PGP6;B7Z6X8;Q9UGJ0-2	5-AMP-activated protein kinase subunit gamma-2	PRKAG2
1585	Q9H3S4;F5GZG6;A0A090N8Y0;F8WCM7;F8VRJ6;Q6ZQX6;Q75MX1;B3KRJ6;Q9H3S4-2	Thiamin pyrophosphokinase 1	TPK1
1586	P13667;A0A090N8Y2;C9JMN9	Protein disulfide-isomerase A4	PDIA4;ERP70
1587	Q9Y4Y9;A0A090N8Y5;Q9Y4Y9-2;B8ZZF8	U6 snRNA-associated Sm-like protein LSm5	LSM5
1588	Q8NHG8;A0A090N8Y8;Q8NEX1	E3 ubiquitin-protein ligase ZNRF2	ZNRF2
1589	Q8WWP7;A0A090N8Z4	GTPase IMAP family member 1	GIMAP1;IMAP1
1590	Q15382;Q6NZ61;A8K005;A0A090N900;C9J931;C9J469;F8WBL3	GTP-binding protein Rheb	RHEB
1591	O76039;A0A096LNR9;O76039-2	Cyclin-dependent kinase-like 5	CDKL5
1592	A0A096LNZ0		AAK1
1593	A0A096LP07;A8K070;A0A096LPJ3		GPS1
1594	A0A096LP10;Q9NP73-2;Q9NP73;A0A096LNJ4;A0A087WX43;D6RE84;A0A087WTT9;A0A096LNL2;Q9NP73-3;A0A087WT15	Putative bifunctional UDP-N-acetylglucosamine transferase and deubiquitinase ALG13	ALG13
1595	A0A096LP25;Q6ZSR9;L0R804	Uncharacterized protein FLJ45252	AAK1
1596	A0A096LP59		ATRX
1597	A0A096LP75;C4AMC7;Q6VEQ5;A0A096LP26;A0A096LNU2;A9QQ21;A8K0Z3;Q9NSV7;A9QQ14;Q7Z3N4;A9QQ13;A9QQ16;A9QQ15;A9QQ12;A9QQ20;A9QQ18;A9QQ17;A8MWX3;B4DHT3;Q6VEQ4	Putative WAS protein family homolog 3;WAS protein family homolog 2;WAS protein family homolog 1	WASH3P;WASH2P;WASH;WASH1;DKFZp434K1323;DKFZp686C24272
1598	A0A0A0MR88;A0A096LPC5;Q9Y4E1;Q9Y4E1-2;Q9Y4E1-4;J3KP36;Q9Y4E1-3;Q9Y4E1-6;Q9Y4E1-5;B3KMC4;Q5SRD0;A0A0A0MT65	WASH complex subunit FAM21C	FAM21C
1599	A0A096LPI6
1600	Q8N8S7;Q8N8S7-2;A8K2B4;A0A097PID1;A0A097PIC4;Q8N8S7-3;A0A075B6E5;Q6ZSB8;Q6ZT55	Protein enabled homolog	ENAH
1601	Q9Y4K4;B2R928;A0A0A0MQR1;D3DSB5;B3KWC4;G3V5C6;G3V4T8;G3V3V7;G3V4Q4;Q15448	Mitogen-activated protein kinase kinase kinase kinase 5;Mitogen-activated protein kinase kinase kinase kinase	MAP4K5
1602	A8MW92;A0A0A0MQS0;F8W9L8;A8MW92-4;A0A0A8K9A6;A8MW92-2;E9PM57;A8MUE8;A8MXR8;A0A024R9G8;A0A0D9SG14;E5RK91	PHD finger protein 20-like protein 1	PHF20L1;URLC1
1603	Q53H96;D3DWK4;A0A0A0MQS1;Q53H96-2;B5MD87;B4DGI7;B4DI71;F8WEI0	Pyrroline-5-carboxylate reductase 3;Pyrroline-5-carboxylate reductase	PYCRL
1604	Q8N2M8;F5H0Q6;B3KSZ8;A0A0A0MQS2;Q8N2M8-3;Q8N2M8-4;K7EM61;K7EKC9;K7EP11	CLK4-associating serine/arginine rich protein	CLASRP
1605	Q9BV38;A0A0A0MQU0;U3KQC1;K7EIR0;K7EML4;A0A087X237;K7EKX5;U3KQK3	WD repeat-containing protein 18	WDR18
1606	P62837;A0A0A0MQU3	Ubiquitin-conjugating enzyme E2 D2	UBE2D2
1607	Q96I15;A0A0A0MQU4;B4DDP9;B4DVB4;Q96I15-2;H7C3V9;B4DPM5;H7C277;H7C1N7;H7C4A1;H7C280;C9JNL5;H7C1S7;F8WCL3;F8WBU3;H7C2M1	Selenocysteine lyase	SCLY
1608	P28845;A0A0A0MQV1;X5D2L1;A0A087WU76	Corticosteroid 11-beta-dehydrogenase isozyme 1	HSD11B1
1609	Q9UPS6;A0A0A0MQV9;Q9UPS6-2	Histone-lysine N-methyltransferase SETD1B;Histone-lysine N-methyltransferase	SETD1B
1610	A0A0A0MQW0;A0A0A0MR39;Q9P2K5;Q9P2K5-2;A0A087WWC8;A0A087WUT0;Q9P2K5-4;H0YN19;A0A024R5Q6;A0A0C4DGV1	Myelin expression factor 2	MYEF2
1611	Q8N6U8;A0A0A0MQW8;Q8N6U8-3;Q8N6U8-5;Q8N6U8-4;Q8N6U8-6	G-protein coupled receptor 161	GPR161
1612	Q9NR56;C9JP00;A0A0A0MQX8;Q9NR56-7;Q9NR56-6;Q9NR56-2;Q9NR56-5;H7C4T5;Q9NR56-3;Q9NR56-4;Q86VM6;Q5VZF2;O95205;A0PJJ3;A2A3S3;Q5VZF2-3;Q5VZF2-2;B4E3F7;C9J4T8;B4E233;Q9NUK0-4;Q9NUK0-3;C9JCX1;H7C4Y1;B4DLS5	Muscleblind-like protein 1;Muscleblind-like protein 2	MBNL1;MBNL2;MBLL
1613	Q96PV0;Q96PV0-2;A0A0A0MQZ2;B7ZCA0;Q96PV0-3;Q96PV0-4	Ras/Rap GTPase-activating protein SynGAP	SYNGAP1
1614	Q8N3J5;A0A0A0MQZ4;V9GY69;V9GYS8;V9GYZ5;Q8N3J5-3	Protein phosphatase 1K, mitochondrial	PPM1K
1615	P43378;Q6IQ43;A0A0A0MR09	Tyrosine-protein phosphatase non-receptor type 9;Protein-tyrosine-phosphatase	PTPN9
1616	Q9NZN1;Q7Z2K4;Q7Z2H0;A0A0A0MR17;X5DNQ7	Interleukin-1 receptor accessory protein-like 1	IL1RAPL1
1617	Q49A88;A0A0A0MR27;J3QT39;B7Z2Q3;Q49A88-2;Q49A88-3;Q49A88-5;Q49A88-6;C9JU82;H7C5T3;Q49A88-4	Coiled-coil domain-containing protein 14	CCDC14
1618	Q86UA6;A0A0A0MR35;E9PDG9;A0A0B4J1T3;A0A0A0MSE7;Q86UA6-3;Q86UA6-4;Q86UA6-9;Q86UA6-2;Q86UA6-8;F5H3Q7;B3KTT3;Q86UA6-6;Q86UA6-5;Q86UA6-7	RPA-interacting protein	RPAIN
1619	Q6H8Q1;Q6H8Q1-3;B7Z6W4;A0A0A0MR40;F5GYR0;Q19VH1;Q6H8Q1-6;Q6H8Q1-8;Q6H8Q1-7;Q6H8Q1-2;Q6H8Q1-5;Q6H8Q1-9;D6RAL0;Q6H8Q1-4	Actin-binding LIM protein 2	ABLIM2
1620	A0A0A0MR42;K7ENP4;B7ZME9;Q8TEP8;Q8TEP8-2;C9JT09;K7EQZ8;H0Y9P3;B3KSV4	Centrosomal protein of 192 kDa	CEP192
1621	Q7Z3D7;A0A0A0MR66;P98175;P98175-2;P98175-3;P98175-4;Q6PKH5	RNA-binding protein 10	DKFZp686E2459;RBM10
1622	A0A0A0MR85;Q03013;Q03013-2;Q03013-3;A6NNT0	Glutathione S-transferase Mu 4	GSTM4
1623	D3DPF9;A0A0A0MRA3;Q8WZ42-3;Q8WZ42-10;Q8WZ42-9;A0A0A0MTG2	Titin	TTN
1624	Q8WXG6-3;A0A0A0MRB5;Q8WXG6-2	MAP kinase-activating death domain protein	MADD
1625	P15923-2;A0A0A0MRB7;U5LXR9;P15923;X6REB3;P15923-3;K7ENH8;Q6PJU3;K7EMM4;K7ELF3;K7EK65;K7ENI0;K7EKB9;K7ERZ7	Transcription factor E2-alpha	TCF3
1626	Q86YR5;A0A0A0MRC4;A0A0A0MSK4;Q86YR5-4	G-protein-signaling modulator 1	GPSM1
1627	Q9NR82;Q9NR82-3;A0A0A0MSC0;F8WEA4;A0A0A0MSD9;A0A0A0MRC8;Q9NR82-2;Q9NR82-7;Q9NR82-6;A0A0A0MT07;Q9NR82-5;H0Y3Z0;B7Z9V5;B4DSH4;Q9NR82-4	Potassium voltage-gated channel subfamily KQT member 5	KCNQ5
1628	O94967;A0A0A0MRE6;O94967-2;O94967-3;O94967-4;B4DHA1;E9PR96;E9PKZ6;E9PN15;E9PNF6	WD repeat-containing protein 47	WDR47
1629	P21817;A0A0A0MRH2;P21817-3;P21817-2;M0R2E2;Q59FN5;M0QZY3;B4DET7;M0R127	Ryanodine receptor 1	RYR1
1630	Q5VT25;B9EGA7;A0A0A0MRJ0;Q5VT25-4;Q5VT25-5;Q5VT25-2;Q5VT25-6;Q5VT25-3;Q8IWQ7;Q5HYB0;A0A0A0MRJ1;H0Y5V1;H0Y7V8;H0Y6R0;Q9H5K7;Q9NYF6	Serine/threonine-protein kinase MRCK alpha;Non-specific serine/threonine protein kinase	CDC42BPA;DKFZp686P1738
1631	P18847;A0A0A0MRJ2;Q5VTZ4;P18847-5;Q59GS7;Q7Z567;P18847-4;P18847-2;P18847-3	Cyclic AMP-dependent transcription factor ATF-3	ATF3
1632	P22061;A0A0A0MRJ6;H7BY58;P22061-2;F6S8N6;B7Z972;C9J0F2;F8WDT3;F8WAV5;F8WAX2	Protein-L-isoaspartate(D-aspartate) O-methyltransferase;Protein-L-isoaspartate O-methyltransferase	PCMT1
1633	P12259;A0A0A0MRJ7;B4DU26;Q2I258;F6MG31;Q2HZY9;Q8WWQ7	Coagulation factor V;Coagulation factor V heavy chain;Coagulation factor V light chain	F5
1634	Q13505;A0A0A0MRK6;Q13505-3;A0A0C4DFQ1;Q13505-2	Metaxin-1	MTX1
1635	A0A0A0MRL6		ABLIM1
1636	Q9UM54;Q9UM54-5;Q9UM54-4;Q9UM54-6;A0A0A0MRM8;A0A0D9SGC1;E7EW20;Q9UM54-2;Q9UM54-1	Unconventional myosin-VI	MYO6
1637	A0A0A0MRN0		PRPF38B
1638	Q8IWC1;A0A0A0MRP0;Q8IWC1-2;Q8IWC1-4;Q8IWC1-3	MAP7 domain-containing protein 3	MAP7D3
1639	Q96C92;Q96C92-4;A0A0A0MRP9;Q96C92-3;Q96C92-2	Serologically defined colon cancer antigen 3	SDCCAG3
1640	Q12791-2;A0A0A0MSE6;S4R2X4;D5MRH1;H0Y382;Q5SVK0;A0A0A0MRR0;H0Y379;Q5SVJ7;Q12791-5;Q12791;H0Y5Z6;J3KQ16;A0A0A0MRC3;Q5SVK5;B7ZMF5;Q5SVJ9;Q5SVJ8;Q12791-4;Q12791-7;Q12791-3;Q59FH2	Calcium-activated potassium channel subunit alpha-1	KCNMA1
1641	P09234;Q5TAL4;A0A0A0MRR7;Q53G33;Q5TAL2	U1 small nuclear ribonucleoprotein C	SNRPC
1642	Q5T292-4;A0A0A0MRR9;Q5T292-3;Q5T292-2		C10orf128
1643	Q9NVV0;A0A0A0MRS4	Trimeric intracellular cation channel type B	TMEM38B
1644	Q9BXM9;Q8N450;B7Z3W5;A0A0C4DG97;A0A0A0MRS5;F8W946;Q9BXM9-2	FSD1-like protein	FSD1L
1645	Q68DC2;H7C163;A0A0A0MRS7;B3KXP1;Q68DC2-4	Ankyrin repeat and SAM domain-containing protein 6	ANKS6
1646	Q8IZP0-2;A0A0A0MRT6;Q8IZP0-4;Q8IZP0-6;Q8IZP0;Q59G41;B6VEX5;B6VEX4;B6VEX3;Q8IZP0-10;Q8IZP0-8;Q8IZP0-7;Q8IZP0-12;Q8IZP0-11;B7Z9E9	Abl interactor 1	ABI1
1647	Q9Y4X4;A0A0A0MRU8;Q8WWI3;Q9Y4X4-2;Q9Y4X4-3	Krueppel-like factor 12	KLF12
1648	Q8IW50;Q8IW50-2;A0A0A0MRW1;A0A0A0MRV9;Q5T586;A0A0A0MRW2;Q5T593;A0A0A0MRW0;A0A0A0MRW3;Q8IW50-3;Q8IW50-7;Q8IW50-5;Q8IW50-6;Q8IW50-4	Protein FAM219A	FAM219A
1649	A0A0A0MRZ1;E9PDK2;Q9H9P5;Q9H9P5-6;Q9H9P5-5	Putative E3 ubiquitin-protein ligase UNKL	UNKL
1650	Q15025;B7Z8K2;A0A0A0MRZ4;A4F1Y0;Q15025-7;Q15025-8;Q15025-5;Q15025-6;Q15025-4;Q15025-2;E7EMV7;B7Z5B0;Q15025-3;A8K4N4;E7EW15;H0YC17;E7EWG2;E7EW68	TNFAIP3-interacting protein 1	TNIP1;NAF1
1651	A0A0A0MS14;A0A0G2JMI3		IGHV1-45
1652	Q8TEH3;A0A0A0MS49;Q8TEH3-6;Q8TEH3-7;Q9HCG4;Q8TEH3-2;A0A0A0MS48;Q8TEH3-5;Q8TEH3-4;Q8TEH3-3	DENN domain-containing protein 1A	DENND1A;KIAA1608
1653	A0A0A0MS51;A0A0A0MT01;P06396-4;B7Z4U6;Q5T0H8;Q69YR8;REV__B4DX11;REV__B4E376;REV__H0YJM7;REV__Q6TDU7-4;REV__Q6TDU7-2;REV__Q6TDU7-3;REV__Q6TDU7;REV__F8W8F9	Gelsolin	GSN
1654	Q6ZRS2;A0A0A0MS59;A0A0C4DFX4;Q6ZRS2-3;Q6ZRS2-2;G1UI29;A0A087X0E3;Q6P4A2;B3KN63;Q6ZTM8	Helicase SRCAP	SRCAP
1655	Q99836;A0A0A0MS70;H0Y4G9;A0A0A0MST0;Q99836-5;Q99836-6;B4E3D6;A0A0A0MSI9;Q99836-2;B4DU08;Q99836-3;B4DT48;Q99836-4	Myeloid differentiation primary response protein MyD88	MYD88
1656	A0A0A0MSA7;O43432;Q59GJ0;O43432-3;B4DH17;O43432-4;B4DZE1;B4DXR2;O43432-2;B1AN91;B1AN92	Eukaryotic translation initiation factor 4 gamma 3	EIF4G3
1657	Q92750;B4DYT3;A0A0A0MSA8;J3KTH2;A4PBF7;Q92750-2	Transcription initiation factor TFIID subunit 4B	TAF4B;taf4b
1658	Q969R2;A0A0A0MSB4;Q6ZN50;B4DFA8;Q969R2-6;Q969R2-3;Q969R2-2;A0A024R1L4;Q969R2-5;Q969R2-4	Oxysterol-binding protein 2;Oxysterol-binding protein	OSBP2
1659	Q16836-2;A0A0A0MSE2;Q16836-3		HADH
1660	A0A0A0MSF9;Q8N954;Q8N954-2	G patch domain-containing protein 11	GPATCH11
1661	Q15283;A0A0A0MSJ9;Q15283-2;Q59GE8;D6RBA9	Ras GTPase-activating protein 2	RASA2
1662	Q5JTV8;A0A0A0MSK5;H0Y4R4;H0YDU3;H0YD16	Torsin-1A-interacting protein 1	TOR1AIP1
1663	Q9UKS7;A0A0A0MSL2;B4DWF2;Q9UKS7-4;Q9UKS7-2;A0A0A0MT14;A0A024R3Z4;Q9UKS7-7;Q9UKS7-6;Q53SU9;Q53QP1;E7EUI1;Q6PQC4;A0A024R441;Q96LD7;Q9UKS7-3;Q9UKS7-8;E7EPU0	Zinc finger protein Helios	IKZF2;ZNFN1A2
1664	P12821;I3UJJ7;A0A0A0MSN4;P12821-2;B4DKH4;B4DXK6;D3DU13;I6L9B3;F6X3S4;P12821-4;P12821-3;B4DU66;J3KTH9;J3QLR4;J3KSQ5;J3KTB8;J3KS28	Angiotensin-converting enzyme;Angiotensin-converting enzyme, soluble form	ACE
1665	Q5JV73;A0A0A0MSP7	FERM and PDZ domain-containing protein 3	FRMPD3
1666	Q9ULE0;I6L9A7;A0A0A0MSQ8;T2C6S4;Q9ULE0-2;B4DVL0;B3KRN2	Protein WWC3	WWC3
1667	Q3ZCN5;A0A0A0MSS2	Otogelin-like protein	OTOGL
1668	A0A0A0MSS5;B1ALG2;F6UH26;B1ALG1		SMARCA2
1669	P42330;A0A0A0MSS8;S4R3Z2;A6NHU4;B4DKT3;S4R3D5	Aldo-keto reductase family 1 member C3	AKR1C3
1670	Q6EKJ0;Q86UP8;A0A0A0MSY2;Q86Y00;Q86UP8-6	General transcription factor II-I repeat domain-containing protein 2B;General transcription factor II-I repeat domain-containing protein 2A	GTF2IRD2B;GTF2IRD2
1671	Q92800;A0A0A0MSY9;Q92800-3;Q92800-2;Q92800-5;Q92800-4;K7ENP2;K7EK66;K7EJU6;K7EPC0;K7EM79;K7EIH5	Histone-lysine N-methyltransferase EZH1	EZH1
1672	A0A0G2JP84;A0A0A0MSZ8		LILRB4
1673	Q5TC79;A0A0A0MT04;Q8WYT0;B7Z7Z4;Q5TC79-2	Zinc finger and BTB domain-containing protein 37	ZBTB37;pp9003
1674	A0A0A0MT13		PHF20
1675	P08575;X6R433;A0A0A0MT22;P08575-2;B4E0V3;Q6PJK7;M3ZCP1;A0A075B788;B4DSZ5;E9PKH0;A0A0G2JNW2;Q6QIM3;M9MMK9	Receptor-type tyrosine-protein phosphatase C;Protein-tyrosine-phosphatase	PTPRC
1676	Q04828;A0A0A0MT30;P52895;B4DK69;H0Y804;A0A0A0MSD5;B4E0M1;S4R3P0;Q59GU2	Aldo-keto reductase family 1 member C1;Aldo-keto reductase family 1 member C2	AKR1C1;AKR1C2
1677	P38571;A0A0A0MT32;B3KU19;P38571-2;Q5T073;A8K2H6;B3KRG8;Q6ZUY8;B4DE67;Q5T770	Lysosomal acid lipase/cholesteryl ester hydrolase;Lipase	LIPA
1678	Q9UPN6;B7Z876;B7Z3A4;A0A0A0MT33;Q9UPN6-2;Q9H8B2;Q8NDE9;Q05BU5	Protein SCAF8	SCAF8
1679	A0A0A0MT35;Q8TBF2-8;Q8TBF2;Q8TBF2-5;A0A0A0MRV4;Q8TBF2-3;Q8TBF2-6;Q8TBF2-4;J3KRV9;J3KPF6;J3KPF5;Q8TBF2-2;Q8TBF2-7	Prostamide/prostaglandin F synthase	FAM213B
1680	A0A0A0MT44		FLNB
1681	A0A0A0MT72;C9JUH3		CCM2
1682	P26440;A0A0A0MT83;P26440-2;H7C4G6;H0YLC3;H0YN10;H0YKV0;A0A087WVD3;O43577	Isovaleryl-CoA dehydrogenase, mitochondrial	IVD
1683	Q8NI36;A0A0A0MTB8	WD repeat-containing protein 36	WDR36
1684	Q96LW4;A0A0A0MTC0;Q96LW4-2;D6R971;D6R908;D3DP56	DNA-directed primase/polymerase protein	PRIMPOL;FLJ33167
1685	Q9Y2R2;A0A0A0MTD9;A0A0A0MTE6;G3K0T4;F5H2S8;E9PMT0;A0A0B4J1S7;Q9Y2R2-6;Q9Y2R2-3;Q9Y2R2-2;Q9Y2R2-4;B4DZW8;Q9P0U2;E9PM87;Q9Y2R2-5	Tyrosine-protein phosphatase non-receptor type 22;Protein-tyrosine-phosphatase	PTPN22;PTP
1686	Q12770;A8K619;A0A0A0MTG6;Q12770-4;Q12770-2;B7Z6H0	Sterol regulatory element-binding protein cleavage-activating protein	SCAP
1687	O43597;Q7Z783;A0A0A0MTG9	Protein sprouty homolog 2	SPRY2
1688	Q13418;V9HWF0;A0A0A0MTH3;Q13418-3;Q13418-2;A0A087WWY6;E9PQ52;A0A087WW45;Q59FP4	Integrin-linked protein kinase	ILK;HEL-S-28
1689	O14981;Q2M1V9;A0A0A0MTH9;Q8N6J1;Q59HB6;O14981-2;Q6PI32;Q05C17	TATA-binding protein-associated factor 172	BTAF1
1690	O14492;A0A0A0MTI2;C9JK89	SH2B adapter protein 2	SH2B2
1691	Q8N3A8;A0A0A0MTI7;Q49AI7;F5H3X8;B4DQ81;E9PFI7;B2RB27;A8K004;Q8N3A8-2	Poly [ADP-ribose] polymerase 8	PARP8
1692	A0A0A0MTJ9;Q6PIU2-2;H7C046;Q6PIU2-3;F8WE33	Neutral cholesterol ester hydrolase 1	NCEH1
1693	A0A0A0MTL6;Q6ZS17-3;Q6ZS17-4;Q6ZS17-2;Q6ZS17;H3BSV5;H3BQI5;H3BU12;H3BS40;H3BUP6;H3BSX9;H3BV02;H3BP86	Protein FAM65A	FAM65A
1694	Q13617;A0A0A0MTN0;Q13617-2;Q5T2B5;B7Z1Y1;Q5T2B7	Cullin-2	CUL2
1695	Q8N543;A0A0A0MTR2;H3BR79;H3BUA6;H3BR02;B4E360;Q8N543-2;H3BP48	Prolyl 3-hydroxylase OGFOD1	OGFOD1
1696	A0A0A0MTR7;A0A0A0MTC1;A0A024R8W2;Q63HN8-6;Q63HN8-5;Q6ZRW9;I3L3H9;Q9H932		RNF213
1697	A0A0A0MTS7;Q8WZ42-12;Q8WZ42;D3DPG0;Q8WZ42-8;Q8WZ42-13;Q8WZ42-2;C0JYZ2;Q8WZ42-5;Q8WZ42-11;Q8WZ42-4;Q8WZ42-7	Titin	TTN
1698	P23458;A0A0A0N0M2;Q4LDX3;Q8IV82;Q0VGA4;Q6P669	Tyrosine-protein kinase JAK1;Tyrosine-protein kinase;Non-specific protein-tyrosine kinase	JAK1
1699	B3GV30;B3KYW3;G9FJH7;A0A0A0WAE5;E9L5Q4;Q30167;N1NTH4;V5TG83	HLA class II histocompatibility antigen, DRB1-10 beta chain	HLA-DRB1;HLA-DR10
1700	A0A0A1IX96		HLA-C
1701	Q9Y240;Q5U0B9;A0A0A6YY95;V9H0X6;M0R081;A0AUH1	C-type lectin domain family 11 member A	CLEC11A
1702	D3DW85;A0A0A6YY96;P48200;H0YNL8;P48200-2;H0YLE0;H0YN46;H0YMA8;H0YL48	Iron-responsive element-binding protein 2	IREB2
1703	Q8IV61;A0A0A6YYA9;A8KAB8;Q8IV61-2	Ras guanyl-releasing protein 3	RASGRP3
1704	I3L1I5;A0A0A6YYC8	Putative uncharacterized protein LOC100996504
1705	M0R1G4;A0A0A6YYD1	Uncharacterized protein ENSP00000471857	NAV1
1706	Q9Y6Q2;Q3MIM1;Q0VAG8;Q0VAG7;A0A0A6YYG5;A0A0A6YYH4;Q53S48;Q9Y6Q2-3;Q9Y6Q2-2	Stonin-1	STON1;STON1-GTF2A1L;ALF
1707	Q6IBW4;A0A0A6YYG7;Q6IBW4-2;Q6IBW4-4;E5RJN3;Q6IBW4-5;E5RJL4;F8WAR3;H0YC55	Condensin-2 complex subunit H2	NCAPH2
1708	A0A0A6YYG9;P59998-2;F8WDD7;F8WE39;F8WDW3;J3KQB2;Q9Y4R7;C9JSD3;B2RCJ2;Q9Y4R7-6;Q9Y4R7-2;Q9Y4R7-5	Actin-related protein 2/3 complex subunit 4	ARPC4-TTLL3;ARPC4
1709	A0A0A6YYH1;Q7Z6K5-2;H0YL85;H0YL03;P59780;H0YMK0;A0A024RC62;Q6PK37;H0YLI7	Arpin	C15orf38-AP3S2;ARPIN
1710	Q9NQ55;A0A0A6YYI3;Q9NQ55-2;Q9NQ55-3;A8MV53;C9J3W3;H7C446;C9JHF7	Suppressor of SWI4 1 homolog	PPAN;PPAN-P2RY11
1711	Q13360;A0A0A6YYI6	Zinc finger protein 177	ZNF177;ZNF559-ZNF177
1712	A0A0A6YYL4;P57737-3;B3KUH7;I3L167;E7EP81;I3L351;I3L442;Q9Y3D7;I3L0X9;I3L3T0;I3L1U7;I3L2Y6;I3L212;I3L426;I3L359;I3L1M1;I3NI06;I3L1G9;I3L0X8;A0A0B4J298	Coronin;Coronin-7	CORO7-PAM16;CORO7
1713	A0A0A7C522		HLA-C
1714	M9P9U0;A0A0A7C8J0		HLA-C
1715	A0A0E3DDY7;A0A0A7C8U7		HLA-DPB1
1716	A0A0A7C9M6		HLA-DRB1
1717	A0A0E3DDW0;A0A0A7CA59;A0A0G2R179;W5RED3;W5REC3;V5JAQ3;V5JA11;T2KSN6;S4T765;S4T728;S4T726;S4T6V7;S4T6S0;O19628;N0A934;N0A2U5;L0BXX2;L0BXH6;H2A3H7;E9NVG1;D6CIB0;A1YAC1;A0A0G2R1W9;A0A0G2R1M2;A0A0G2R1L9;A0A0G2R1K5;A0A0G2R1J9;A0A0G2R1A3;A0A0G2R193;A0A0G2R186;A0A0G2R152;A0A0E3DDZ1;A0A0E3DDY3;A0A0E3DDY2;A0A0E3DDY1;A0A0E3DDX9;A0A0E3DDX5;A0A0E3DDX2;A0A0E3DDW9;A0A0E3DDW7;A0A0E3DDT7;A0A0E3DDH2;A0A0E3DDF1;A0…		HLA-DPB1
1718	A0A0A7E6I2		ERAP1
1719	A0A0A7KU15;P09619;Q59F04;A8KAM8;Q5UBV6		TSC1-PDGFRB fusion
1720	A0A0A7UXD1		HLA-B
1721	O15118;A0A0A8JCD0;Q59GR1;B4DIP7;K7EQ23;O15118-2	Niemann-Pick C1 protein	NPC1
1722	Q9H6W3;A0A0A8K8C0;Q9H6W3-2	Bifunctional lysine-specific demethylase and histidyl-hydroxylase NO66	NO66;URLC2
1723	A0A0A8K8F0;Q17RY6	Lymphocyte antigen 6K	URLC10;LY6K
1724	Q9H6E5;F5H0R1;A0A0A8K9B1;C9JBX0	Speckle targeted PIP5K1A-regulated poly(A) polymerase	TUT1;URLC6
1725	A0A0A8LCK0		HLA-DRB1
1726	A0A0A8LDW4;Q3LAA8;Q7YQA8;G0Z8F9;D6PZY9		HLA-DRB1
1727	A0A0A8LE32;Q3LAB6		HLA-DRB1
1728	Q96B45;A0A0B4J1R7	UPF0693 protein C10orf32	C10orf32;C10orf32-ASMT
1729	O15392;B7Z7B9;A3E0Z5;E7CU85;A0A0B4J1S3;H3BLT4;O15392-5;O15392-4;O15392-2;A3E0Z4;A3E0Z6;A3E0Z7;A3E0Z8;K7EMW2;O15392-7;O15392-6;O15392-3;K7EP76;K7ELG2	Baculoviral IAP repeat-containing protein 5	BIRC5
1730	Q9UBF8;A0A0B4J1S8;Q9UBF8-3;F8W860;A0A0A0MSL0;E9PL47	Phosphatidylinositol 4-kinase beta	PI4KB
1731	A0A0B4J1V8;Q96G91		PPAN-P2RY11
1732	Q9NRZ9;Q6I7N8;A0A0B4J1V9;Q9NRZ9-3;Q9NRZ9-2;A0A087WSW7;F6XU50;Q9NRZ9-6;Q9NRZ9-5;Q9NRZ9-4;Q9NW36;Q9NRZ9-8;Q9NRZ9-7;B1ALG6;Q9NRZ9-9	Lymphoid-specific helicase	HELLS
1733	O75448;A0A0B4J1W0;O75448-2;F5GY88;B4DSQ6;B4DDR8;F5H5K2;B4DV99;B9TX72;B9TX65;E9PFL1;B9TX69;B9TX64;B9TX63;B4E0S3;H0YEG1;B9TX62;B9TX74;J3KTL3;B9TX73;J3KSU0;F5H2D6;B9TX68	Mediator of RNA polymerase II transcription subunit 24	MED24
1734	A0A0B4J211		ATAD2
1735	A0A0B4J220;L0R588;E9PRG8	Uncharacterized protein C11orf98	C11orf98;C11orf48
1736	Q96PH1-4;Q96PH1;A0A0B4J289;A3QRJ0;Q96PH1-5;Q96PH1-6;Q96PH1-3;Q96PH1-2	NADPH oxidase 5	NOX5
1737	Q9UL33;A0A0B4J294;H3BP13;Q9UL33-2;H3BPN3;H3BUK6;A0A0B4J286;H3BQQ8	Trafficking protein particle complex subunit 2-like protein	TRAPPC2L
1738	B3KP31;A0A0B4J2A0;Q9UHJ6;B4DPJ0	Sedoheptulokinase	TRPV1;SHPK
1739	Q96BF3;Q96BF3-2;A0A0B4J2B0;A0A0B4J2A9	Transmembrane and immunoglobulin domain-containing protein 2	TMIGD2
1740	O00522;A0A0B4J2C7;A4D1F7;O00522-3;C9J718;C9JF32;A0A0C4DG23	Krev interaction trapped protein 1	KRIT1;CCM1
1741	P30042;A0A0B4J2D5;H7C1F6;A0A096LNH5;A0A0B4J2H4;P30042-2;H7C2G3	ES1 protein homolog, mitochondrial	C21orf33
1742	A0A0B4J2E5
1743	A0A0B4J2E8;A0A087WTK9		ORAI1
1744	A0A0B4J2F0		PIGBOS1
1745	Q9BQB6;A0A0B5EEB2;I3L3B4;F8W9H0;E9PLN8;Q9BQB6-3;Q9BQB6-2	Vitamin K epoxide reductase complex subunit 1	VKORC1
1746	Q04771;D3DPA4;A0A0B5HR54;Q53SF4;Q53SV1;C9JHJ7;B4DN51	Activin receptor type-1;Serine/threonine-protein kinase receptor;Receptor protein serine/threonine kinase	ACVR1
1747	A0A0B6XJY7		CTTN
1748	A0A0B6XK12		RHOA
1749	A0A0B7FSI6
1750	A0A0B7FX49
1751	A0A0B7M9W0;C5J3Z7;P30462;D9I8N4;R4ZHA6;D4HP82;D2DL11;D2DKM0;D1G105;C9WCU1;C7FDS9;B9WPP2;B2CYA6;A0A0E3DCS6;A0A0E3DC14;V5JA88;C8CH94;A0A0G2R0W0;A0A0E3DCT1;A0A0A7C5Z8;E9LY29;J7FP00;G1EPV6;F6KRU9;F1CCR8;C8CJC5;C5J022;Q6GYF5;C0LAB3;A0A0A7C9D3	HLA class I histocompatibility antigen, B-14 alpha chain	HLA-B
1752	A0A0B7MGC9		HLA-B
1753	Q14QQ0;A0A0B7MH47;Q5ZGX0;Q9BCT5;Q95IB6;E5FYN0;C7EX07;R5AJZ3;W0HHM6;U6ERN2;I2GUK4;F2XI39;B9VSJ9;A0A023T5V9;B3W6N3;Q0E7X4;A0A068PCV8;E0WMM5;F4NBX4;U6BR78;F4NBX7;F4NBX6;F4NBX5;A9JPE8;A4HQM5;N1NUU1;I2G867;G9IIV0;C6L831;C6KEB2;H6SSQ2;A3F719;B6ED01;C6L832;Q7YNX5;E9ABX4;D2KZ26;D4II61;S5ZR34;Q29853;E1Y7G1;E0WMW0;A0N001;V9VAM7;J7QID7;V5J9Z8;U5IQH0;R4QQV2;R4I4E4;R4I3H0;Q9MY96;Q95IF2;Q5QQ08;Q000J7;O77934;M1…		HLA-B;HLA B;HLA-A;HLA-B gene
1754	A0A0B7MI02;A0A060VCZ9		HLA-B
1755	A0A0B7NNJ6;O19677;Q7YQB1;B8YJM6;A0A0B7NX46;A0A0B7NNN9;A0A0B7NNK4;A0A0B6VWU6;A0A0B7NY70;B1PWE4;A0A060VD00;Q52QV2;T2MJ89;S5DTD9;Q2UV91;G4VTY3;E3Q0Y2;P79497;V5NQR3;F6IQA9;F6IQA7;A0A060VG30;A0A0B7NX39;U6EUF0;A0A0F7YY45;A7UM82;A0A090KF14;S5DL83;X5MFD1;S5DHW6;F6IQB0;F6IQA8;E0X9L1;D5FZQ2;C5J003;I2GUK5;C7C5G9;Q29987;E3Q0X6;U5IRK4;U5IQL8;Q9GIN8;Q9BCN7;Q7JFH6;Q45YJ2;Q1M2X9;Q0ZAW8;O78215;O78201;O78093;O7807…	HLA class I histocompatibility antigen, Cw-2 alpha chain	HLA-C;HLA-Cw;HLA C;HLA-Cw*02023
1756	Q16850;B3KRC6;A0A0C4DFL7;Q16850-2;Q05D40;H7C0D0	Lanosterol 14-alpha demethylase	CYP51A1
1757	G3V5T0;A0A0C4DFM0;G3V4T6;A0A0A0MR33;B2RDN1;G3V267;Q59FU9;O43708-2;G3V3B9;H0YJN8	Maleylacetoacetate isomerase	GSTZ1
1758	Q6ZN55;A0A0C4DFM2;Q6ZN55-2;Q9NT61	Zinc finger protein 574	ZNF574;DKFZp564M2178
1759	A0A0C4DFM7;Q5TAX3;E9PKY2;Q5TAX3-2;X6R5G7;E9PRG2;E9PJN7;E9PQS7;H0YDJ1;H0YEE8;E9PKX1	Terminal uridylyltransferase 4	ZCCHC11
1760	Q8IWA4;A0A0C4DFN1;Q8IWA4-3;Q4AEJ3;Q6AI38;Q4AEJ4;Q05CV7;H7C5H5;Q8IWA4-2;C9JXQ1;C9JQT7	Mitofusin-1	MFN1;hfzo1;DKFZp762F247;hfzo2
1761	A0A0C4DFN3;Q99685-2;Q2VYF8;E7EWX8;H7C4E0;H7C599;H7C5K5;C9J8Q3	Monoglyceride lipase	MGLL
1762	A0A0C4DFP4;Q96IV0-2;Q96IV0;Q96IV0-3;Q96IV0-5;H0Y2P2;Q9NV10;C9JU75	Peptide-N(4)-(N-acetyl-beta-glucosaminyl)asparagine amidase	NGLY1
1763	Q5VU43-2;E9PL24;A0A0C4DFQ0	Myomegalin	PDE4DIP
1764	Q8NCN2;A0A0C4DFQ2	Zinc finger and BTB domain-containing protein 34	ZBTB34
1765	O75069;G5E963;A0A0C4DFR1;Q8IW47;O75069-2;B3KTM7;B2RAX5;Q7Z6C6;A6NJC0	Transmembrane and coiled-coil domains protein 2	TMCC2
1766	Q9NQR1;C9JKQ0;E3VVS3;A0A0C4DFR3;Q9NQR1-2	N-lysine methyltransferase SETD8	SETD8
1767	Q9UBK9;S4R2Z4;A0A0C4DFR8	Protein UXT	UXT
1768	Q9C004;A0A0C4DFS6	Protein sprouty homolog 4	SPRY4
1769	A0A0C4DFT3;Q12959;Q12959-5;Q12959-3;Q12959-6;Q12959-7;Q59FC4;Q12959-8;Q12959-9;B4DF78;E7EQD7;B4E2H8;Q8N3T5;H7C166;Q6PJH1;C9IYP1;C9JCP6;A8MUT6;C9JUA9;C9JN61;C9J110;F2Z2L0	Disks large homolog 1	DLG1
1770	Q9BXS9;Q9BXS9-3;Q9Y3Y1;Q96MZ1;G3XAC1;A0A0C4DFT5;Q86YZ4;Q9BXS9-5;Q9BXS9-7;Q9BXS9-4;Q9BXS9-2	Solute carrier family 26 member 6	SLC26A6;DKFZp586E1422
1771	Q9NQC1;B5MBX1;A8K356;A0A0C4DFT8;B4DFY8;G3XAA4;B3KPL2;Q9NQC1-3;Q9NQC1-2;A8K9C0;C9J929;D6R9B8	Protein Jade-2	JADE2;PHF15
1772	Q9P202;B9EGE6;A0A0C4DFT9;Q9P202-2	Whirlin	DFNB31
1773	A0A0C4DFU2;P04179;Q7Z7M4;P04179-4;Q7Z7M6;Q4ZJI1;Q7Z7M7;F5H4R2;F5GYZ5;Q7Z7M5;A0A0C4DFU1;F5H3C5;P04179-2;A0A0C4DG56;G8JLJ2;P04179-3;Q9UG59;G5E9P6;F5GXZ9;Q6LE88;Q96AM7	Superoxide dismutase;Superoxide dismutase [Mn], mitochondrial	SOD2
1774	Q5TBA9;A0A0C4DFX2;A0A024RDQ1;O14572;Q8NB82;Q96KW4;Q96KW3;Q7Z3N2;H0YE00;B4DNR2;Q99993	Protein furry homolog	FRY;WUGSC:H_248O15.1
1775	A0A0C4DFX3;Q9Y6C2;A0A0A0MT20;Q9Y6C2-2	EMILIN-1	EMILIN1
1776	Q9H3P2;B3KM78;Q53GS8;A0A0C4DFX9;B3KTK5;H0Y3X6;B3KSP0;C9JHL4;C9JEM7;H7C2C7;H7C0W2;Q9H3P2-7;F8W954;F8WF98;H7C2M8;H7C3C2	Negative elongation factor A	NELFA;WHSC2
1777	Q14242;B4DT54;B4DHR9;A0A0C4DFY0;Q14242-2	P-selectin glycoprotein ligand 1	SELPLG
1778	Q9H972;G5E9D9;A0A0C4DFZ6;Q9H972-2	Uncharacterized protein C14orf93	C14orf93
1779	Q58A45;Q58A45-3;A0A0C4DFZ9;Q58A45-2;Q6ZMN5;Q58A45-4	PAB-dependent poly(A)-specific ribonuclease subunit PAN3	PAN3
1780	Q8N8W4;B8XXQ3;A0A0C4DG24;Q8N8W4-2;Q8N8W4-3	Patatin-like phospholipase domain-containing protein 1	PNPLA1
1781	Q9NP71;A0A0C4DG26;C5HU01;Q9NP71-6;Q9NP71-4;Q9NP71-2;Q9NP71-3	Carbohydrate-responsive element-binding protein	MLXIPL
1782	O43933;B4DER6;A0A0C4DG33;O43933-2;Q59FV4;Q96S70	Peroxisome biogenesis factor 1	PEX1
1783	Q8NF91;Q8NF91-4;A0A0C4DG40;Q8NF91-8;Q8NF91-2;Q8NF91-7;A7E2D5;E9PEL9;I6WZ08;I6XTI3;I6WNA2	Nesprin-1	SYNE1
1784	Q8IZ26;B3KU46;A0A0C4DG42;E9PSD0;E9PNZ6	Zinc finger protein 34	ZNF34
1785	A0A0C4DG44;O43464-3;O43464;A8K7G2;O43464-2;O43464-4;P83110;B2BKJ3;P83110-2	Serine protease HTRA2, mitochondrial	HTRA2
1786	A8K6X3;A0A0C4DG89;D3DQA6;D6RJA6;Q0VGL8;H0Y9U3		DDX46
1787	Q495A1;A0A0C4DGA4;C9JZW6;C9J0B0	T-cell immunoreceptor with Ig and ITIM domains	TIGIT
1788	O94929;A0A0C4DGA7;A0A0A0MRD5;O94929-4;D6RHE7	Actin-binding LIM protein 3	ABLIM3
1789	Q13277;A0A0C4DGE4;Q7Z338;F8W9Y0;Q53YE2;Q13277-2;Q13277-3;B4DE70	Syntaxin-3	STX3;DKFZp686L1857;STX3A
1790	Q9NZQ8;A0A0C4DGF4;E9PQF7;B7ZKS6;E9PRW0;B7ZKS5;Q9NZQ8-2	Transient receptor potential cation channel subfamily M member 5	TRPM5
1791	A0A0C4DGF9;B4DRX6;O00443-2;E9PPP3	Phosphatidylinositol 4-phosphate 3-kinase C2 domain-containing subunit alpha	PIK3C2A
1792	Q5ZPR3;A0A0C4DGH0;B4DK26;A8K9J6;Q5ZPR3-3;Q5ZPR3-4;A8K6Q6;H0YL10;Q5ZPR3-2;H0YK40;H0YK59;H0YN29;H0YLT8;H0YN85	CD276 antigen	CD276
1793	Q9Y6R0;B7Z5W0;A0A0C4DGH3;A8K033;M0QXQ4;M0QYC2;Q9Y4I7;M0R0Q4;M0QZV7	Numb-like protein	NUMBL
1794	A0JNW5;A0A0C4DGH6;Q63HQ7;F8W665;A0JNW5-2	UHRF1-binding protein 1-like	UHRF1BP1L;DKFZp686A1736
1795	E7EU35;A0A0C4DGP0;Q9UKF7-2	Cytoplasmic phosphatidylinositol transfer protein 1	PITPNC1
1796	A0A0C4DGP2;A0A0C4DGP5;Q86Y91-2;Q86Y91-3;Q86Y91-4;Q86Y91;Q6NWY8	Kinesin-like protein;Kinesin-like protein KIF18B	KIF18B
1797	A0A0C4DGQ1		ZSCAN5A
1798	P04632;A0A0C4DGQ5;K7ELJ7;A0A075B7C0;K7EKD8;K7EIV0;K7EM73;K7EMQ1;Q96L46;K7ES78	Calpain small subunit 1	CAPNS1
1799	Q6IAN0;A0A0C4DGQ8;J3KRS1;J3QLJ8;J3QKT1	Dehydrogenase/reductase SDR family member 7B	DHRS7B
1800	P56556;A0A0C4DGS0;R4GN43	NADH dehydrogenase [ubiquinone] 1 alpha subcomplex subunit 6	NDUFA6
1801	Q08379;A0A0C4DGS5;Q08379-2;B7ZC06;Q5HYE0;A0A087WYC0;Q5PXD5;H0Y7B8;R4GND7	Golgin subfamily A member 2	GOLGA2
1802	A0A0C4DGT3		IQSEC1
1803	Q643R3;A0A0C4DGT4;B7ZM32;H3BMK4	Lysophospholipid acyltransferase LPCAT4	LPCAT4
1804	Q96AP0;R4GNJ5;A0A0C4DGT6;Q96AP0-2;B4DVI0	Adrenocortical dysplasia protein homolog	ACD
1805	Q9Y4U1;A0A0C4DGU2	Methylmalonic aciduria and homocystinuria type C protein	MMACHC
1806	P02753;Q5VY30;A0A0C4DGV7	Retinol-binding protein 4;Plasma retinol-binding protein(1-182);Plasma retinol-binding protein(1-181);Plasma retinol-binding protein(1-179);Plasma retinol-binding protein(1-176)	RBP4
1807	P57768;E5RGS8;A0A0C4DGW2;P57768-2;E5RJ65;E5RHF1;E5RGQ6;E5RG30;E5RH07	Sorting nexin-16	SNX16
1808	Q9NWU5;E7ESL0;A0A0C4DGX2;J3KQY1;Q9NWU5-2;Q9NWU5-3	39S ribosomal protein L22, mitochondrial	MRPL22
1809	P57735;A0A0C4DGX5	Ras-related protein Rab-25	RAB25
1810	A0A0C4DGZ0;P24928;A0A087WWE2;P24928-2;B4DET1;Q15161	DNA-directed RNA polymerase;DNA-directed RNA polymerase II subunit RPB1	POLR2A
1811	Q8N5P1;Q53RD8;A0A0C4DGZ1	Zinc finger CCCH domain-containing protein 8	ZC3H8;LOC84524
1812	P07359;A0A0C4DGZ8;A5CKE2;E0D854;L7UV37;L7UYB8;E0D852;E0D853;L7URT5;E5FY30;Q06AK0	Platelet glycoprotein Ib alpha chain;Glycocalicin	GP1BA
1813	Q9NVU0;B4DDR0;A0A0C4DH01;Q53GZ2;Q9NVU0-5;Q9NVU0-4;Q9NVU0-3;Q9NVU0-2;H3BM46;H3BRY1;H3BMR4	DNA-directed RNA polymerase III subunit RPC5	POLR3E
1814	A0A0C4DH44		RPL30
1815	P16410;Q9BZK2;A0A0C4DH58;Q8TDA6;Q6GR94;P16410-5	Cytotoxic T-lymphocyte protein 4	CTLA4
1816	A0A0C4ZKA8;A0A0G2JN94;A0A0G2JP24;A0A0G2JML5;A0A0G2JNG9;A0A0C4ZPA0;A0A087WYC3;A0A087X144;A0A5B9;A0A075B6S1	T-cell receptor beta-2 chain C region	TRB;TRBC2
1817	Q96SN8;Q5CZA0;B7ZLE9;A6H8X1;B9EG74;Q66GT8;B3KVI2;A0A0C4ZLW1;Q96SN8-4;Q96SN8-3;Q96SN8-2;Q6MZT4;A0A0A0MRG9;B1AMJ5;Q7Z3M0;F8WF55;F8WCI3;Q5JTU8;C9K0C9	CDK5 regulatory subunit-associated protein 2	CDK5RAP2;DKFZp686D1070;DKFZp686E2242;DKFZp686M1993
1818	P04440;X5LU29;I4EC15;A0A0D6K9C3;D5GXL3;D4IIJ3;X5MI12;A0A0A1TTQ1;H0Y7G7;H0Y5P2;A0A0D6K947;B4DW09;Q30161;A0A0G2JII1	HLA class II histocompatibility antigen, DP beta 1 chain	HLA-DPB1;HLA-DRB1
1819	A0A0D9SEI0;Q9P0P8	Uncharacterized protein C6orf203	C6orf203
1820	Q96EK7;B4DKV5;A0A0D9SEJ5;F5GY05;B4DSS4;B4DG54;Q96EK7-2;Q96EK7-3	Constitutive coactivator of peroxisome proliferator-activated receptor gamma	FAM120B
1821	Q13950-3;A0A0D9SEN7	Runt-related transcription factor 2	RUNX2
1822	A0A0D9SER5;P21127;A0A0D9SEI3;B7ZVY7;A0A0D9SEN2;J3QR44;P21127-8;P21127-3;P21127-2;P21127-9;J3QR29;B4E3D9;P21127-6;J3QKR5;P21127-10;Q6P5Y5;A4VCI5;P21127-4;P21127-5;Q9UQ88-9;Q6PK02;Q3SWV2;A0A087WYI9;A0A087X1I0;B4DII1	Cyclin-dependent kinase 11B	CDK11B;CDC2L1;CDC2L2
1823	B7Z5I0;B7Z4N3;A0A0D9SET0;Q86UL8;A0A0D9SGF2;A0A0D9SGF8;A0A0D9SEY4;B7Z4H4;D6W5N0;E7EWI0;A0A0E3D6M1;A0A0D9SGI1;Q86UL8-2	Membrane-associated guanylate kinase, WW and PDZ domain-containing protein 2	MAGI2
1824	Q6VN20;A0A0D9SEU5;R4GMX8;Q6VN20-3;R4GNA3;R4GN91;B4E1Y2;B3KP49;Q6VN20-2;R4GMX7	Ran-binding protein 10	RANBP10
1825	G5E948;A0A0D9SEY1;Q53TX8;V9HWH3;B7Z3V5;A0A0D9SG62;C9J840;Q5MD60		MAP4K4;HEL-S-31
1826	Q5JUK3;C9JYL2;C9JAX7;A0A0D9SEY3;A0A0D9SFR1;A0A0D9SFC8;C9J9Y7;Q5JUK3-4;Q5JUK3-3;Q5JUK3-2	Potassium channel subfamily T member 1	KCNT1
1827	Q8NFP9;Q5T321;A0A0D9SF28;F5GXV7;B3KVG9;B3KXQ8;Q6N008;A0A0A6YYC1;B3KRF6;Q8NFP9-3;B7Z4S7;B7Z9H4;Q8NFP9-2	Neurobeachin	NBEA;DKFZp686I03263
1828	Q9Y3T6;E5RIQ4;A0A0D9SF44;A0A0D9SG39;E5RHX3;B4DE49;E5RIK1;Q9Y3T6-2	R3H and coiled-coil domain-containing protein 1	R3HCC1
1829	A0A0D9SF53;O00571;A0A0D9SFB3;A0A0D9SG12;B5BTY4;Q59GX6;O00571-2;B4DLU5;Q5S4N1;B4E3C4;B4DLA0;A0A087WVZ1;A0A087WX09;Q9NQI0-3;H0Y960	ATP-dependent RNA helicase DDX3X	DDX3X
1830	Q96S08;A0A0D9SF58;H0Y7D3		RUVBL;CHTF18
1831	Q86Y97;A0A0D9SF94	Histone-lysine N-methyltransferase SUV420H2	SUV420H2
1832	A0A0D9SFE4		DNM1
1833	Q99418;A0A0D9SFG6;Q99418-2;G5E9B7;F8W8E2;Q15795;Q59F87;B4DS60;M0QZ92;M0R2J0	Cytohesin-2	CYTH2
1834	P08235;B4E2K8;B0ZBF8;Q59GQ3;B0ZBF6;A0A0D9SFL9;P08235-2;P08235-4;P08235-3	Mineralocorticoid receptor	NR3C2
1835	Q08AE8;Q08AE8-2;A0A0D9SFV5;Q08AE8-5;J3KNG6;B4DWX0;Q08AE8-3;Q08AE8-4;K7EMJ7;Q96AS4;K7EQR2;K7ENV1;C9JYR7	Protein spire homolog 1	SPIRE1
1836	A0A0D9SG04;Q53SF7;B7Z2P5;Q53SF7-4;Q53SF7-3;Q53SF7-2;A0A0B4J1Z0;B3KMG7;F8WEK0;H7C1G2;REV__O75820-3;REV__O75820-4;REV__B7ZLK9;REV__O75820-2;REV__B2R962;REV__O75820	Cordon-bleu protein-like 1	COBLL1
1837	Q6ZN11;A0A0D9SG64;B4E1A1;Q6ZN11-3;Q6ZN11-2	Zinc finger protein 793	ZNF793
1838	P49459;A0A0D9SG71;B4DWT6;Q53G67;Q53G86;P49459-3;A0A0D9SEZ6;P49459-2	Ubiquitin-conjugating enzyme E2 A	UBE2A
1839	A0A0D9SGE8;Q8IWS0-3;Q5JRC6;Q8IWS0-2;Q8IWS0-4;B4E138	PHD finger protein 6	PHF6
1840	A0A0D9SGF6		SPTAN1
1841	O43426;A0A0D9SGJ6;J3KQV8;O43426-4;J3KPK1;B9EGN3;C9JFZ1;O43426-2;B4E1Z3;Q1ZYQ4;C9JW66;Q05CZ1;O43426-5;B4DIP0;H7BZC2;H7BZ56;C9J1Z6	Synaptojanin-1	SYNJ1
1842	Q15014;Q5JXX1;Q5JXX2;A0A0E3D6L8;B3KWX6;Q53EY5;B3KX14;B4DXQ8;Q5JXX6;A0A0A0MT59	Mortality factor 4-like protein 2	MORF4L2
1843	A0A0E3DD93
1844	Q9NS56;A0A0F6QNT9;Q9NS56-2	E3 ubiquitin-protein ligase Topors	TOPORS
1845	Q5Y7H0;A0A0F6R8Y9;Q67AG0;Q67AF9;Q67AF8;Q67AF7;Q67AF6;Q67AF5;Q67AF4;Q67AF3;Q67AF2;Q67AF1;Q67AF0;Q67AE9;Q67AE8;Q30069;B7ZW51;Q5Y7C3;Q30063;Q2LIR1;Q2LIQ8;L8E864;A0A0G2JPN2;Q9UM30;Q29885		HLA-DQA1
1846	A0A0F7KYT8;P51114;A0A0F7L1S3;A0A0F7L0Q8;P51114-2;B4DM78;P51114-3;E9PFF5;B4DM21;E7EU85;B4DGH9;C9JAJ4;C9JZE0;C9JY20;H7C4S4;Q14341;C9IZ22;C9J5B4	Fragile X mental retardation syndrome-related protein 1	FXR1
1847	A0A0F7NGI8;Q32MZ4-3;Q05D04;B4DPC0	Leucine-rich repeat flightless-interacting protein 1	LRRFIP1
1848	A0A0F7T891
1849	P13747;Q29939;Q59EE1;Q6DU50;Q6DU44;A0A0F7WBW2;Q2L6I5;B4DL31;I3RW89;E2G051;S5RFZ0;A0A0F7W1Q1;B4DQ91;W0NXW9;S4W2A6;Q9MW44;Q29896;B4DVK7;Q30171;W0NTJ0;Q9TNU8;O19744;A0A0A8LFF7;B4DV30;Q9TNU7;Q30168;Q6KBZ5;O19682;O19683	HLA class I histocompatibility antigen, alpha chain E	HLA-E;HLA-B
1850	O60610;A0A0G2JH68;O60610-2;O60610-3;A0RZB8;Q6URC4;H9KV28;B4DVR3;Q96IL1;Q7KZJ7;B4E2I7;A0RZB7;E5RJ79;H7C2W8;Q6UUU0	Protein diaphanous homolog 1	DIAPH1
1851	P28068;F6UB75;E9PD01;B4DJ08;A0A0G2JIJ2;A0A0G2JI43;X5CKA5;Q59F83;Q6LEU6;B4DVC2	HLA class II histocompatibility antigen, DM beta chain	HLA-DMB
1852	B2RDZ1;B7ZL25;B4E0K6;A0A0G2JIA5;A0A0G2JL52;Q5ST30;A0A0A0MTG1;Q5ST30-3;Q5ST30-4;Q9H6B7;Q5ST30-2	Valine--tRNA ligase, mitochondrial	VARS2
1853	A2BF26;A0A0G2JIF0		HLA-C
1854	Q5SUL5;M4QEH4;C5IWX4;A0A0G2JIF2;P30443;B7ZAP7;P30455;A0A060VCZ1;A0A060VCW6;I4EPX9;Q5ZGM8;I3ZN77;Q59GJ2;A0A0G2JL56;A0A060VD08;Q5MCQ6;Q95HA5;R9UTP9;R7RV73;K7SHJ4;E0WN91;C7ENH9;B6ECH3;A7WPI8;A0A078BPG3;A0A078BNH2;Q0E7X3;A0A0G2JI36;A0A0D6K978;B7VF83;F6IQR9;S0F2I4;J7JHS1;E0WN90;G4V593;W8SKC0;H6SSQ1;H6SSQ0;G8ZKX4;C7U2Z0;U5YMM6;A0A090KKK5;R7RVB7;L7UVL0;N1NV67;M5EF56;H6SFV4;C5J3U2;H6SHQ4;Q95IG4;U5YKD6;A0…	HLA class I histocompatibility antigen, A-1 alpha chain;HLA class I histocompatibility antigen, A-36 alpha chain	HLA-A;HLA-A*01;HLA-A null
1855	Q9Y242;D2IYK5;A0A0G2JIJ7	Transcription factor 19	TCF19
1856	Q6P9F5-2;Q6P9F5;A0A0G2JK97;A0A0G2JMU7;A0A0G2JIV5	Tripartite motif-containing protein 40	TRIM40
1857	A8K5I0;A0A0G2JIW1;P0DMV9;P0DMV8;P0DMV8-2;B4DI39;B4DFN9;B4E388;B4DNX1;B4E1T6;Q9UQC1	Heat shock 70 kDa protein 1B;Heat shock 70 kDa protein 1A	HEL-S-103;HSPA1B;HSPA1A
1858	O95870;A0A0G2JJD3;O95870-2;A8K0A4;B3KNX9;A0A0G2JI89;F2Z3H2;F2Z3G6	Abhydrolase domain-containing protein 16A	ABHD16A;BAT5
1859	O95866;O95866-5;A0A0G2JJG8;O95866-3;B7ZLJ5;O95866-6;F8WDG3	Protein G6b	G6B;C6orf25
1860	A0A0G2JK05
1861	P0C0L5;F5GXS0;A0A0G2JL54;B4DIE5;B4DDH0;B4E344;B7Z1F8;Q6U2E7;Q9UM89;Q6XMI6	Complement C4-B;Complement C4 beta chain;Complement C4-B alpha chain;C4a anaphylatoxin;C4b-B;C4d-B;Complement C4 gamma chain	C4B
1862	I3L2W0;I3NI49;I3L349;I3L1Q0;I3L2X0;A0A0G2JLL5;I3L2I9;I3L3M9;I3L2G8;I3L2N0;I3L308;A8K7D5;Q9UNE2-2;Q9UNE2;I3L181	Rab effector Noc2	RPH3AL
1863	Q6GTX8;A0A0G2JNK8;A0A0G2JMI0;A0A0G2JNU6;A0A0G2JQ50;A0A0G2JP18;A0A0G2JLV7;Q6GTX8-3;Q6GTX8-2;A8MZ84;D3YTC8;A0A0G2JM94;Q6GTX8-4;F8WC07;Q6ISS4;A0A087X1V4;C9JFQ0;C9IZB2;A0A0G2JLQ0;A0A0G2JMC3;A0A0G2JN10;W4VSQ5;A0A0G2JMB1;A0A0G2JPH6;Q6ISS4-2	Leukocyte-associated immunoglobulin-like receptor 1	LAIR1
1864	Q9NX02;A0A0G2JMG8;A0A0G2JLX3;J3KN39;A0A0G2JPQ2;Q9NX02-5;Q9NX02-2;A8K9G6;Q9NX02-4;A0A0G2JP37;A0A0G2JNC8;A0A0G2JLQ8;A0A0G2JPB6;Q9NX02-3;F5GYZ4;K7EPE6;Q8WY49;K7ELX1;F5H5B1;B4DQ44	NACHT, LRR and PYD domains-containing protein 2	NLRP2
1865	A0A0G2JM46;A0A0G2JMG1;A0A0G2JMZ3;O75022;A0A0G2JQ21;A0A0G2JMM1;O75022-3;O75022-2;U5XJY1;U5XHC3;U5QBH7;A0A0G2JPK5;U5QBC5;U5QB77;U5QEM4;U5QEV1;A0A0G2JPW2;A0A0G2JPG2;A0A0G2JPN1;A0A0G2JNW3;A0A0G2JLU2;A0A0G2JLX9;A0A0G2JPI7;A0A075B7A5;F8WD89;A0A0G2JMJ0;U5QB73;Q8N6C8-2;A0A0G2JNG2	Leukocyte immunoglobulin-like receptor subfamily B member 3	LILRB3
1866	A0A0G2JM62;A0A0G2JMB4;K7N5M4		B2M
1867	Q8N149;A8MZH0;A0A0G2JMW8;A0A0G2JMC9;Q8N149-3;Q8N149-4;Q8N149-2	Leukocyte immunoglobulin-like receptor subfamily A member 2	LILRA2
1868	P01903;B0UXD8;A0A0G2JMH6;Q30118;B4DVL4;A0A0G2JH46;Q59GE3;B4DLJ8;B4E2U4;B4DW37;B7Z6Z1;O19697	HLA class II histocompatibility antigen, DR alpha chain	HLA-DRA;HLA-DRA1
1869	A0A0G2JML1
1870	A0A0G2JMP4;A0A0G2JLR8;A0A0G2JM77;A0A0G2JM50;A0A0G2JPW8;U5XI30;Q6PI73;U5QBB5;U5XHE4;U5XHE0;U5XHD7;A0A0G2JMN6;A0A0G2JPH9;U5QEL4;U5XI37;U5XH26;A0A0G2JN43;A0A0G2JMJ1;A0A0G2JN36;A0A0G2JLX6;U5XH23;U5XKI1;Q6PI73-2		LILRB3
1871	A0A0G2JMW2;A0A0G2JMR0
1872	A0A0G2JMX5
1873	A0A0G2JMZ5
1874	Q8N423;A0A0G2JNT8;A0A0G2JN35;A0A0G2JPH5;Q8N423-2;A2IXV5;Q8N423-4;A0A0G2JM05;A0A0G2JLS7	Leukocyte immunoglobulin-like receptor subfamily B member 2	LILRB2;MIR cl-10
1875	I3L4J3;A0A0G2JNB1;A0A0G2JQF5		KANSL1
1876	A0A0G2JQE0;A0A0G2JNC7;Q13075-2;B4DHI2;REV__B4E1N1;REV__Q68CW5;REV__Q6NXE6-2;REV__Q6NXE6	Baculoviral IAP repeat-containing protein 1	NAIP
1877	O75943;H0Y9J8;A0A0G2JNH5;A0A0G2JP78;A0A0G2JPT5;O75943-3;O75943-4;O75943-2	Cell cycle checkpoint protein RAD17	RAD17
1878	A0A0G2JNL1;Q8NHJ6-3	Leukocyte immunoglobulin-like receptor subfamily B member 4	LILRB4
1879	A0A0G2JNQ7;A0A0G2JNE7;A0A0G2JNH0;Q8N423-3;H7C0C3;A0A087X1K2;O75023;A0A0G2JNY7;O75023-2;O75023-3
1880	A6H8Y1;A0A0G2JNU3;A6H8Y1-7;A6H8Y1-6;B1WB49;A6H8Y1-2;A6H8Y1-5;A6H8Y1-4;A6H8Y1-3;H0YCV8;A0A0G2JN16;A0A0A0MRX7	Transcription factor TFIIIB component B homolog	BDP1
1881	Q9Y666;A0A0G2JNW7;H0YB78	Solute carrier family 12 member 7	SLC12A7
1882	Q14160;A0A0G2JNZ2;Q14160-2;A0A0G2JMS7;H0YCG0;A0PJK8;H0YDF9;Q8WYU8;Q5T0G3;Q9BTT6-2	Protein scribble homolog	SCRIB
1883	A0A0G2JPB1
1884	A0A0G2JPD4;P01861;O95978	Ig gamma-4 chain C region	IGHG4
1885	Q14160-3;A0A0G2JPP5	Protein scribble homolog	SCRIB
1886	D2DJS5;H7C340;A0A0G2JPS7;Q6UX27-2;Q6UX27	V-set and transmembrane domain-containing protein 1	VSTM1
1887	A0A0G2JPT2
1888	A0A0G2JPU4
1889	A0A0G2JPV4
1890	Q8IXL6;A0A0G2JQD6	Extracellular serine/threonine protein kinase FAM20C	FAM20C
1891	P30711;A0A0G2JRQ5;A0A0G2JMS2;A0A0G2JQD8;A0A0G2JRG0;A0A0G2JQD2;Q4W251;A0A0G2JQM0;A0A0G2JRN4;A0A0G2JRJ5;Q4W252;P30711-2	Glutathione S-transferase theta-1	GSTT1
1892	Q13075;E7EQW0;B7ZLE8;A0A0G2JS53;E5RJA3	Baculoviral IAP repeat-containing protein 1	NAIP
1893	Q13227;Q3SY98;I3L4X7;I3L3Y9;A0A0G2R4E5;Q13227-2	G protein pathway suppressor 2	GPS2
1894	P24864;I3L413;C9J2U0;V5W5X2;A0A0G3DHS8;P24864-2;P24864-3	G1/S-specific cyclin-E1	CCNE1
1895	Q99501;A0A5E8;Q99501-4;Q99501-2;A0A024R1J4;Q99501-3;B4DWX4;C9JFI0;C9JRR6	GAS2-like protein 1	GAS2L1
1896	Q9UBK7-2;A0AUY0;Q6IC14;Q9UNT1-2;Q9UNT1;Q9UBK7;Q9UNT1-3;Q9UBK7-3;F2Z2T3;F2Z3J7;E7EWW3;B7ZBD4;B7ZBD5;A8MXF6;F2Z3A9;F2Z2E5;Q2TAB6	Rab-like protein 2A;Rab-like protein 2B	RABL2A;RABL2B
1897	A0AUZ9;A0AUZ9-2;A0AUZ9-4;A0AUZ9-3;H7C2S5;H7BZ78;H7C1T2	KAT8 regulatory NSL complex subunit 1-like protein	KANSL1L
1898	Q92547;A7E2X7;A0AV47	DNA topoisomerase 2-binding protein 1	TOPBP1
1899	Q13033;Q13033-2;A0AV58;G3V340;G3V3G7;Q0VAF9;H0YJT2;H0YJZ4	Striatin-3	STRN3
1900	A0AVK6;E9PMT9	Transcription factor E2F8	E2F8
1901	Q99728;B4DX74;Q53F80;B2RAM8;A0AVN2;Q99728-3;Q99728-2;F6MDI4	BRCA1-associated RING domain protein 1	BARD1
1902	A0JLS4		C10orf47
1903	P37275;B4DS26;B4DSB8;B4DGU2;A0JLS9;B2RBI8;Q13088;P37275-3;P37275-4;P37275-5;P37275-2;H0YMD3;H0YND9;Q32Q63;H0YMN2;F6TDF5	Zinc finger E-box-binding homeobox 1	ZEB1
1904	A0JLT2;J3KR33	Mediator of RNA polymerase II transcription subunit 19	MED19
1905	Q9UHX3;A8K6W1;A0JNV7;M0R0K5;Q9UHX3-4;Q9UHX3-6;Q9UHX3-3;Q9UHX3-2;B4DWB8;Q53GP0;M0QY55;Q9UHX3-5;B4DQ88	EGF-like module-containing mucin-like hormone receptor-like 2	EMR2;ADGRE2
1906	Q03468;A0JP10;E7EV46;A8K4Q3;D6R9X7;B4DZN6;A0A096LP03;Q59FF6	DNA excision repair protein ERCC-6	ERCC6;ERCC6-PGBD3;hCG_32740
1907	Q99570;B2RAJ6;A0JP11;D6RJ98;D6RAC3;D6RBB7	Phosphoinositide 3-kinase regulatory subunit 4	PIK3R4
1908	Q15819;A0M8W4;G3V113;H0YBP9;H0YBX6	Ubiquitin-conjugating enzyme E2 variant 2	UBE2V2
1909	Q2TAY7;A0MNN4;Q2TAY7-2	WD40 repeat-containing protein SMU1;WD40 repeat-containing protein SMU1, N-terminally processed	SMU1
1910	Q9BQ67;Q8NCK5;A0MNN5;Q8TCJ8;B2RDP6;M0QX71;B4DTI1	Glutamate-rich WD repeat-containing protein 1	GRWD1;DKFZp564C172
1911	Q8TC44;Q8IU52;A0MNP0;Q8TC44-2;B4DIH4;Q69YK8	POC1 centriolar protein homolog B	POC1B;TUWD12;WDR51B
1912	Q96DI7;A0MNP2;B2R9I9;Q96DI7-2;Q9NSS8	U5 small nuclear ribonucleoprotein 40 kDa protein	SNRNP40;WDR57
1913	A0MZ66;A0MZ66-3;A0MZ66-4;A0MZ66-6;A0MZ66-5;A0MZ66-8;A0MZ66-2;A0MZ66-7	Shootin-1	KIAA1598
1914	P02042;A0N071;D1MGQ0;E9PFT6;B2M1S8;Q4F786;D1MGP8;C9JRG0;Q9UM85;Q9UE58;Q9Y6D8;Q2XP30;A8MUF7	Hemoglobin subunit delta	HBD
1915	O00574;A0N0N3	C-X-C chemokine receptor type 6	CXCR6
1916	P32248;J3KSS9;B2R6V6;A0N0Q0	C-C chemokine receptor type 7	CCR7
1917	A0N0R1;P10147;Q14745;P16619	C-C motif chemokine;C-C motif chemokine 3;MIP-1-alpha(4-69);C-C motif chemokine 3-like 1;LD78-beta(3-70);LD78-beta(5-70)	CCL3;CCL3L1
1918	P32302;Q2YD84;A8K647;A0N0R2;P32302-2	C-X-C chemokine receptor type 5	CXCR5;BLR1
1919	P10966;P10966-4;Q9UQ56;B4E0Z8;A0N2Q4;B4E0F8;E9PD41;Q53QL8;P10966-7;P10966-9;P10966-8;A6NJW9;P10966-3;P10966-2;P10966-6	T-cell surface glycoprotein CD8 beta chain;Putative T-cell surface glycoprotein CD8 beta-2 chain	CD8B;CD8<beta>1;CD8B1;CD8BP
1920	P01598;A0N5G1;P01596;P01602	Ig kappa chain V-I region EU;Ig kappa chain V-I region CAR;Ig kappa chain V-I region HK102	V<kappa>1;IGKV1-5
1921	A0N5G5;B1N7B8		V<kappa>3
1922	A0PBY4		HLA-A
1923	J3QSV6;A0PJ61;I3L3C4;I3L234;I3L1A3;J3KPU7;I3L2F2;I3L4T8;I3L1Y4		RSL1D1
1924	Q8TF76;A0PJ70;A8K9K0;Q8TF76-2	Serine/threonine-protein kinase haspin	GSG2
1925	A0PJ71;E5RGU1;E5RGR7;E2QRP0;V9PAU0;E5RGN7;V9PBC6;V9PAP6		NBN
1926	Q86X95;A0PJI7;Q86X95-2	Corepressor interacting with RBPJ 1	CIR1;CIR
1927	Q8N655;A0PJI9	Uncharacterized protein C10orf12	C10orf12
1928	A0PJY2;A0PJY2-2;A0PJY2-3	Fez family zinc finger protein 1	FEZF1
1929	A0PK02		PLXNB2
1930	Q96JQ2;A1A4B9;A0PJD0;Q6NUQ2	Calmin	CLMN
1931	A1A4S6;B4E2W2;H0Y8W5;Q86T21;Q8ND72;Q3KQX3;Q9H7G7;Q6IA27	Rho GTPase-activating protein 10	ARHGAP10
1932	A1A5C4;A0A087WVV2;F8W7S5;B3KSG1;A0A087WU26		RRBP1
1933	A1A5C5		RRBP1
1934	A1E282
1935	A1E284
1936	A1E286		OXCT1
1937	A1L0T0;M0R026;Q59GP4;M0QZX5;M0R1B5;E9PJS0;E9PL44	Acetolactate synthase-like protein	ILVBL
1938	A1L170;A1L170-2	Uncharacterized protein C1orf226	C1orf226
1939	Q86TX2;E9KL42;A1L172;B4DV16;G3V4F2;B7ZMC1;B3KSA0;P49753-2	Acyl-coenzyme A thioesterase 1;Acyl-coenzyme A thioesterase 2, mitochondrial	ACOT1;ACOT2
1940	Q9BWW4;A1L192;Q9BWW4-2;Q9BWW4-3;P81877;D6RAC5;B7Z4K7;A0A087WVT6;A0A087X159;P81877-2;P81877-4;P81877-5;P81877-3;U3KQ46	Single-stranded DNA-binding protein 3;Single-stranded DNA-binding protein 2	SSBP3;SSBP2
1941	A1L390;A1L390-3;A1L390-2;G3V311;G3V3I3;G3V278	Pleckstrin homology domain-containing family G member 3	PLEKHG3
1942	Q7Z417;A1L3A7;Q7Z417-2	Nuclear fragile X mental retardation-interacting protein 2	NUFIP2
1943	Q66K14;Q66K14-2;A1L3A9;B9A6K8;B3KQE0;B3KM54;Q9BW24;G3V133;B3KMA7;B4E3K0;B3KW15;H0YB08;E5RIN2;H0YB58	TBC1 domain family member 9B	TBC1D9B
1944	Q2TAL8;A1L3Z9;Q9NXG9;Q9H9Z1	Glutamine-rich protein 1	QRICH1
1945	A1L461;Q9UBZ9;Q49AI5;Q9UBZ9-2	DNA repair protein REV1	REV1
1946	P08183;Q59GY9;A4D1D2;A1L471;P08183-2;A7J1S5;A7J1R2;F4ZV79;F4ZUX9;F4ZUV0;B5U2G4;F5H7U2;B4DFR8;B3KNJ8;Q8NDJ1;Q8NCH1	Multidrug resistance protein 1	ABCB1
1947	Q9UPS8;E7ESJ3;A1L497;Q9UPS8-3;Q9UPS8-2	Ankyrin repeat domain-containing protein 26	ANKRD26
1948	P52429;Q59FU4;I3L112;A1L4Q0	Diacylglycerol kinase epsilon;Diacylglycerol kinase	DGKE
1949	A1X283;G3V144	SH3 and PX domain-containing protein 2B	SH3PXD2B
1950	P04156;B3KQX7;B4DI53;B4DDS1;B4DJ65;Q86XR1;D4P3Q7;A2A2V1;Q6FGR8;Q6FGN5;Q53YK7;B2R5Q9;A1YVW6;Q6SES1;O75942;P04156-2;Q540C4;X6RKS3;B2NI05;B2NI04;Q5U0K3	Major prion protein	PRNP
1951	A1Z1D7;A0A078N1N5;D3JW64;Q29952;Q29951;Q29949		HLA-A
1952	Q99798;A2A274;B4DZ08;B2RBW5;Q71UF1;B4DEC3;B4DW08;O75944	Aconitate hydratase, mitochondrial	ACO2
1953	A2A288;A2A288-4;A2A288-3;H0Y4Y6;B7ZBA4;Q8NF40	Probable ribonuclease ZC3H12D	ZC3H12D
1954	Q86X10;A2A2F0;Q86X10-2;Q86X10-3;B3KWL5;Q86X10-4;B4E2E8;Q6MZJ2	Ral GTPase-activating protein subunit beta	RALGAPB
1955	Q9HCF6;H7BYP1;G5E9G1;A2A3F3;A2A3F4;E9PBI7;A2A3F7;Q9HCF6-8;Q9HCF6-4;Q9HCF6-2;Q9HCF6-5;Q9HCF6-6;Q9HCF6-3;Q9HCF6-7;Q9HCF6-11;Q9HCF6-10;Q504Y1;A0A023JDW0;Q4VXD4;Q9H200;Q6NW43;Q8TBK0;Q9HCF6-12	Transient receptor potential cation channel subfamily M member 3	TRPM3
1956	A2A3N6	Putative PIP5K1A and PSMD4-like protein	PIPSL
1957	P62753;Q96DV6;A2A3R6;A2A3R5;A2A3R7;Q9BZU1	40S ribosomal protein S6	RPS6
1958	A2AAZ0;Q67AJ0;Q67AI9;U3Q232;U3PXY6;Q5Y7D6;Q5SU54;U3PYN4;U3PYN7;U3Q055;U3Q229;E9PIB1;Q59F80		HLA-DQB1
1959	A2AJT9;A2AJT9-3;A2AJT9-2;B7ZLM9	Uncharacterized protein CXorf23	CXorf23
1960	O60927;A2BEK1;Q5SRK2	Protein phosphatase 1 regulatory subunit 11	PPP1R11
1961	O15534;A2I2P6;A8K4U6;J3KTM2;O15534-4;J3KRL7;J3QL46;J3QL55;Q6IN51;J3QSH9	Period circadian protein homolog 1	PER1
1962	Q96CC6;F8WCF7;A2IDA2;F8WBS4;B3KPT2;B4E3N5;B4E3Q0;B8ZZ07;Q4TT58	Inactive rhomboid protein 1	RHBDF1
1963	Q13084;A2IDC6;Q4TT37;Q6FHK1;A2IDC7	39S ribosomal protein L28, mitochondrial	MRPL28
1964	A2KBC6;P18135;A2JA19;P01603;P01593	Ig kappa chain V-III region HAH
1965	A2MYD4;Q5NV90;P01717	Ig lambda chain V-IV region Hil	V2-7;V2-17
1966	A2N4P8		IL2R
1967	A2NX48		BPI
1968	A2NX49;O00763;A0A0C4DGT1;O00763-3;O00763-2;A0A087WVR6;A0A087X0W4;B4DYJ7;Q4G170;F8W8T8;H0YGH5;B4DYM0;Q59GJ9
1969	A2NYU7
1970	Q86VI3;F2Z2E2;A2RRC9	Ras GTPase-activating-like protein IQGAP3	IQGAP3
1971	Q9H171;A2RRL9;Q9H171-7;Q9H171-3;Q9H171-4;Q9H171-2;A8K4F3;Q9H171-6	Z-DNA-binding protein 1	ZBP1
1972	A2RRP1;A2RRP1-2;G1UI26;H0Y5G7;H7BZU5;H7C007;C9JCM7;H7BZR3;H7C1U4;H7C1Y9	Neuroblastoma-amplified sequence	NBAS
1973	A2RTX5;A2RTX5-2;B7ZLP8	Probable threonine--tRNA ligase 2, cytoplasmic	TARSL2
1974	P19823;A2RTY6;D3DRR6;Q5T985;A0A087WTE1;B4DM79;Q5T987	Inter-alpha-trypsin inhibitor heavy chain H2	ITIH2
1975	Q14149;A2RU29;Q4VBZ9;B4DHJ4;Q86YD6;H0YHQ4;H0YIR5	MORC family CW-type zinc finger protein 3	MORC3
1976	P51159;A2RU94;H3BN55;Q6IAS8;P51159-2;H3BVH7;H3BUD9;H3BS49;H3BU81	Ras-related protein Rab-27A	RAB27A
1977	A2RUB6;A2RUB6-3;C9JYB8;F8WCY0;F8WDJ0;A2RUB6-4;A2RUB6-2	Coiled-coil domain-containing protein 66	CCDC66
1978	O75044;A2RUF3;B7ZM87;Q5VZB5;A0A075B7B5;B7Z3G4;P0DMP2;B4DDU0;P0DJJ0;B4DFE5;Q5VZB4;B1AKK3;E9PDX4;A0A087WW56;A0A075B7C8;A0A075B7E9;Q5VZB3;A0A087X0L1;A0A075B7E6;A0A087X1G6;B3KM24	SLIT-ROBO Rho GTPase-activating protein 2;SLIT-ROBO Rho GTPase-activating protein 2B	SRGAP2;SRGAP2B
1979	O00750;F5GWN5;B7ZM86;A2RUF7;Q4LE65	Phosphatidylinositol 4-phosphate 3-kinase C2 domain-containing subunit beta	PIK3C2B;PIK3C2B variant protein
1980	A2RUM0;Q53GL7;E9PK67;E9PNI7;E9PPE7;B3KY29;E9PJI2;E9PPV8;F8W8G7;E9PSE7;E9PIA6;E9PIK9;E9PM86;E9PSG8;E9PLE8;E9PPU2;E9PQQ6	Poly [ADP-ribose] polymerase 10	PARP10
1981	P46777;A2RUM7;B3KTM6;Q9BUV4;Q5T7N0;R4GNJ2;Q8WYP1	60S ribosomal protein L5	RPL5
1982	Q9Y282;A2TJK5;Q9Y282-3;B4DV36;Q5JWS0;H0Y5K5;Q9Y282-2;A0A0C4DH46;Q5JWS1;H0Y802;Q5JWS2;H0Y6Z0;O95330;A6PVJ3;H0Y621	Endoplasmic reticulum-Golgi intermediate compartment protein 3	ERGIC3
1983	P62328;A2VCK8	Thymosin beta-4;Hematopoietic system regulatory peptide	TMSB4X
1984	Q96JN0;A2VCT1;Q96JN0-2	Ligand-dependent corepressor	LCOR
1985	A2VDF0;X6RK00;A2VDF0-2	Fucose mutarotase	FUOM
1986	Q9UJJ9;A2VDJ4;Q96RZ2;A0A087WWA2;E9PQQ5;H0YEA7	N-acetylglucosamine-1-phosphotransferase subunit gamma	GNPTG;RJD9
1987	O15226;Q6NUN2;A3F769;O15226-2;A3F768;A2I829;A0A087WXT2;A2I831;A2I828;A1Z1A7;A2I830;A2I827;A2I832	NF-kappa-B-repressing factor	NKRF;NRF
1988	P05026;B7Z9S8;A6NGH2;Q6LEU2;A3KLL5;P05026-2;Q58I20;V9GYR2	Sodium/potassium-transporting ATPase subunit beta-1	ATP1B1
1989	O95711;A3KLP2	Lymphocyte antigen 86	LY86;MMD-1
1990	A3KMH1-3;A3KMH1;A3KMH1-2	von Willebrand factor A domain-containing protein 8	VWA8
1991	A3KN83;A3KN83-3;A3KN83-2;A3KN83-4;B3KUC1;Q9NVJ3	Protein strawberry notch homolog 1	SBNO1
1992	P0C0S8;Q99878;Q96KK5;A3KPC7;A4FTV9;P20671;B2R5B3;B2R5B6;B4E0B3;H0YFX9	Histone H2A type 1;Histone H2A type 1-J;Histone H2A type 1-H;Histone H2A;Histone H2A type 1-D	HIST1H2AG;HIST1H2AJ;HIST1H2AH;HIST1H2AK;HIST1H2AD;H2AFJ
1993	P02656;A3KPE2;B0YIW2	Apolipoprotein C-III	APOC3
1994	P37173;P37173-2;A3QNQ0;D2JYI1;W8DXU8;B4E2S6;W8DXL6;W8DY43;W8DYI2;W8DYQ2;Q6A176	TGF-beta receptor type-2;Receptor protein serine/threonine kinase;Serine/threonine-protein kinase receptor	TGFBR2
1995	P10412;A3R0T8;Q4VB24;B2R984;A3R0T7	Histone H1.4	HIST1H1E
1996	Q92499;A3RJH1;F1T0B3;A0A087X2G1;Q92499-3;Q92499-2;B4DP70	ATP-dependent RNA helicase DDX1	DDX1
1997	Q9HBH9;B4DEQ4;B4E0I7;A4CYL7;B3KS07;Q59GN5;Q9NT28;Q9HBH9-2	MAP kinase-interacting serine/threonine-protein kinase 2	MKNK2
1998	O43913;Q9UDM8;Q53FC8;A8K8C0;A4D0P7;O43913-2;B4DXT8;G3V0H0	Origin recognition complex subunit 5	ORC5;ORC5L
[truncated: 8,699 more rows]

## Sheet: Identified phospho-peptides
Protein ID (UniProtKB)	Protein ID(s) (UniProtKB)	Protein Names	Gene Names	Phospho (STY) Probabilities	Amino Acid	Position	Position(s)	Sequence Window
Q9Y5S9	Q9Y5S9;A0A023T787	RNA-binding protein 8A	RBM8A;RBM8	GFGS(1)EEGSR	S	42	42	KLKEKAKKRKGRGFGSEEGSRARMREDYDSV
Q9Y5S9	Q9Y5S9;A0A023T787	RNA-binding protein 8A	RBM8A;RBM8	GFGSEEGS(1)RAR	S	46	46	KAKKRKGRGFGSEEGSRARMREDYDSVEQDG
Q9Y5S9	Q9Y5S9;A0A023T787;Q9Y5S9-2	RNA-binding protein 8A	RBM8A;RBM8	MREDYDS(1)VEQDGDEPGPQR	S	56	56;55	FGSEGSRARMREDYDSVEQDGDEPGPQRSVE;GSEEGSRARMREDYDSVEQDGDEPGPQRSVE
Q99613	Q99613;B4DVQ5;A0A024QYU9;Q99613-2;B5ME19;B4DDN4;B4DVU3;B4DRU0;B4E2Z6;B3KNZ4;A0A024QYX7	Eukaryotic translation initiation factor 3 subunit C;Eukaryotic translation initiation factor 3 subunit C-like protein	EIF3C;EIF3CL	GGYRQQQS(0.999)QT(0.001)AY	S	909	909	KNEGYMRRGGYRQQQSQTAY___________
Q99613	Q99613;B4DVQ5;A0A024QYU9;Q99613-2;A1KYQ7;B5ME19;B4DDN4;B4DVU3;B4DRU0;Q3B7B9;H3BPE4	Eukaryotic translation initiation factor 3 subunit C;Eukaryotic translation initiation factor 3 subunit C-like protein	EIF3C;EIF3CL	QPLLLS(1)EDEEDTKR	S	39	39	TKPVGGNYGKQPLLLSEDEEDTKRVVRSAKD
O43900	O43900;B7Z6S4;B2RBS3;A0A024QYW5;B7Z5U0;H0Y413;B7Z8D2;Q6IAE4;O43900-2	Prickle-like protein 3	PRICKLE3;LMO6	GAPHRHS(1)MPELGLR	S	437	437	PEEPSRFLRGAPHRHSMPELGLRSVPEPPPE
O43900	O43900;B7Z6S4;B2RBS3;A0A024QYW5;B7Z5U0;H0Y413;B7Z8D2;Q6IAE4;O43900-2	Prickle-like protein 3	PRICKLE3;LMO6	T(0.004)LS(0.996)APPAQR	S	491	491	FRDPLVSEGGPRRTLSAPPAQRRRPRSPPPR
O43900	O43900;B7Z6S4;B2RBS3;A0A024QYW5;B7Z5U0;Q6IAE4;A0A0A0MRT7	Prickle-like protein 3	PRICKLE3;LMO6	S(1)GRAPPEAEDPDRGQPCNSCR	S	11	11	_____MFARGSRRRRSGRAPPEAEDPDRGQP
O43900	O43900;B7Z6S4;B2RBS3;A0A024QYW5;H0Y413;B7Z8D2;O43900-2	Prickle-like protein 3	PRICKLE3;LMO6	S(0.829)WS(0.171)AGPVTAPLAASTASFSAVK	S	381	381	CSLGSEPTAPGPSRRSWSAGPVTAPLAASTA
O43900	O43900;B7Z6S4;B2RBS3;A0A024QYW5;H0Y413;B7Z8D2;O43900-2	Prickle-like protein 3	PRICKLE3;LMO6	S(0.15)WS(0.822)AGPVT(0.028)APLAASTASFSAVK	S	383	383	LGSEPTAPGPSRRSWSAGPVTAPLAASTASF
O43900	O43900;B7Z6S4;B2RBS3;A0A024QYW5;B7Z5U0;H0Y413;B7Z8D2;Q6IAE4;O43900-2	Prickle-like protein 3	PRICKLE3;LMO6	VS(0.001)FRDPLVS(0.999)EGGPR	S	482	482	GRQSTPRVSFRDPLVSEGGPRRTLSAPPAQR
P98179	P98179;A0A024QYX3	RNA-binding protein 3	RBM3	NQGGYDRYS(1)GGNYRDNYDN	S	147	147	SRDYNGRNQGGYDRYSGGNYRDNYDN_____
Q9UET6	Q9UET6;A0A024QYX5;Q9UET6-2;B3KN91;B7Z4K4	Putative tRNA (cytidine(32)/guanosine(34)-2'-O)-methyltransferase	FTSJ1	YTPPTQPPIS(1)PPYQEACTLK	S	271	271	GGSEYKYTPPTQPPISPPYQEACTLKRKGQL
P42768	P42768;A0A024QYX8	Wiskott-Aldrich syndrome protein	WAS	GLPAPGPS(1)PADKKR	S	221	221	DITSSRYRGLPAPGPSPADKKRSGKKKISKA
P42768	P42768;A0A024QYX8	Wiskott-Aldrich syndrome protein	WAS	GRS(1)GPLPPVPLGIAPPPPTPR	S	339	339	NQLPRPPIVGGNKGRSGPLPPVPLGIAPPPP
P42768	P42768;A0A024QYX8	Wiskott-Aldrich syndrome protein	WAS	KIS(1)KADIGAPSGFK	S	234	234	GPSPADKKRSGKKKISKADIGAPSGFKHVSH
P42768	P42768;A0A024QYX8;C9J3B7	Wiskott-Aldrich syndrome protein	WAS	S(1)GGPMGGRPGGR	S	2	2	______________MSGGPMGGRPGGRGAPA
O60256	O60256;A0A024QYY3;B2R7R5;O60256-3;E7EPA1;C9K0K7;O60256-2;O60256-4;I3L0S1	Phosphoribosyl pyrophosphate synthase-associated protein 2	PRPSAP2	RAQS(1)FAER	S	198	198	AVIVAKSPASAKRAQSFAERLRLGIAVIHGE
O60256	O60256;A0A024QYY3;O60256-3;E7EPA1;C9K0K7;O60256-2;O60256-4;I3L0S1	Phosphoribosyl pyrophosphate synthase-associated protein 2	PRPSAP2	LGIAVIHGEAQDAESDLVDGRHS(1)PPMVR	S	227	227	GEAQDAESDLVDGRHSPPMVRSVAAIHPSLE
O60256	O60256;A0A024QYY3;B2R7R5;O60256-3;E7EPA1;C9K0K7;O60256-2;O60256-4;C9JJS3;I3L0S1	Phosphoribosyl pyrophosphate synthase-associated protein 2	PRPSAP2	NAVIVAKS(0.987)PAS(0.013)AK	S	189	189	QEEIPDYRNAVIVAKSPASAKRAQSFAERLR
O00512	O00512;A0A087WVU5;Q1JQ81;A0A024QYY4	B-cell CLL/lymphoma 9 protein	BCL9	IPVEGPLS(0.964)PS(0.036)RGDFPK	S	687	687	GNNPIFPRIPVEGPLSPSRGDFPKGIPPQMG
O00512	O00512;A0A087WVU5;Q1JQ81;A0A024QYY4	B-cell CLL/lymphoma 9 protein	BCL9	LIPS(0.228)VGS(0.762)PAS(0.007)S(0.002)T(0.002)PLPPDGTGPNSTPNNR	S	291	291	RESPGVENKLIPSVGSPASSTPLPPDGTGPN
O00512	O00512;A0A087WVU5;Q1JQ81;A0A024QYY4	B-cell CLL/lymphoma 9 protein	BCL9	SPPVLGSAAAS(1)PVHLK	S	917	917	AASIKSPPVLGSAAASPVHLKSPSLPAPSPG
Q5M775	Q5M775;A0A024QYY9;Q5M775-2;Q5M775-4;Q5M775-5;Q5M775-3;B4DIW7;B4E2A4	Cytospin-B	SPECC1	AS(0.001)LS(0.998)PDAS(0.001)DFEHITAETPSRPLSSTSNPFK	S	325	325;244	RTSGSSSSDVTKASLSPDASDFEHITAETPS
Q5M775	Q5M775;A0A024QYY9;Q5M775-2;J3QS22;J3KTI9;J3QRQ9;J3KRD8;J3KRB9	Cytospin-B	SPECC1	RAS(0.82)S(0.18)EDTLNKPGSTAASGVVR	S	54	54	TSLAFESRLSRLKRASSEDTLNKPGSTAASG
Q5M775	Q5M775;A0A024QYY9;Q5M775-2;J3QS22;J3KTI9;J3QRQ9;J3KRD8;J3KRB9	Cytospin-B	SPECC1	ASS(1)EDTLNKPGSTAASGVVR	S	55	55	SLAFESRLSRLKRASSEDTLNKPGSTAASGV
Q5M775	Q5M775;A0A024QYY9;Q5M775-2;Q5M775-4;Q5M775-5;Q5M775-3;B4DIW7;B4E2A4	Cytospin-B	SPECC1	CST(0.001)AGS(0.102)S(0.858)PNS(0.036)VS(0.002)ELSLASLTEK	S	361	361;280	TSNPFKSSKCSTAGSSPNSVSELSLASLTEK
Q5M775	Q5M775;A0A024QYY9;Q5M775-2;Q5M775-4;Q5M775-5;Q5M775-3;B4DIW7;B4E2A4	Cytospin-B	SPECC1	CSTAGS(0.017)S(0.088)PNS(0.895)VSELSLASLTEK	S	364	364;283	PFKSSKCSTAGSSPNSVSELSLASLTEKIQK
Q5M775	Q5M775;A0A024QYY9;Q5M775-2;Q5M775-4;Q5M775-5;Q5M775-3;J3QS22;B4E2A4	Cytospin-B	SPECC1	EFS(0.998)VT(0.002)VSR	S	112	112;31	FTTTKRTGIPAPREFSVTVSRERSVPRGPSN
Q5M775	Q5M775;A0A024QYY9;Q5M775-2;Q5M775-4;Q5M775-5;Q5M775-3;J3QS22;B4E2A4	Cytospin-B	SPECC1	ERS(1)VPRGPSNPR	S	120	120;39	IPAPREFSVTVSRERSVPRGPSNPRKSVSSP
Q5M775	Q5M775;A0A024QYY9;Q5M775-2;Q5M775-4;Q5M775-5;Q5M775-3;B4E2A4	Cytospin-B	SPECC1	S(1)VSSPTSSNTPTPTK	S	131	131;50	SRERSVPRGPSNPRKSVSSPTSSNTPTPTKH
Q5M775	Q5M775;A0A024QYY9;Q5M775-2;Q5M775-4;Q5M775-5;Q5M775-3;B4E2A4	Cytospin-B	SPECC1	S(0.047)VS(0.889)S(0.059)PT(0.001)S(0.001)S(0.001)NT(0.001)PTPTK	S	133	133;52	ERSVPRGPSNPRKSVSSPTSSNTPTPTKHLR
Q5M775	Q5M775;A0A024QYY9;Q5M775-2;Q5M775-4;Q5M775-5;Q5M775-3;B4E2A4	Cytospin-B	SPECC1	SVSS(0.999)PTSSNTPTPTK	S	134	134;53	RSVPRGPSNPRKSVSSPTSSNTPTPTKHLRT
Q5M775	Q5M775;A0A024QYY9;Q5M775-2;Q5M775-4;Q5M775-5;Q5M775-3;B4E2A4	Cytospin-B	SPECC1	HLRT(0.009)PS(0.942)T(0.049)KPK	S	151	151;70	TSSNTPTPTKHLRTPSTKPKQENEGGEKAAL
Q5M775	Q5M775;A0A024QYY9;Q5M775-4;B4DIW7;B4DQ24;J3KSG2;B4DW07;B4E2A4	Cytospin-B	SPECC1	KS(0.048)PS(0.951)LESLSRPPSLGFGDTR	S	914	914;254;833	RTETLKPDPHLRKSPSLESLSRPPSLGFGDT
Q5M775	Q5M775;A0A024QYY9;Q5M775-2;J3QS22;J3KTI9;J3QRQ9;J3KRD8;J3KRB9	Cytospin-B	SPECC1	S(0.971)S(0.028)T(0.001)SLAFESR	S	37	37	VRPLPAASSGMKSSKSSTSLAFESRLSRLKR
Q5M775	Q5M775;A0A024QYY9;Q5M775-2;J3QS22;J3KTI9;J3QRQ9;J3KRD8;J3KRB9	Cytospin-B	SPECC1	SSTSLAFES(0.001)RLS(0.999)R	S	48	48	KSSKSSTSLAFESRLSRLKRASSEDTLNKPG
Q5M775	Q5M775;A0A024QYY9;Q5M775-4;B4DIW7;B4DQ24;J3KSG2;B4DW07;B4E2A4	Cytospin-B	SPECC1	T(0.093)PRS(0.907)PLS(0.001)GIPVR	S	847	847;187;766	PGGAGQNISVHKTPRSPLSGIPVRTAPAAAV
Q5M775	Q5M775;A0A024QYY9;Q5M775-4;B4DIW7;B4DQ24;J3KSG2;B4DW07;B4E2A4	Cytospin-B	SPECC1	T(0.116)S(0.884)PTPPESATTVK	S	810	810;150;729	VDAAGRWPGVCVSRTSPTPPESATTVKSLIK
P60059	P60059;A0A024QYZ0	Protein transport protein Sec61 subunit gamma	SEC61G	QFVKDS(1)IRLVK	S	18	18	QVMQFVEPSRQFVKDSIRLVKRCTKPDRKEF
Q9P209	Q9P209;A0A024QYZ9	Centrosomal protein of 72 kDa	CEP72	HLLS(1)PQLVQYQCGDSGK	S	237	237	READSRGSQESRHLLSPQLVQYQCGDSGKQG
Q96G74	Q96G74;A0A087WXV6;A0A024QZ09;Q96G74-2;Q96G74-3;Q96G74-5;H7BZQ3;Q96G74-4	OTU domain-containing protein 5	OTUD5	ASATCSSATAAASSGLEEWT(0.009)S(0.02)RS(0.971)PR	S	452	452	ATAAASSGLEEWTSRSPRQRSSASSPEHPEL
Q96G74	Q96G74;A0A087WXV6;A0A024QZ09;Q96G74-2;Q96G74-3;Q96G74-5	OTU domain-containing protein 5	OTUD5	PRAS(1)PPPQGPLPGPPGALHR	S	64	64	DRDRDSGVVGARPRASPPPQGPLPGPPGALH
Q96G74	Q96G74;A0A087WXV6;A0A024QZ09;Q96G74-2;Q96G74-3;Q96G74-5;H7BZQ3;Q96G74-4	OTU domain-containing protein 5	OTUD5	AT(0.032)S(0.968)PLVSLYPALECR	S	508	508	PGTSSQFSAGADRATSPLVSLYPALECRALI
Q13164	Q13164;A0A024QZ20;B4DI23;Q13164-3;Q13164-4;Q13164-2	Mitogen-activated protein kinase 7;Mitogen-activated protein kinase	MAPK7	AALLKS(1)LR	S	486	486	ISDNTKAALKAALLKSLRSRLRDGPSAPLEA
P19532	P19532;B4DIA5;A0A024QZ23	Transcription factor E3	TFE3	AAS(1)DPLLSSVSPAVSK	S	548	548	VGGLSGGALSPLRAASDPLLSSVSPAVSKAS
P19532	P19532;B4DIA5;A0A024QZ23	Transcription factor E3	TFE3	AASDPLLS(0.026)S(0.862)VS(0.112)PAVSK	S	554	554	GALSPLRAASDPLLSSVSPAVSKASSRRSSF
P19532	P19532;B4DIA5;A0A024QZ23	Transcription factor E3	TFE3	AASDPLLSS(0.001)VS(0.999)PAVSK	S	556	556	LSPLRAASDPLLSSVSPAVSKASSRRSSFSM
P19532	P19532;B4DIA5;A0A024QZ23	Transcription factor E3	TFE3	RS(0.205)S(0.792)FS(0.004)MEEES	S	568	568	SSVSPAVSKASSRRSSFSMEEES________
Q9UBN7	Q9UBN7;A0A024QZ26;B4DZH6;Q9NSW6;B3KNA1;B3KT76;A6NDI8;E7EPS2;C9J172;Q9BRX7;E9PEH1;E7EP63;E7ER52;C9JEF4	Histone deacetylase 6	HDAC6;DKFZp566E044	QNPQS(1)PPQDSSVTSK	S	22	22	DSTTTRQRRSRQNPQSPPQDSSVTSKRNIKK
Q9UBN7	Q9UBN7;A0A024QZ26;B4DZH6;Q9NSW6;B3KNA1;B3KT76;A6NDI8;E7EPS2;C9J172;Q9BRX7;E9PEH1;E7EP63;E7ER52;C9JEF4	Histone deacetylase 6	HDAC6;DKFZp566E044	S(1)RQNPQSPPQDSSVTSK	S	16	16	MTSTGQDSTTTRQRRSRQNPQSPPQDSSVTS
P31040	P31040;A0A024QZ30;P31040-2;B3KT34;Q0QF12;A0A087X1I3;P31040-3;B3KYA5	Succinate dehydrogenase [ubiquinone] flavoprotein subunit, mitochondrial	SDHA	VGS(1)VLQEGCGK	S	530	530	MQKSMQNHAAVFRVGSVLQEGCGKISKLYGD
A1KXE4	A1KXE4;A0A024QZ31;A1KXE4-2	Myelin-associated neurite-outgrowth inhibitor	FAM168B;LOC130074	MNPVY(0.003)S(0.995)PGS(0.002)S(0.001)GVPYANAK	S	6	6	__________MNPVYSPGSSGVPYANAKGIG
Q9BX63	Q9BX63;A0A024QZ45	Fanconi anemia group J protein	BRIP1	ATPELGSSENSAS(0.204)S(0.796)PPRFK	S	1032	1032	PKATPELGSSENSASSPPRFKTEKMESKTVL
Q9BX63	Q9BX63;A0A024QZ45;J3QSE8;Q9BX63-2	Fanconi anemia group J protein	BRIP1	INS(0.165)FS(0.835)PQKPPGHCSR	S	206	206	KTVKLNSPLEKINSFSPQKPPGHCSRCCCST
Q9BX63	Q9BX63;A0A024QZ45;J3QSE8;Q9BX63-2	Fanconi anemia group J protein	BRIP1	NGT(0.001)S(0.002)S(0.006)T(0.009)CQDS(0.977)PEKT(0.004)T(0.001)LAAK	S	128	128	TPPSERNGTSSTCQDSPEKTTLAAKLSAKKQ
Q9BX63	Q9BX63;A0A024QZ45;J3QSE8;Q9BX63-2	Fanconi anemia group J protein	BRIP1	QGNS(1)QESSNTIKK	S	226	226	PGHCSRCCCSTKQGNSQESSNTIKKDHTGKS
Q9BX63	Q9BX63;A0A024QZ45	Fanconi anemia group J protein	BRIP1	ST(0.005)S(0.994)PT(0.001)FNK	S	990	990	EEAGKAEKIVISRSTSPTFNKQTKRVSWSSF
Q92614	Q92614;Q92614-4;A0A0D9SFK2;A0A024QZ63;Q92614-3;Q92614-5;B4DZ32;B4DFN7;B3KVF8;Q9NYE8;Q5QD01;Q92614-2	Unconventional myosin-XVIIIa	MYO18A;hCG_27198;MAJN	AAS(1)DDGSLK	S	1998	1998;879;1525;1667	VKSWLSKNKGPSKAASDDGSLKSSSPTSYWK
Q92614	Q92614;Q92614-4;A0A0D9SFK2;A0A024QZ63;Q92614-3;Q92614-5;B4DZ32;B4DFN7;B3KVF8;Q9NYE8;Q5QD01;Q92614-2	Unconventional myosin-XVIIIa	MYO18A;hCG_27198;MAJN	AAS(0.001)DDGS(0.999)LKSSSPTSYWK	S	2002	2002;883;1529;1671	LSKNKGPSKAASDDGSLKSSSPTSYWKSLAP
Q92614	Q92614;Q92614-4;A0A0D9SFK2;A0A024QZ63;Q92614-3;Q92614-5;B4DYM1;B4DZ32;B4DFN7;B3KVF8;Q9NYE8;Q5QD01;Q92614-2	Unconventional myosin-XVIIIa	MYO18A;hCG_27198;MAJN	SSS(0.999)PT(0.001)SYWK	S	2007	2007;888;1534;1676	GPSKAASDDGSLKSSSPTSYWKSLAPDRSDD
Q92614	Q92614;Q92614-4;A0A0D9SFK2;A0A024QZ63;Q92614-3;Q92614-5;B4DYM1;Q5QD01;Q92614-2	Unconventional myosin-XVIIIa	MYO18A;hCG_27198	AGSATVLS(0.014)GS(0.986)IAGLEGGSQLALR	S	987	987;529;656	NLFLGRAGSATVLSGSIAGLEGGSQLALRRA
Q92614	Q92614;Q92614-4;A0A0D9SFK2;A0A024QZ63;Q92614-3	Unconventional myosin-XVIIIa	MYO18A;hCG_27198	GFFNLNRS(0.898)S(0.102)K	S	51	51	LEEMSLRRGFFNLNRSSKRESKTRLEISNPI
Q92614	Q92614;Q92614-4;A0A0D9SFK2;A0A024QZ63;Q92614-3	Unconventional myosin-XVIIIa	MYO18A;hCG_27198	GFFNLNRS(0.041)S(0.959)K	S	52	52	EEMSLRRGFFNLNRSSKRESKTRLEISNPIP
Q92614	Q92614;Q92614-4;A0A0D9SFK2;A0A024QZ63;Q92614-3	Unconventional myosin-XVIIIa	MYO18A;hCG_27198	RFS(1)FSQR	S	140	140	GSLAKQNSQMIVKRFSFSQRSRDESASETST
Q92614	Q92614;Q92614-4;A0A0D9SFK2;A0A024QZ63;Q92614-3;Q92614-5;B4DYM1;Q5QD01;Q92614-2	Unconventional myosin-XVIIIa	MYO18A;hCG_27198	RVS(0.863)S(0.118)S(0.016)S(0.002)ELDLPSGDHCEAGLLQLDVPLLR	S	1067	1067;609;736	EGWAGEPRSASSRRVSSSSELDLPSGDHCEA
Q92614	Q92614;Q92614-4;A0A0D9SFK2;A0A024QZ63;Q92614-3;Q92614-5;B4DYM1;B4DZ32;B4DFN7;B3KVF8;Q9NYE8;Q5QD01;Q92614-2	Unconventional myosin-XVIIIa	MYO18A;hCG_27198;MAJN	SLAPDRS(1)DDEHDPLDNTSRPR	S	2020	2020;901;1547;1689	SSSPTSYWKSLAPDRSDDEHDPLDNTSRPRY
Q92614	Q92614;Q92614-4;A0A0D9SFK2;A0A024QZ63;Q92614-3;Q92614-5;B4DYM1;Q5QD01;Q92614-2	Unconventional myosin-XVIIIa	MYO18A;hCG_27198	STS(1)FRQGPEESGLGDGTGPK	S	728	728;270;397	IFKHQHKGGTLQRSTSFRQGPEESGLGDGTG
Q92614	Q92614;Q92614-4;A0A0D9SFK2;A0A024QZ63;Q92614-3;Q92614-5;B4DYM1;B4DZ32;B4DFN7;B3KVF8;Q9NYE8;Q5QD01;Q92614-2	Unconventional myosin-XVIIIa	MYO18A;hCG_27198;MAJN	YSHSYLS(1)DSDTEAK	S	2041	2041;922;1568;1710	PLDNTSRPRYSHSYLSDSDTEAKLTETNA__
Q92614	Q92614;Q92614-4;A0A0D9SFK2;A0A024QZ63;Q92614-3;Q92614-5;B4DYM1;B4DZ32;B4DFN7;B3KVF8;Q9NYE8;Q5QD01;Q92614-2	Unconventional myosin-XVIIIa	MYO18A;hCG_27198;MAJN	YSHSYLSDS(1)DTEAK	S	2043	2043;924;1570;1712	DNTSRPRYSHSYLSDSDTEAKLTETNA____
P09972	P09972;A0A024QZ64;B7Z3K9;A8MVZ9;B7Z3K7;J3KSV6;J3QKP5;C9J8F3;J3QKK1;B7Z1H6	Fructose-bisphosphate aldolase C;Fructose-bisphosphate aldolase	ALDOC	GILAADES(1)VGSMAK	S	36	36	LRIVAPGKGILAADESVGSMAKRLSQIGVEN
P09972	P09972;A0A024QZ64;B7Z3K9;A8MVZ9;B7Z3K7;J3KSV6;J3QKP5;C9J8F3;J3QKK1;B7Z1H6	Fructose-bisphosphate aldolase C;Fructose-bisphosphate aldolase	ALDOC	GILAADESVGS(1)MAK	S	39	39	VAPGKGILAADESVGSMAKRLSQIGVENTEE
P09972	P09972;A0A024QZ64;B7Z1Y2;B7Z3K9;B7Z1N6;A8MVZ9;B7Z3K7;J3KSV6;J3QKP5;C9J8F3;K7EKH5;J3QKK1;B7Z1H6	Fructose-bisphosphate aldolase C;Fructose-bisphosphate aldolase	ALDOC	RLS(1)QIGVENTEENRR	S	45	45	ILAADESVGSMAKRLSQIGVENTEENRRLYR
Q7L7X3	Q7L7X3;A0A024QZ70;Q7L7X3-3;J3QS76	Serine/threonine-protein kinase TAO1	TAOK1	AGS(1)LKDPEIAELFFKEDPEK	S	9	9	_______MPSTNRAGSLKDPEIAELFFKEDP
Q7L7X3	Q7L7X3;A0A024QZ70;Q7L7X3-3;Q7L7X3-2	Serine/threonine-protein kinase TAO1	TAOK1	T(0.071)RAS(0.928)DPQS(0.001)PPQVSR	S	417	417	EEENYREEGDPRTRASDPQSPPQVSRHKSHY
Q7L7X3	Q7L7X3;A0A024QZ70;Q7L7X3-3;Q7L7X3-2	Serine/threonine-protein kinase TAO1	TAOK1	ASDPQS(1)PPQVSR	S	421	421	YREEGDPRTRASDPQSPPQVSRHKSHYRNRE
Q7L7X3	Q7L7X3;A0A024QZ70;Q7L7X3-3;Q7L7X3-2	Serine/threonine-protein kinase TAO1	TAOK1	ASDPQSPPQVS(1)R	S	426	426	DPRTRASDPQSPPQVSRHKSHYRNREHFATI
Q7L7X3	Q7L7X3;A0A024QZ70;Q7L7X3-3	Serine/threonine-protein kinase TAO1	TAOK1	NS(1)PQALRR	S	965	965	PMQGVPRGSSMGVRNSPQALRRTASGGRTEQ
Q7L7X3	Q7L7X3;A0A024QZ70;Q7L7X3-3	Serine/threonine-protein kinase TAO1	TAOK1	TAS(1)GGRTEQGMSR	S	974	974	SMGVRNSPQALRRTASGGRTEQGMSRSTSVT
Q7L7X3	Q7L7X3;A0A024QZ70;Q7L7X3-3;Q7L7X3-2	Serine/threonine-protein kinase TAO1	TAOK1	T(0.001)AS(0.999)LVTR	S	445	445	SHYRNREHFATIRTASLVTRQMQEHEQDSEL
Q13029	Q13029;Q13029-2;Q59H82;A0A024QZ73;A0A024QZ72;Q13029-5;Q13029-3;B4DU02;B4DEP3	PR domain zinc finger protein 2	PRDM2	ET(0.002)VS(0.998)PPCFDEYK	S	796	796	SPAWSLSGRDERETVSPPCFDEYKMSKEWTA
Q13029	Q13029;Q13029-2;Q59H82;A0A024QZ73;A0A024QZ72;Q13029-5;Q13029-3;B4DU02;B4DEP3	PR domain zinc finger protein 2	PRDM2	RKPS(0.96)QT(0.04)LQPSEDLADGK	S	421	421	RRHERRHEAGLKRKPSQTLQPSEDLADGKAS
Q13029	Q13029;Q13029-2;Q59H82;A0A024QZ73;A0A024QZ72;Q13029-5;Q13029-3;B4DU02;B4DEP3	PR domain zinc finger protein 2	PRDM2	TAS(1)PPALPK	S	643	643	PLGSTNSEAKKRRTASPPALPKIKAETDSDP
Q9UHV7	Q9UHV7;A0A024QZ75	Mediator of RNA polymerase II transcription subunit 13	MED13;THRAP1	IEVDEGFCS(1)PKPSEIK	S	890	890	SIGAQFKIEVDEGFCSPKPSEIKDFSYVYKP
Q9UHV7	Q9UHV7;A0A024QZ75;J3QRB7	Mediator of RNA polymerase II transcription subunit 13	MED13;THRAP1	YS(0.999)AS(0.001)SGGLCEEATAAK	S	395	395	WQECNMNRAQNKRKYSASSGGLCEEATAAKV
Q96C19	Q96C19;A0A024QZ77	EF-hand domain-containing protein D2	EFHD2	RADLNQGIGEPQS(1)PSRR	S	74	74	LLRRADLNQGIGEPQSPSRRVFNPYTEFKEF
Q96C19	Q96C19;A0A024QZ77	EF-hand domain-containing protein D2	EFHD2	ATDELAT(0.001)KLS(0.999)R	S	11	11	_____MATDELATKLSRRLQMEGEGGGETPE
Q9NVZ3	Q9NVZ3;Q53FE5;A0A024QZ81;Q9NVZ3-2;B4DUR7;F6SKB8;Q9NVZ3-3;D6RB24;D6RAN6	Adaptin ear-binding coat-associated protein 2	NECAP2	EES(0.001)GY(0.012)ES(0.988)VLCVK	S	8	8	________MEESGYESVLCVKPDVHVYRIPP
Q9NVZ3	Q9NVZ3;Q53FE5;A0A024QZ81;Q9NVZ3-2;Q9NVZ3-4;D6RB24	Adaptin ear-binding coat-associated protein 2	NECAP2	VRPAS(0.824)T(0.176)GGLSLLPPPPGGK	S	181	181	KKKEGAAGNPRVRPASTGGLSLLPPPPGGKT
Q9NRF2	Q9NRF2;A0A024QZC2;A0A024QZ92;B3KNV5;A0A024QZD2;Q9NRF2-2;Q9NRF2-3	SH2B adapter protein 1	SH2B1;SH2B	AS(0.025)GS(0.021)LS(0.954)PPILAPLSPGAEISPHDLSLESCR	S	88	88	LQHFEAEVARASGSLSPPILAPLSPGAEISP
Q9NW97	Q9NW97;A0A024QZ97	Transmembrane protein 51	TMEM51	ADVEASPGNPPDRQNS(1)KLAK	S	192	192	ADVEASPGNPPDRQNSKLAKRLKPLKVRRIK
Q9NW97	Q9NW97;A0A024QZ97	Transmembrane protein 51	TMEM51	GEEQNPRLS(0.833)IS(0.162)LPS(0.002)Y(0.002)ESLTGLDETTPTSTR	S	155	155	TNYSEARGEEQNPRLSISLPSYESLTGLDET
Q9NW97	Q9NW97;A0A024QZ97	Transmembrane protein 51	TMEM51	IKS(1)EKLHLK	S	208	208	KLAKRLKPLKVRRIKSEKLHLKDFRINLPDK
Q674X7	Q674X7;A0A024QZA5;Q674X7-4;Q674X7-3;Q674X7-2;B4DEV2	Kazrin	KAZN;hCG_1821267	MGFGS(0.999)IS(0.001)R	S	387	387	EDQKRKKKKEKMGFGSISRVFARGKQRKSLD
Q674X7	Q674X7;A0A024QZA5;Q674X7-4;Q674X7-3;Q674X7-2;Q674X7-5	Kazrin	KAZN;hCG_1821267	QAVRVS(0.991)PCHS(0.009)R	S	310	310	HSHPPHPADRQAVRVSPCHSRQPSVISDASA
Q674X7	Q674X7;A0A024QZA5;Q674X7-4;Q674X7-3;Q674X7-2	Kazrin	KAZN;hCG_1821267	THSLCNGDS(1)PGPVQK	S	352	352	INSPRHRTHSLCNGDSPGPVQKNLHNPIVQS
O14874	O14874;A0A024QZA9;O14874-2;O14874-3;H3BS02;B4DGN9;H3BTL2;H3BNP3;H3BQP2	[3-methyl-2-oxobutanoate dehydrogenase [lipoamide]] kinase, mitochondrial	BCKDK	S(0.996)T(0.004)SATDTHHVEMAR	S	31	31	PLRPLLGPALALRARSTSATDTHHVEMARER
Q6P3S6	Q6P3S6;X6RKU3;A0A024QZB0	F-box only protein 42	FBXO42	APLS(0.998)PS(0.002)LNSRPSPISATPPALVPETR	S	365	365	CVVVFSQAPSGRAPLSPSLNSRPSPISATPP
Q6P3S6	Q6P3S6;X6RKU3;A0A024QZB0	F-box only protein 42	FBXO42	HPPEQT(0.475)NGVHT(0.511)PPHVAS(0.016)ALAGAVS(0.999)PGALRR	S	552	552	VHTPPHVASALAGAVSPGALRRSLEAIKAMS
Q6P3S6	Q6P3S6;X6RKU3;A0A024QZB0	F-box only protein 42	FBXO42	RGS(1)LPDQKDLR	S	488	488	GYDLKIGLSLAPRRGSLPDQKDLRLGSIDLN
Q6P3S6	Q6P3S6;X6RKU3;A0A024QZB0	F-box only protein 42	FBXO42	SQS(1)PVRSMDEAPCVNGR	S	393	393	TPPALVPETREYRSQSPVRSMDEAPCVNGRW
Q13286	Q13286;Q13286-6;H3BPL0;H3BRU8;Q9UBH5;Q9UP10;O95090;H3BR84;Q9UBD8;Q5XFT9;H3BPM8;A0A024QZB8;Q13286-5;Q13286-4;Q13286-2;Q13286-7;Q13286-3	Battenin	CLN3	RRFS(1)DS(1)EGEETVPEPR	S	12	12	____MGGCAGSRRRFSDSEGEETVPEPRLPL
Q13286	Q13286;Q13286-6;H3BPL0;H3BRU8;Q9UBH5;Q9UP10;O95090;H3BR84;Q9UBD8;Q5XFT9;H3BPM8;A0A024QZB8;Q13286-5;Q13286-4;Q13286-2;Q13286-7;Q13286-3	Battenin	CLN3	RRFS(1)DS(1)EGEETVPEPR	S	14	14	__MGGCAGSRRRFSDSEGEETVPEPRLPLLD
O95400	O95400;A0A024QZC1;Q5QTR6	CD2 antigen cytoplasmic tail-binding protein 2	CD2BP2	KGPGQPS(0.001)S(0.999)PQRLDR	S	195	195	ARGGGKGRKGPGQPSSPQRLDRLSGLADQMV
O95400	O95400;A0A024QZC1	CD2 antigen cytoplasmic tail-binding protein 2	CD2BP2	HS(0.215)LDS(0.785)DEEEDDDDGGSSK	S	49	49	SGGPGSRFKGKHSLDSDEEEDDDDGGSSKYD
O60356	O60356;A0A024QZC4;O60356-2	Nuclear protein 1	NUPR1;P8	LQNS(1)ERKK	S	73	73	SPGGHERKLVTKLQNSERKKRGARR______
Q9H5H4	Q9H5H4;B7Z2Y7;H3BS42;B2RD90;A0A024QZC8	Zinc finger protein 768	ZNF768;FLJ23436	T(0.031)QS(0.969)PEFEAQSSK	S	160	160	ESSRYESQNTELKTQSPEFEAQSSKFQEGAE
Q07020	Q07020;A0A024QZD1;G3V203;J3QQ67;Q0QEW2;H0YHA7;Q07020-2;F8VYV2;F8VUA6;B4DDY5;A0A075B7A0	60S ribosomal protein L18	RPL18	T(0.007)NRPPLS(0.99)LS(0.004)R	S	62	62;62	VLKRLFMSRTNRPPLSLSRMIRKMKLPGREN
P08621	P08621;A0A024QZD5;A8KAQ5;P08621-4;B3KPV0	U1 small nuclear ribonucleoprotein 70 kDa	SNRNP70;SNRP70	YDERPGPS(1)PLPHR	S	226	226;130	SGRDDTSRYDERPGPSPLPHRDRDRDRERER
P08621	P08621;A0A024QZD5;A8KAQ5;P08621-2;P08621-4;B3KPV0	U1 small nuclear ribonucleoprotein 70 kDa	SNRNP70;SNRP70	KEELRGGGGDMAEPS(1)EAGDAPPDDGPPGELGPDGPDGPEEK	S	320	320;224	RKEELRGGGGDMAEPSEAGDAPPDDGPPGEL
P08621	P08621;A0A024QZD5;A8KAQ5;P08621-2;P08621-3;M0QYR1	U1 small nuclear ribonucleoprotein 70 kDa	SNRNP70;SNRP70	VNYDTT(0.001)ES(0.999)K	S	117	117	FKTLFVARVNYDTTESKLRREFEVYGPIKRI
O43561	O43561;A0A024QZD6;O43561-2;O43561-3;C7C5T7;H3BQD8;O43561-5;O43561-4	Linker for activation of T-cells family member 1	LAT	EYVNVS(1)QELHPGAAK	S	224	224;223	SAEASLDGSREYVNVSQELHPGAAKTEPAAL
O43561	O43561;A0A024QZD6;O43561-2;O43561-3;C7C5T7;C7C5T8;C7C5T5;O43561-5;O43561-4	Linker for activation of T-cells family member 1	LAT	LPGSYDST(0.009)S(0.977)S(0.014)DSLYPR	S	40	40;40;40	LCVHCHRLPGSYDSTSSDSLYPRGIQFKRPH
O43561	O43561;A0A024QZD6;O43561-2;O43561-3;C7C5T7;C7C5T8;C7C5T5;O43561-5;O43561-4	Linker for activation of T-cells family member 1	LAT	LPGSYDST(0.001)S(0.001)S(0.005)DS(0.992)LYPR	S	43	43;43;43	HCHRLPGSYDSTSSDSLYPRGIQFKRPHTVA
O43561	O43561;A0A024QZD6;C7C5T7;O43561-5	Linker for activation of T-cells family member 1	LAT	RDS(0.999)DGANS(0.001)VASYENEGASGIR	S	101	101;100	QPLGGSHRTPSSRRDSDGANSVASYENEGAS
O43561	O43561;A0A024QZD6;C7C5T7;O43561-5	Linker for activation of T-cells family member 1	LAT	RDS(0.969)DGANS(0.031)VAS(1)YENEGASGIR	S	109	109;108	TPSSRRDSDGANSVASYENEGASGIRGAQAG
O43561	O43561;A0A024QZD6;O43561-2;O43561-3;C7C5T8;H3BQD8	Linker for activation of T-cells family member 1	LAT	S(1)PQPLGGSHR	S	84	84	SYPPLSQPDLLPIPRSPQPLGGSHRTPSSRR
O43561	O43561;A0A024QZD6;O43561-2;O43561-3;C7C5T8;H3BQD8	Linker for activation of T-cells family member 1	LAT	SPQPLGGS(1)HR	S	91	91	PDLLPIPRSPQPLGGSHRTPSSRRDSDGANS
Q96K58	Q96K58;B2RDP4;A8K1I4;A0A024QZD9;C9JG35;C9J092;C9JCJ0;Q96K58-2	Zinc finger protein 668	ZNF668	MEVEAAEARS(1)PAPGYKR	S	10	10	______MEVEAAEARSPAPGYKRSGRRYKCV
Q9H7E2	Q9H7E2;A0A024QZE0;Q9H7E2-3;Q9H7E2-2	Tudor domain-containing protein 3	TDRD3	DSQNS(0.015)KS(0.985)VLEGSGLPR	S	345	345	NEKPPRFQRDSQNSKSVLEGSGLPRNRGSER
Q9H7E2	Q9H7E2;A0A024QZE0;Q9H7E2-3;Q9H7E2-2	Tudor domain-containing protein 3	TDRD3	S(1)GKGPSFAEAK	S	414	414	SDGAFKKRDNSMQSRSGKGPSFAEAKENPLP
Q9H7E2	Q9H7E2;A0A024QZE0;Q9H7E2-3;Q9H7E2-2	Tudor domain-containing protein 3	TDRD3	S(0.05)NS(0.95)FIGVPNGEVEMPLKGR	S	489	489	HFNVNTDYQNPVRSNSFIGVPNGEVEMPLKG
A0A024QZE9	A0A024QZE9;Q9NWS0;M0QYA2;M0R3A4;M0QXD5;M0R2P8	PIH1 domain-containing protein 1	FLJ20643;PIH1D1	NRPFMGS(0.999)IS(0.001)QQNIR	S	173	173	LNPEWRMMKNRPFMGSISQQNIRSEQRPRIQ
P37198	P37198;A0A024QZF1;M0QXN5	Nuclear pore glycoprotein p62	NUP62;hCG_19665	S(1)FRITFD	S	516	516	EVTKVCEGRRKEQERSFRITFD_________
Q96B36	Q96B36;A0A024QZF6;Q96B36-3;Q96B36-2	Proline-rich AKT1 substrate 1	AKT1S1	RT(0.094)EARS(0.448)S(0.458)DEENGPPS(0.224)S(0.776)PDLDR	S	212	212	RTEARSSDEENGPPSSPDLDRIAASMRALVL
Q96B36	Q96B36;A0A024QZF6;Q96B36-3;Q96B36-2	Proline-rich AKT1 substrate 1	AKT1S1	S(1)LPVSVPVWGFK	S	183	183	SVPPASALPTQQYAKSLPVSVPVWGFKEKRT
Q9UP65	Q9UP65;M0R339;M0QZB1;A0A024QZH0;Q9UP65-2;Q9UP65-3;M0QY18	Cytosolic phospholipase A2 gamma	PLA2G4C	KGS(0.991)LS(0.009)NLMDFVK	S	337	337	LEKQEQPHEDPERKGSLSNLMDFVKKTGICA
Q9UP65	Q9UP65;M0R339;M0QZB1;A0A024QZH0;Q9UP65-2;Q9UP65-3	Cytosolic phospholipase A2 gamma	PLA2G4C	S(1)IGHLIFARLLR	S	275	275	LTLKGLWRRAVANAKSIGHLIFARLLRLQES
Q9NRA0	Q9NRA0;A0A024QZH5;M0R344;Q9NRA0-4;Q9NRA0-2;Q9NRA0-5;B3KV83;E9PCV4;Q9NRA0-3;Q8N2M3	Sphingosine kinase 2	SPHK2	AALHS(0.967)PVS(0.033)EGAPVIPPSSGLPLPTPDAR	S	484	484	PLLSSPPGSPKAALHSPVSEGAPVIPPSSGL
Q9NRA0	Q9NRA0;A0A024QZH5;M0R344;Q9NRA0-4;Q9NRA0-2;Q9NRA0-5;B3KV83;E9PCV4;Q9NRA0-3	Sphingosine kinase 2	SPHK2	AKSELT(0.001)LT(0.004)PDPAPPMAHS(0.996)PLHR	S	414	414	SELTLTPDPAPPMAHSPLHRSVSDLPLPLPQ
Q9NRA0	Q9NRA0;A0A024QZH5;M0R344;Q9NRA0-4;Q9NRA0-2;Q9NRA0-5;B3KV83;E9PCV4	Sphingosine kinase 2	SPHK2	LSYLPATVEPAS(0.994)PT(0.005)PAHSLPR	S	387	387	YRGRLSYLPATVEPASPTPAHSLPRAKSELT
A0A024QZH6	A0A024QZH6;Q9H7N4	Splicing factor, arginine/serine-rich 19	SR-A1;SCAF1	GAEETSWS(1)GEER	S	965	965	CSQAAGTKGAEETSWSGEERAAKVPSTPPPK
A0A024QZH6	A0A024QZH6;Q9H7N4	Splicing factor, arginine/serine-rich 19	SR-A1;SCAF1	EAASSSSGTQPAPPAPAS(0.998)PWDS(0.002)KK	S	548	548	ASSSSGTQPAPPAPASPWDSKKHRSRDRKPG
A0A024QZH6	A0A024QZH6;Q9H7N4	Splicing factor, arginine/serine-rich 19	SR-A1;SCAF1	S(1)PFLKPDER	S	874	874	LGSIGVKFSRDRESRSPFLKPDERAPTEMAK
A0A024QZH6	A0A024QZH6;Q9H7N4	Splicing factor, arginine/serine-rich 19	SR-A1;SCAF1	FDIYDPFHPTDEAYS(1)PPPAPEQK	S	239	239	RFDIYDPFHPTDEAYSPPPAPEQKYDPFEPT
A0A024QZH6	A0A024QZH6;Q9H7N4	Splicing factor, arginine/serine-rich 19	SR-A1;SCAF1	GPS(1)PAPAS(0.601)S(0.399)PK	S	719	719	TITVGRLDKSDPRGPSPAPASSPKREVLYDS
A0A024QZH6	A0A024QZH6;Q9H7N4	Splicing factor, arginine/serine-rich 19	SR-A1;SCAF1	S(0.025)DPRGPS(0.974)PAPAS(0.056)S(0.944)PK	S	725	725	LDKSDPRGPSPAPASSPKREVLYDSEGLSGE
A0A024QZH6	A0A024QZH6;Q9H7N4	Splicing factor, arginine/serine-rich 19	SR-A1;SCAF1	QRS(1)PS(1)PAPAPAPAAAAGPPTRK	S	498	498	RRKILTQRRERYRQRSPSPAPAPAPAAAAGP
A0A024QZH6	A0A024QZH6;Q9H7N4	Splicing factor, arginine/serine-rich 19	SR-A1;SCAF1	QRS(1)PS(1)PAPAPAPAAAAGPPTRK	S	500	500	KILTQRRERYRQRSPSPAPAPAPAAAAGPPT
A0A024QZH6	A0A024QZH6;Q9H7N4	Splicing factor, arginine/serine-rich 19	SR-A1;SCAF1	REVLY(0.004)DS(0.996)EGLS(1)GEERGGK	S	734	734	SPAPASSPKREVLYDSEGLSGEERGGKSSQK
A0A024QZH6	A0A024QZH6;Q9H7N4	Splicing factor, arginine/serine-rich 19	SR-A1;SCAF1	REVLY(0.004)DS(0.996)EGLS(1)GEERGGK	S	738	738	ASSPKREVLYDSEGLSGEERGGKSSQKDRRR
A0A024QZH6	A0A024QZH6;Q9H7N4	Splicing factor, arginine/serine-rich 19	SR-A1;SCAF1	S(0.102)AS(0.898)PPPATSSSSSSRR	S	614	614	RSRSREKRRRRRRSASPPPATSSSSSSRRER
A0A024QZH6	A0A024QZH6;Q9H7N4	Splicing factor, arginine/serine-rich 19	SR-A1;SCAF1	S(1)GGGSGGSGGQVSLK	S	929	929	TKGKTKPSKTRKKVRSGGGSGGSGGQVSLKK
A0A024QZH6	A0A024QZH6;Q9H7N4	Splicing factor, arginine/serine-rich 19	SR-A1;SCAF1	SGGGSGGS(1)GGQVSLK	S	936	936	SKTRKKVRSGGGSGGSGGQVSLKKSKADSCS
A0A024QZH6	A0A024QZH6;Q9H7N4	Splicing factor, arginine/serine-rich 19	SR-A1;SCAF1	SGGGSGGSGGQVS(1)LKK	S	941	941	KVRSGGGSGGSGGQVSLKKSKADSCSQAAGT
Q8IV63	Q8IV63;A0A024QZI4;Q8IV63-2;M0QYA8;M0QYG0;B4E0U5;M0QXD7;M0R025;M0QZ79	Inactive serine/threonine-protein kinase VRK3	VRK3	RGLNSSFET(0.013)S(0.987)PK	S	59	59	SFQGSKRGLNSSFETSPKKVKWSSTVTSPRL
Q8IV63	Q8IV63;A0A024QZI4;Q8IV63-2;M0QYA8;Q8IV63-3;M0R073;M0QYG0;B4E0U5;M0QXD7;M0R025;M0QX88;M0R200;M0QXV1	Inactive serine/threonine-protein kinase VRK3	VRK3	SPQVT(0.003)RGS(0.997)PQK	S	122	122	SSPQKTRKSPQVTRGSPQKTSCSPQKTRQSP
Q8IV63	Q8IV63;A0A024QZI4;Q8IV63-2;M0QYA8;Q8IV63-3;M0R073;M0QYG0;B4E0U5;M0QXD7;M0R025;M0QX88;M0R200;M0QXV1	Inactive serine/threonine-protein kinase VRK3	VRK3	T(0.01)RQS(0.99)PQTLK	S	136	136	GSPQKTSCSPQKTRQSPQTLKRSRVTTSLEA
P61077	P51668;A0A024QZJ2;Q9Y2X8;Q9UQL0;A0A087WW00;C9J9H9;A0A024RA90;P61077;A0A024RDH2;P61077-2;P61077-3;A0A087WY85;D6RAH7;H9KV45;D6RA11;D6RFM0;P62837-2;D6RAW0;P62837;A0A0A0MQU3	Ubiquitin-conjugating enzyme E2 D1;Ubiquitin-conjugating enzyme E2 D4;Ubiquitin-conjugating enzyme E2 D3;Ubiquitin-conjugating enzyme E2 D2	UBE2D1;UBE2D4;UBE2D3;UBE2D2	IYHPNINS(0.001)NGS(0.999)ICLDILR	S	83	83;83;83	AFTTKIYHPNINSNGSICLDILRSQWSPALT;AFTTRIYHPNINSNGSICLDILRSQWSPALT
P35579	P35749;A0A024QZJ4;P35749-2;A0A024QZJ6;B1PS43;P35749-4;P35749-3;P35579;A0A024R1N1;P35579-2;Q86XU5;B4E3S1;Q7Z406;Q7Z406-6;Q7Z406-2;Q7Z406-4;Q7Z406-5;M0QY43;B3KWH4	Myosin-11;Myosin-9;Myosin-14	MYH11;MYH9;MYH14	ATDKS(1)FVEK	S	541	548;541;567	ALLDEECWFPKATDKSFVEKLCTEQGSHPKF;ALLDEECWFPKATDKSFVEKVAQEQGGHPKF;ALLDEECWFPKATDKSFVEKVMQEQGTHPKF
P35579	P35749;A0A024QZJ4;P35749-2;A0A024QZJ6;B1PS43;P35749-4;P35749-3;P35579;A0A024R1N1;P35579-2;Q86XU5;B4E3S1;Q6PJ55;P35580;P35580-2;P35580-5;P35580-3;P35580-4;Q7Z406;Q7Z406-6;Q7Z406-2;Q7Z406-4;Q7Z406-5;M0QY43	Myosin-11;Myosin-9;Myosin-10;Myosin-14	MYH11;MYH9;MYH1;MYH10;MYH14	NDNS(0.82)S(0.18)RFGK	S	232	239;232;239;259	ILEAFGNAKTVKNDNSSRFGKFIRINFDVAG;ILEAFGNAKTVKNDNSSRFGKFIRINFDVNG;ILEAFGNAKTVKNDNSSRFGKFIRINFDVTG;ILESFGNAKTVKNDNSSRFGKFIRINFDVTG
P35579	P35749;A0A024QZJ4;P35749-2;A0A024QZJ6;B1PS43;P35749-4;P35749-3;P35579;A0A024R1N1;P35579-2;Q86XU5;B4E3S1;Q6PJ55;P35580;P35580-2;P35580-5;P35580-3;P35580-4;Q7Z406;Q7Z406-6;Q7Z406-2;Q7Z406-4;Q7Z406-5;M0QY43	Myosin-11;Myosin-9;Myosin-10;Myosin-14	MYH11;MYH9;MYH1;MYH10;MYH14	NDNS(0.014)S(0.986)RFGK	S	233	240;233;240;260	LEAFGNAKTVKNDNSSRFGKFIRINFDVAGY;LEAFGNAKTVKNDNSSRFGKFIRINFDVNGY;LEAFGNAKTVKNDNSSRFGKFIRINFDVTGY;LESFGNAKTVKNDNSSRFGKFIRINFDVTGY
Q16204	Q16204;A0A024QZJ7;Q05CP8	Coiled-coil domain-containing protein 6	CCDC6	LDQPVS(1)APPS(1)PR	S	240	240;240	EAEKRILQEKLDQPVSAPPSPRDISMEIDSP
Q16204	Q16204;A0A024QZJ7;Q05CP8	Coiled-coil domain-containing protein 6	CCDC6	LDQPVS(1)APPS(1)PR	S	244	244;244	RILQEKLDQPVSAPPSPRDISMEIDSPENMM
Q16204	Q16204;A0A024QZJ7	Coiled-coil domain-containing protein 6	CCDC6	QLS(0.968)ES(0.02)ES(0.006)S(0.006)LEMDDERYFNEMSAQGLRPR	S	323	323	LQREMERREALCRQLSESESSLEMDDERYFN
Q16204	Q16204;A0A024QZJ7	Coiled-coil domain-containing protein 6	CCDC6	RS(0.871)NS(0.129)PDKFK	S	417	417	HMGTSHGITRPSPRRSNSPDKFKRPTPPPSP
Q16204	Q16204;A0A024QZJ7	Coiled-coil domain-containing protein 6	CCDC6	RSNS(1)PDKFK	S	419	419	GTSHGITRPSPRRSNSPDKFKRPTPPPSPNT
Q16204	Q16204;A0A024QZJ7;Q15302;Q05CP8	Coiled-coil domain-containing protein 6	CCDC6	SGGIVIS(1)PFRLEELTNR	S	52	52;52	GGGGGGGGKSGGIVISPFRLEELTNRLASLQ
Q16204	Q16204;A0A024QZJ7	Coiled-coil domain-containing protein 6	CCDC6	T(0.094)VS(0.804)S(0.101)PIPYTPSPSSSRPISPGLSYASHTVGFTPPTSLTR	S	351	351	YFNEMSAQGLRPRTVSSPIPYTPSPSSSRPI
Q16204	Q16204;A0A024QZJ7	Coiled-coil domain-containing protein 6	CCDC6	T(0.001)VS(0.047)S(0.952)PIPYTPSPSSSR	S	352	352	FNEMSAQGLRPRTVSSPIPYTPSPSSSRPIS
Q16204	Q16204;A0A024QZJ7	Coiled-coil domain-containing protein 6	CCDC6	TVSSPIPYTPS(0.002)PS(0.071)S(0.071)S(0.016)RPIS(0.823)PGLS(0.016)YASHTVGFTPPTSLTR	S	367	367	SPIPYTPSPSSSRPISPGLSYASHTVGFTPP
P31942	P31942;P31942-2;A0A024QZK8;Q53F48;P31942-3;B4DHY1;A0A024QZP1;P31942-4;P31942-6;P31942-5	Heterogeneous nuclear ribonucleoprotein H3	HNRNPH3;HNRPH3	ATENDIANFFS(1)PLNPIR	S	216	216	GLPFRATENDIANFFSPLNPIRVHIDIGADG
P31942	P31942;P31942-2;A0A024QZK8;Q53F48;P31942-3;B4DHY1;A0A024QZP1;P31942-4	Heterogeneous nuclear ribonucleoprotein H3	HNRNPH3;HNRPH3	DGMDNQGGYGS(1)VGR	S	298	298	GGYGRDGMDNQGGYGSVGRMGMGNNYSGGYG
Q8N9N2-2	Q8N9N2-2;A0A024QZM0;B7Z518;E9PM82;E9PQZ6;E9PKM6;E9PL92	Activating signal cointegrator 1 complex subunit 1	ASCC1	STLRAPS(1)LLYK	S	67	67	VEQTPQGFRSTLRAPSLLYKHIVGKRGDTRK
Q13542	Q13542;Q6FG68;A0A024QZM3;B2R9B9	Eukaryotic translation initiation factor 4E-binding protein 2	EIF4EBP2	RNS(0.994)PMAQT(0.006)PPCHLPNIPGVTSPGTLIEDSK	S	65	65	TRIIYDRKFLLDRRNSPMAQTPPCHLPNIPG
P53992	P53992;A0A024QZM6;B4DSN3;G5EA31;B7ZAY6;P53992-2	Protein transport protein Sec24C	SEC24C	NCAS(0.846)PS(0.077)S(0.077)AGQLILPECMK	S	888	888	TQCAQILACYRKNCASPSSAGQLILPECMKL
Q8WXX5	Q8WXX5;A0A024QZN2	DnaJ homolog subfamily C member 9	DNAJC9;hCG_2024613	KIS(1)LEDIQAFEK	S	109	109	DRDWEAYWRLLFKKISLEDIQAFEKTYKGSE
P18206	P18206-2;A0A024QZN4;B3KXA2;B4E3Q9;P18206;V9HWK2;Q5JQ13	Vinculin	VCL;HEL114	AAAVGT(0.014)ANKS(0.943)T(0.043)VEGIQASVK	S	656	656;563;656	GATAEKAAAVGTANKSTVEGIQASVKTAREL
P18206	P18206-2;A0A024QZN4;B3KXA2;B4E3Q9;P18206;V9HWK2;Q5JQ13	Vinculin	VCL;HEL114	STVEGIQAS(1)VK	S	664	664;571;664	AVGTANKSTVEGIQASVKTARELTPQVVSAA
P18206	P18206-2;A0A024QZN4;B3KXA2;B4E3Q9;P18206;V9HWK2;Q5JQ13	Vinculin	VCL;HEL114	AANFENHS(1)GK	S	637	637;544;637	REEVFDERAANFENHSGKLGATAEKAAAVGT
P18206	P18206-2;A0A024QZN4;B4DTM7;A0A096LPE1;P18206;V9HWK2	Vinculin	VCL;HEL114	AIPDLTAPVAAVQAAVS(1)NLVR	S	52	52;52	IPDLTAPVAAVQAAVSNLVRVGKETVQTTED
P18206	P18206-2;A0A024QZN4;B3KXA2;B4E3Q9;P18206;V9HWK2	Vinculin	VCL;HEL114	RALAS(1)IDSKLNQAK	S	272	272;179;272	AWASKDTEAMKRALASIDSKLNQAKGWLRDP
P18206	P18206-2;A0A024QZN4;B3KXA2;B4E3Q9;P18206;V9HWK2	Vinculin	VCL;HEL114	ALASIDS(1)KLNQAK	S	275	275;182;275	SKDTEAMKRALASIDSKLNQAKGWLRDPSAS
P18206	P18206-2;A0A024QZN4;B3KXA2;B4E3Q9;P18206;V9HWK2;Q5JQ13	Vinculin	VCL;HEL114	ALAS(1)QLQDSLKDLK	S	574	574;481;574	AARGEGESPQARALASQLQDSLKDLKARMQE
P18206	P18206-2;A0A024QZN4;B3KXA2;B4E3Q9;P18206;V9HWK2;Q5JQ13	Vinculin	VCL;HEL114	ALASQLQDS(1)LKDLK	S	579	579;486;579	GESPQARALASQLQDSLKDLKARMQEAMTQE
P18206	P18206-2;A0A024QZN4;B3KXA2;B4E3Q9;P18206;V9HWK2;Q5JQ13	Vinculin	VCL;HEL114	AQQVS(1)QGLDVLTAK	S	357	357;264;357	GQGSSPVAMQKAQQVSQGLDVLTAKVENAAR
P18206	P18206-2;A0A024QZN4;B3KXA2;B4E3Q9;P18206;V9HWK2;Q5JQ13	Vinculin	VCL;HEL114	GQGS(0.969)S(0.031)PVAMQK	S	345	345;252;345	QMTDQVADLRARGQGSSPVAMQKAQQVSQGL
P18206	P18206-2;A0A024QZN4;B3KXA2;B4E3Q9;P18206;V9HWK2;Q5JQ13	Vinculin	VCL;HEL114	GQGS(0.002)S(0.998)PVAMQK	S	346	346;253;346	MTDQVADLRARGQGSSPVAMQKAQQVSQGLD
P18206	P18206-2;A0A024QZN4;B3KXA2;B4DKC9;B4E3Q9;P18206;V9HWK2;Q5JQ13	Vinculin	VCL;HEL114	AVAGNIS(1)DPGLQK	S	809	809;716;809	ISPMVMDAKAVAGNISDPGLQKSFLDSGYRI
P18206	P18206-2;A0A024QZN4;B3KXA2;B4DKC9;B4E3Q9;P18206;V9HWK2;Q5JQ13	Vinculin	VCL;HEL114	S(1)FLDSGYR	S	816	816;723;816	AKAVAGNISDPGLQKSFLDSGYRILGAVAKV
P18206	P18206-2;A0A024QZN4;B3KXA2;B4E3Q9;P18206;V9HWK2;Q5JQ13	Vinculin	VCL;HEL114	CDRVDQLTAQLADLAARGEGES(1)PQAR	S	566	566;473;566	LTAQLADLAARGEGESPQARALASQLQDSLK
P18206	P18206-2;A0A024QZN4;B3KXA2;B4E3Q9;P18206;V9HWK2	Vinculin	VCL;HEL114	GWLRDPS(0.986)AS(0.014)PGDAGEQAIR	S	288	288;195;288	IDSKLNQAKGWLRDPSASPGDAGEQAIRQIL
P18206	P18206-2;A0A024QZN4;B3KXA2;B4E3Q9;P18206;V9HWK2	Vinculin	VCL;HEL114	DPSAS(1)PGDAGEQAIR	S	290	290;197;290	SKLNQAKGWLRDPSASPGDAGEQAIRQILDE
P18206	P18206-2;A0A024QZN4;B4DKC9;B4DTM7;P18206;V9HWK2;Q5JQ13	Vinculin	VCL;HEL114	EAEAAS(1)IKIR	S	1113	1045;1113	LMQSVKETVREAEAASIKIRTDAGFTLRWVR
P18206	P18206-2;A0A024QZN4;B3KXA2;B4E3Q9;P18206;V9HWK2;Q5JQ13	Vinculin	VCL;HEL114	ELTPQVVS(1)AAR	S	677	677;584;677	QASVKTARELTPQVVSAARILLRNPGNQAAY
P18206	P18206-2;A0A024QZN4;B3KXA2;P18206-3;P18206;V9HWK2	Vinculin	VCL;HEL114	GILS(0.999)GT(0.001)SDLLLTFDEAEVRK	S	117	117;117	VPARDYLIDGSRGILSGTSDLLLTFDEAEVR
P18206	P18206-2;A0A024QZN4;B3KXA2;B4E3Q9;P18206;V9HWK2;Q5JQ13	Vinculin	VCL;HEL114	KLEAMTNSKQS(1)IAK	S	383	383;290;383	ENAARKLEAMTNSKQSIAKKIDAAQNWLADP
P18206-2	P18206-2;A0A024QZN4;B3KXA2;B4DKC9;B4DTM7	Vinculin	VCL	KWS(0.99)S(0.01)KGNDIIAAAK	S	913	913	MMMAARQLHDEARKWSSKGNDIIAAAKRMAL
P18206-2	P18206-2;A0A024QZN4;B3KXA2;B4DKC9;B4DTM7	Vinculin	VCL	KWS(0.15)S(0.85)KGNDIIAAAK	S	914	914	MMAARQLHDEARKWSSKGNDIIAAAKRMALL
P18206	P18206-2;A0A024QZN4;B3KXA2;B4DKC9;B4DTM7;P18206;V9HWK2;Q5JQ13	Vinculin	VCL;HEL114	LVRGGS(0.998)GT(0.002)K	S	1009	941;1009	MALLMAEMSRLVRGGSGTKRALIQCAKDIAK
P18206	P18206-2;A0A024QZN4;B3KXA2;B4DKC9;B4E3Q9;P18206;V9HWK2;Q5JQ13	Vinculin	VCL;HEL114	S(1)LLDASEEAIK	S	721	721;628;721	VEKMTGLVDEAIDTKSLLDASEEAIKKDLDK
P18206	P18206-2;A0A024QZN4;B3KXA2;B4DKC9;B4E3Q9;P18206;V9HWK2;Q5JQ13	Vinculin	VCL;HEL114	T(0.003)IS(0.997)PMVMDAK	S	795	795;702;795	REAVKAASDELSKTISPMVMDAKAVAGNISD
P18206	P18206-2;A0A024QZN4;B3KXA2;B4DKC9;B4E3Q9;P18206;V9HWK2;Q5JQ13	Vinculin	VCL;HEL114	VAMANIQPQMLVAGAT(0.026)S(0.974)IAR	S	755	755;662;755	AMANIQPQMLVAGATSIARRANRILLVAKRE
Q96EB6	Q96EB6;A0A024QZQ1;Q96EB6-2	NAD-dependent protein deacetylase sirtuin-1;SirtT1 75 kDa fragment	SIRT1	ADEAALALQPGGS(0.986)PS(0.013)AAGADREAASSPAGEPLRK	S	14	14	__MADEAALALQPGGSPSAAGADREAASSPA
Q96EB6	Q96EB6;A0A024QZQ1;Q96EB6-2	NAD-dependent protein deacetylase sirtuin-1;SirtT1 75 kDa fragment	SIRT1	S(1)PGEPGGAAPEREVPAAAR	S	47	47	PLRKRPRRDGPGLERSPGEPGGAAPEREVPA
Q9BRX2	Q9BRX2;A0A024QZR3;B3KPC1	Protein pelota homolog	PELO;hCG_2002731	VQTES(0.006)S(0.015)T(0.065)GS(0.912)VGS(0.001)NR	S	55	55	RASTIRKVQTESSTGSVGSNRVRTTLTLCVE
Q9BRX2	Q9BRX2;A0A024QZR3;B3KPC1	Protein pelota homolog	PELO;hCG_2002731	VQTESSTGS(0.001)VGS(0.999)NRVR	S	58	58	TIRKVQTESSTGSVGSNRVRTTLTLCVEAID
Q9Y2T2	Q9Y2T2;A0A024QZR5;Q8NDP0	AP-3 complex subunit mu-1	AP3M1;DKFZp586G1518	SVVNS(0.993)IT(0.006)GSSNVGDTLPTGQLSNIPWRR	S	146	146	KELIKPPTILRSVVNSITGSSNVGDTLPTGQ
O96007	O96007;A0A024QZS1	Molybdopterin synthase catalytic subunit	MOCS2	LPLS(1)PPLVEDSAFEPSRK	S	20	20	EISSSCFSLETKLPLSPPLVEDSAFEPSRKD
Q8N292	Q8N292;A0A024QZS2	Protein GAPT	GAPT;FLJ33641	HEIS(1)VETQDHK	S	74	74	KTFLGPRIIGLRHEISVETQDHKSAVRGNNT
P30405	P30405;A0A024QZS4;B2R6X6	Peptidyl-prolyl cis-trans isomerase F, mitochondrial;Peptidyl-prolyl cis-trans isomerase	PPIF	KIESFGS(1)K	S	189	189	VKEGMDVVKKIESFGSKSGRTSKKIVITDCG
P30405	P30405;A0A024QZS4;B2R6X6;R4GN99;H0Y548;P30405-2	Peptidyl-prolyl cis-trans isomerase F, mitochondrial;Peptidyl-prolyl cis-trans isomerase	PPIF	SIYGS(1)RFPDENFTLK	S	123	123	DFTNHNGTGGKSIYGSRFPDENFTLKHVGPG
P45880	P45880;A0A024QZT0;A0A024QZN9;P45880-2;P45880-1;A0A0A0MR02;B4DKM5;Q5JSD2;Q5JSD1	Voltage-dependent anion-selective channel protein 2	VDAC2	LTFDTTFS(1)PNTGKK	S	115	115	DQICQGLKLTFDTTFSPNTGKKSGKIKSSYK
Q96KP1	Q96KP1;A0A024QZT2;B3KPN7;B4DZI7	Exocyst complex component 2	EXOC2	RGS(0.788)S(0.212)FQSGRDDTWR	S	431	431;26	SVLGHLSQTASLKRGSSFQSGRDDTWRYKTP
Q96KP1	Q96KP1;A0A024QZT2;B3KPN7;B4DZI7	Exocyst complex component 2	EXOC2	GS(0.001)S(0.999)FQSGRDDTWR	S	432	432;27	VLGHLSQTASLKRGSSFQSGRDDTWRYKTPH
Q96KP1	Q96KP1;A0A024QZT2;B3KPN7;Q2MDF5	Exocyst complex component 2	EXOC2	GTS(0.001)T(0.008)VS(0.99)FK	S	89	89	IIVTTKSGGRGTSTVSFKLLKPEKIGILDQS
P50453	P50453;A0A024QZT4;Q6N0A8	Serpin B9	SERPINB9;DKFZp686O07189	ANS(1)ILFCGR	S	366	366	ADHPFLFFIRHNRANSILFCGRFSSP_____
Q13546	Q13546;A0A024QZU0;Q13546-2	Receptor-interacting serine/threonine-protein kinase 1	RIPK1	LQDEANYHLYGS(1)R	S	389	389	LQSKLQDEANYHLYGSRMDRQTKQQPRQNVA
Q13546	Q13546;A0A024QZU0;Q13546-2	Receptor-interacting serine/threonine-protein kinase 1	RIPK1	RMQS(1)LQLDCVAVPSSR	S	320	320	KKEYSNENAVVKRMQSLQLDCVAVPSSRSNS
Q13546	Q13546;A0A024QZU0;Q13546-2	Receptor-interacting serine/threonine-protein kinase 1	RIPK1	RVS(1)HDPFAQQRPYENFQNTEGK	S	416	416	QNVAYNREEERRRRVSHDPFAQQRPYENFQN
Q92766	Q92766;Q92766-2;A0A024QZU8;Q92766-5;Q92766-3;A0A087X055	Ras-responsive element-binding protein 1	RREB1	ANS(1)GGVDLDSSGEFASIEK	S	1167	1167	KRGRKRGMRSRPRANSGGVDLDSSGEFASIE
Q92766	Q92766;Q92766-2;A0A024QZU8;Q92766-5;Q92766-3;C9JU34;Q92766-6;C9JPJ6	Ras-responsive element-binding protein 1	RREB1	IHEKDPNSATATAPPS(1)PLK	S	161	161	IHEKDPNSATATAPPSPLKRRRLSSKRKLSH
Q92766	Q92766;Q92766-2;A0A024QZU8;A0A087X055;Q92766-4	Ras-responsive element-binding protein 1	RREB1	LAEETEGPS(1)DGESAAEK	S	1475	1475	GEAPAEKLAEETEGPSDGESAAEKRSSEKSD
Q92766	Q92766;Q92766-2;A0A024QZU8;Q92766-5;Q92766-3;C9JU34;Q92766-6	Ras-responsive element-binding protein 1	RREB1	LS(1)HDAESEREDPAPAKK	S	175	175	PSPLKRRRLSSKRKLSHDAESEREDPAPAKK
Q92766	Q92766;Q92766-2;A0A024QZU8;A0A087X055;Q92766-4	Ras-responsive element-binding protein 1	RREB1	QVAGDAPVEQATAET(0.017)AS(0.983)PVHR	S	1320	1320	VAGDAPVEQATAETASPVHREEHGRGESHEP
Q92766	Q92766;Q92766-2;A0A024QZU8;Q92766-5;Q92766-3;A0A087X055	Ras-responsive element-binding protein 1	RREB1	RNS(0.958)Y(0.025)T(0.017)NCLQK	S	1238	1238	QGSPPEDKLLRAKRNSYTNCLQKITCPHCPR
Q92766	Q92766;Q92766-2;A0A024QZU8;Q92766-5;Q92766-3;C9JU34	Ras-responsive element-binding protein 1	RREB1	TVVATSTPPPLINAQQAS(0.006)PGCIS(0.916)PS(0.078)LPPPPLK	S	539	539	PPPLINAQQASPGCISPSLPPPPLKLLKGSV
Q92766	Q92766;Q92766-2;A0A024QZU8;Q92766-5;Q92766-3;A0A087X055;Q92766-4	Ras-responsive element-binding protein 1	RREB1	VTAGWPSEPGQGDLNPES(1)PAALGQDLLEPR	S	1653	1653	AGWPSEPGQGDLNPESPAALGQDLLEPRSKR
Q92766	Q92766;Q92766-2;A0A024QZU8;Q92766-5;Q92766-3;C9JU34;Q92766-6;C9JPJ6;C9JE09	Ras-responsive element-binding protein 1	RREB1	VTENGGS(1)PQGIK	S	36	36	MSAVMSVGKVTENGGSPQGIKSPSKPPGPNR
Q92766	Q92766;Q92766-2;A0A024QZU8;Q92766-5;Q92766-3;C9JU34;Q92766-6;C9JPJ6;C9JE09	Ras-responsive element-binding protein 1	RREB1	VT(0.003)ENGGS(0.005)PQGIKS(0.886)PS(0.106)KPPGPNR	S	42	42	VGKVTENGGSPQGIKSPSKPPGPNRIGRRNQ
Q14511	Q14511;A0A087WUD2;A0A024QZV9;Q14511-3	Enhancer of filamentation 1;Enhancer of filamentation 1 p55	NEDD9	DLVDGINRLS(0.962)FS(0.021)S(0.007)T(0.003)GS(0.004)T(0.004)R	S	369	369	DAKGSRDLVDGINRLSFSSTGSTRSNMSTSS
Q14511	Q14511;A0A087WUD2;A0A024QZV9;Q14511-3	Enhancer of filamentation 1;Enhancer of filamentation 1 p55	NEDD9	LSFSS(0.001)T(0.002)GS(0.966)T(0.031)R	S	375	375	DLVDGINRLSFSSTGSTRSNMSTSSTSSKES
Q14511	Q14511;A0A087WUD2;A0A024QZV9;Q14511-3	Enhancer of filamentation 1;Enhancer of filamentation 1 p55	NEDD9	QLTTTINTNAEALFRPGPGS(1)LHLK	S	563	563	TINTNAEALFRPGPGSLHLKNGPESIMNSTE
P51580	P51580;A0A024QZW0;Q9BS45	Thiopurine S-methyltransferase	TPMT	TSLDIEEYS(0.999)DT(0.001)EVQK	S	14	14	__MDGTRTSLDIEEYSDTEVQKNQVLTLEEW
Q9UMY1	Q9UMY1;A0A024QZW2;H7C2B1;Q9UMY1-2	Nucleolar protein 7	NOL7	LTTASQTNIKKS(1)PGK	S	133	133	ILEKLTTASQTNIKKSPGKVKEVNLQKKNED
Q96S59	Q96S59;A0A024QZW3;Q96S59-2;Q96S59-3	Ran-binding protein 9	RANBP9	CLGGRS(1)PK	S	467	467	MVNGTDSEVRCLGGRSPKSQDSYPVSPRPFS
P49790	P49790;A0A024QZW7;P49790-3;P49790-2	Nuclear pore complex protein Nup153	NUP153	AS(1)DKDITVSK	S	192	192	DDDNISTTSGFSSRASDKDITVSKNTSLPPL
P49790	P49790;A0A024QZW7;P49790-3;P49790-2	Nuclear pore complex protein Nup153	NUP153	CIACQAAKLS(1)PR	S	687	687	KVTDNKCIACQAAKLSPRDTAKQTGIETPNK
P49790	P49790;A0A024QZW7;P49790-3	Nuclear pore complex protein Nup153	NUP153	EGSVLDILKS(1)PGFASPK	S	614	614	PAEILKEGSVLDILKSPGFASPKIDSVAAQP
P49790	P49790;A0A024QZW7;P49790-3;P49790-2	Nuclear pore complex protein Nup153	NUP153	KPAFNLSAFGTLS(1)PSLGNSSILK	S	240	240	SSKKPAFNLSAFGTLSPSLGNSSILKTSQLG
P49790	P49790;A0A024QZW7;P49790-3;P49790-2	Nuclear pore complex protein Nup153	NUP153	NTSLPPLWS(1)PEAER	S	209	209	KDITVSKNTSLPPLWSPEAERSHSLSQHTAT
P49790	P49790;A0A024QZW7;P49790-3;P49790-2	Nuclear pore complex protein Nup153	NUP153	SHS(0.99)LS(0.01)QHTATSSK	S	217	217	TSLPPLWSPEAERSHSLSQHTATSSKKPAFN
P49790	P49790;A0A024QZW7;P49790-3;P49790-2	Nuclear pore complex protein Nup153	NUP153	QLS(1)AQSYGVTSSTAR	S	297	297	PYQAPVRRQMKAKQLSAQSYGVTSSTARRIL
P49790	P49790;A0A024QZW7;P49790-3;P49790-2	Nuclear pore complex protein Nup153	NUP153	RIPS(0.999)IVS(0.001)SPLNSPLDR	S	330	330	LEKMSSPLADAKRIPSIVSSPLNSPLDRSGI
P49790	P49790;A0A024QZW7;P49790-3;P49790-2	Nuclear pore complex protein Nup153	NUP153	RIPSIVS(0.036)S(0.963)PLNSPLDR	S	334	334	SSPLADAKRIPSIVSSPLNSPLDRSGIDITD
P49790	P49790;A0A024QZW7;P49790-3;P49790-2	Nuclear pore complex protein Nup153	NUP153	RIPSIVSSPLNS(1)PLDR	S	338	338	ADAKRIPSIVSSPLNSPLDRSGIDITDFQAK
P49790	P49790;A0A024QZW7;P49790-3;P49790-2	Nuclear pore complex protein Nup153	NUP153	S(0.004)HLNFS(0.995)MLES(0.002)PALHCQPSTSSAFPIGSSGFSLVK	S	139	139	DVLTRPSLHRSHLNFSMLESPALHCQPSTSS
P49790	P49790;A0A024QZW7;P49790-3;P49790-2	Nuclear pore complex protein Nup153	NUP153	TSQLGDS(1)PFYPGK	S	257	257	SLGNSSILKTSQLGDSPFYPGKTTYGGAAAA
P49790	P49790;A0A024QZW7;P49790-3;P49790-2	Nuclear pore complex protein Nup153	NUP153	TTLS(0.005)AS(0.93)GT(0.065)GFGDK	S	711	711	GIETPNKSGKTTLSASGTGFGDKFKPVIGTW
P49790	P49790;A0A024QZW7;P49790-3;P49790-2	Nuclear pore complex protein Nup153	NUP153	VQMT(0.005)S(0.993)PS(0.001)STGSPMFK	S	516	516	PINSSQALTNKVQMTSPSSTGSPMFKFSSPI
P35237	P35237;A0A024QZX3;A0A024QZX5;A0A087X1N8;Q8IXH2	Serpin B6	SERPINB6	IAELLS(0.998)PGS(0.002)VDPLTR	S	151	151;155	TWVAEKTEGKIAELLSPGSVDPLTRLVLVNA
Q13523	Q13523;A0A024QZY5;B4DZQ5	Serine/threonine-protein kinase PRP4 homolog	PRPF4B	ARS(1)PTDDKVK	S	257	257;243	PTLRRRSQEKIGKARSPTDDKVKIEDKSKSK
Q13523	Q13523;A0A024QZY5;B4DZQ5;H0YDJ3	Serine/threonine-protein kinase PRP4 homolog	PRPF4B	DAS(1)PINRWS(0.809)PT(0.191)R	S	431	431;417	PRDDILSRRERSKDASPINRWSPTRRRSRSP
Q13523	Q13523;A0A024QZY5;B4DZQ5;H0YDJ3	Serine/threonine-protein kinase PRP4 homolog	PRPF4B	S(0.292)KDAS(0.708)PINRWS(0.996)PT(0.004)R	S	437	437;423	SRRERSKDASPINRWSPTRRRSRSPIRRRSR
Q13523	Q13523;A0A024QZY5	Serine/threonine-protein kinase PRP4 homolog	PRPF4B	EIIDASDKEGMS(1)PAK	S	93	93	HKRKEIIDASDKEGMSPAKRTKLDDLALLED
Q13523	Q13523;A0A024QZY5	Serine/threonine-protein kinase PRP4 homolog	PRPF4B	EQPEMEDANS(1)EKS(1)INEENGEVSEDQSQNK	S	20	20	ETQSLREQPEMEDANSEKSINEENGEVSEDQ
Q13523	Q13523;A0A024QZY5	Serine/threonine-protein kinase PRP4 homolog	PRPF4B	EQPEMEDANS(1)EKS(1)INEENGEVSEDQSQNK	S	23	23	SLREQPEMEDANSEKSINEENGEVSEDQSQN
Q13523	Q13523;A0A024QZY5;B4DZQ5	Serine/threonine-protein kinase PRP4 homolog	PRPF4B	KS(1)PIINESR	S	277	277;263	KVKIEDKSKSKDRKKSPIINESRSRDRGKKS
Q13523	Q13523;A0A024QZY5;B4DZQ5	Serine/threonine-protein kinase PRP4 homolog	PRPF4B	KPIKS(0.998)PS(0.002)K	S	328	328;314	KSKRSETDKEKKPIKSPSKDASSGKENRSPS
Q13523	Q13523;A0A024QZY5;B4DZQ5	Serine/threonine-protein kinase PRP4 homolog	PRPF4B	S(1)KS(0.998)PT(0.002)LR	S	239	239;225	KSPSKRSKSQDQARKSKSPTLRRRSQEKIGK
Q13523	Q13523;A0A024QZY5;B4DZQ5	Serine/threonine-protein kinase PRP4 homolog	PRPF4B	S(1)KS(0.998)PT(0.002)LR	S	241	241;227	PSKRSKSQDQARKSKSPTLRRRSQEKIGKAR
Q13523	Q13523;A0A024QZY5;B4DZQ5	Serine/threonine-protein kinase PRP4 homolog	PRPF4B	S(1)RS(1)PVDLR	S	292	292;278	SPIINESRSRDRGKKSRSPVDLRGKSKDRRS
Q13523	Q13523;A0A024QZY5;B4DZQ5	Serine/threonine-protein kinase PRP4 homolog	PRPF4B	S(1)RS(1)PVDLR	S	294	294;280	IINESRSRDRGKKSRSPVDLRGKSKDRRSRS
Q13523	Q13523;A0A024QZY5;B4DZQ5	Serine/threonine-protein kinase PRP4 homolog	PRPF4B	QS(0.074)KS(0.905)PS(0.025)RT(0.106)LS(0.889)PGR	S	381	381;367	SRSPLLNDRRSKQSKSPSRTLSPGRRAKSRS
Q13523	Q13523;A0A024QZY5;B4DZQ5	Serine/threonine-protein kinase PRP4 homolog	PRPF4B	TLS(1)PGRR	S	387	387;373	NDRRSKQSKSPSRTLSPGRRAKSRSLERKRR
Q13523	Q13523;A0A024QZY5;B4DZQ5	Serine/threonine-protein kinase PRP4 homolog	PRPF4B	S(1)LS(1)PKPR	S	354	354;340	NRSPSRRPGRSPKRRSLSPKPRDKSRRSRSP
Q13523	Q13523;A0A024QZY5;B4DZQ5	Serine/threonine-protein kinase PRP4 homolog	PRPF4B	S(1)LS(1)PKPR	S	356	356;342	SPSRRPGRSPKRRSLSPKPRDKSRRSRSPLL
Q13523	Q13523;A0A024QZY5;B4DZQ5	Serine/threonine-protein kinase PRP4 homolog	PRPF4B	S(1)RS(1)PLLNDRR	S	366	366;352	KRRSLSPKPRDKSRRSRSPLLNDRRSKQSKS
Q13523	Q13523;A0A024QZY5;B4DZQ5	Serine/threonine-protein kinase PRP4 homolog	PRPF4B	S(1)RS(1)PLLNDRR	S	368	368;354	RSLSPKPRDKSRRSRSPLLNDRRSKQSKSPS
F5GX51	Q9Y4F9;A0A024QZY9;F5GX51;B7Z5J9;B7Z6U4;A0A0C4DGT0	Protein FAM65B	FAM65B;C6orf32	AARES(1)LTEINR	S	204	175;204	KQAFATSPASKAARESLTEINRSFKEYTENM
F5GX51	Q9Y4F9;A0A024QZY9;F5GX51;B7Z5J9;B7Z6U4	Protein FAM65B	FAM65B;C6orf32	CNS(1)FIENSSALKKPQAK	S	66	37;66	FAGFSGLQERRSRCNSFIENSSALKKPQAKL
F5GX51	Q9Y4F9;A0A024QZY9;F5GX51;B7Z5J9;B7Z6U4;A0A0C4DGT0	Protein FAM65B	FAM65B;C6orf32	LLS(0.999)EGS(0.001)VGGESEGCR	S	564	585;564	RLTSAEVPMATDRLLSEGSVGGESEGCRSFL
F5GX51	Q9Y4F9;A0A024QZY9;F5GX51;B7Z5J9;B7Z6U4;A0A0C4DGT0	Protein FAM65B	FAM65B;C6orf32	LLSEGS(1)VGGESEGCR	S	567	588;567	SAEVPMATDRLLSEGSVGGESEGCRSFLDGS
F5GX51	Q9Y4F9;A0A024QZY9;F5GX51;B7Z5J9;B7Z6U4;A0A0C4DGT0	Protein FAM65B	FAM65B;C6orf32	LT(0.001)S(0.999)AEVPMATDR	S	552	573;552	TSEGNITKQLVKRLTSAEVPMATDRLLSEGS
Q9Y4F9	Q9Y4F9;A0A024QZY9	Protein FAM65B	FAM65B;C6orf32	MLVGSQS(0.003)FS(0.996)PGGPNGIIR	S	9	9	_______MLVGSQSFSPGGPNGIIRSQSFAG
F5GX51	Q9Y4F9;A0A024QZY9;F5GX51;B7Z5J9;B7Z6U4;A0A0C4DGT0	Protein FAM65B	FAM65B;C6orf32	QAFAT(0.066)S(0.934)PASK	S	195	166;195	RLQDGASKMKQAFATSPASKAARESLTEINR
F5GX51	Q9Y4F9;A0A024QZY9;F5GX51;B7Z5J9;B7Z6U4;A0A0C4DGT0	Protein FAM65B	FAM65B;C6orf32	RMS(0.999)MYS(0.001)QGTPETPTFK	S	370	341;370	SSGAGNKAAALQRRMSMYSQGTPETPTFKDH
F5GX51	Q9Y4F9;A0A024QZY9;F5GX51;B7Z5J9;B7Z6U4	Protein FAM65B	FAM65B;C6orf32	SQS(1)FAGFSGLQER	S	50	21;50	QSFSPGGPNGIIRSQSFAGFSGLQERRSRCN
F5GX51	Q9Y4F9;A0A024QZY9;F5GX51;B7Z5J9;B7Z6U4	Protein FAM65B	FAM65B;C6orf32	S(0.837)RCNS(0.163)FIENSSALK	S	62	33;62	RSQSFAGFSGLQERRSRCNSFIENSSALKKP
P78410	P78410;A0A024QZZ1;P78410-3;P78410-2;A8K4B5	Butyrophilin subfamily 3 member A2	BTN3A2	IQYLTRGEES(0.003)S(0.011)S(0.009)DT(0.082)NKS(0.896)A	S	333	333	QYLTRGEESSSDTNKSA______________
P62807	P58876;A0A024QZZ7;A8K9J7;Q99877;A0A024RCJ9;U3KQK0;Q99879;I6L9F7;P62807;B2R4S9;Q0D2M2;Q16778;Q8N257;L0R4T3;Q93079;Q5QNW6;Q5QNW6-2;Q96A08;Q99880	Histone H2B type 1-D;Histone H2B;Histone H2B type 1-N;Histone H2B type 1-M;Histone H2B type 1-C/E/F/G/I;Histone H2B type 2-E;Histone H2B type 3-B;Histone H2B type 1-H;Histone H2B type 2-F;Histone H2B type 1-A;Histone H2B type 1-L	HIST1H2BD;HIST1H2BN;HIST1H2BM;HIST1H2BC;HIST1H2BI;HIST2H2BE;HIST3H2BB;ABCF2;HIST1H2BH;HIST2H2BF;HIST1H2BA;HIST1H2BL	AVTKYT(0.05)S(0.942)S(0.007)K	S	124	124;124;124;124;124;124;125;124	KHAVSEGTKAVTKYTSSK_____________
P62807	P58876;A0A024QZZ7;A8K9J7;Q99877;A0A024RCJ9;U3KQK0;Q99879;I6L9F7;O60814;A0A024RCL8;P57053;P62807;B2R4S9;Q0D2M2;Q93079;Q5QNW6;Q5QNW6-2;B4DR52;Q99880	Histone H2B type 1-D;Histone H2B;Histone H2B type 1-N;Histone H2B type 1-M;Histone H2B type 1-K;Histone H2B type F-S;Histone H2B type 1-C/E/F/G/I;Histone H2B type 1-H;Histone H2B type 2-F;Histone H2B type 1-L	HIST1H2BD;HIST1H2BN;HIST1H2BM;HIST1H2BK;H2BFS;HIST1H2BC;HIST1H2BI;HIST1H2BH;HIST2H2BF;HIST1H2BL	KES(0.939)YS(0.061)VYVYK	S	37	37;37;37;37;37;37	AQKKDGKKRKRSRKESYSVYVYKVLKQVHPD
P62807	P58876;A0A024QZZ7;A8K9J7;Q99877;A0A024RCJ9;U3KQK0;Q99879;I6L9F7;O60814;A0A024RCL8;P57053;P62807;B2R4S9;Q0D2M2;Q93079;Q5QNW6;Q5QNW6-2;B4DR52;Q99880	Histone H2B type 1-D;Histone H2B;Histone H2B type 1-N;Histone H2B type 1-M;Histone H2B type 1-K;Histone H2B type F-S;Histone H2B type 1-C/E/F/G/I;Histone H2B type 1-H;Histone H2B type 2-F;Histone H2B type 1-L	HIST1H2BD;HIST1H2BN;HIST1H2BM;HIST1H2BK;H2BFS;HIST1H2BC;HIST1H2BI;HIST1H2BH;HIST2H2BF;HIST1H2BL	ESYS(1)VYVYK	S	39	39;39;39;39;39;39	KKDGKKRKRSRKESYSVYVYKVLKQVHPDTG
P62807	P58876;A0A024QZZ7;A8K9J7;Q99877;A0A024RCJ9;U3KQK0;Q99879;I6L9F7;O60814;A0A024RCL8;P57053;P62807;B2R4S9;Q16778;Q8N257;L0R4T3;Q93079;Q5QNW6;Q5QNW6-2;B4DR52;Q96A08;Q99880	Histone H2B type 1-D;Histone H2B;Histone H2B type 1-N;Histone H2B type 1-M;Histone H2B type 1-K;Histone H2B type F-S;Histone H2B type 1-C/E/F/G/I;Histone H2B type 2-E;Histone H2B type 3-B;Histone H2B type 1-H;Histone H2B type 2-F;Histone H2B type 1-A;Histone H2B type 1-L	HIST1H2BD;HIST1H2BN;HIST1H2BM;HIST1H2BK;H2BFS;HIST1H2BC;HIST1H2BI;HIST2H2BE;HIST3H2BB;ABCF2;HIST1H2BH;HIST2H2BF;HIST1H2BA;HIST1H2BL	HAVS(1)EGTKAVTK	S	113	113;113;113;113;113;113;113;114;113	AVRLLLPGELAKHAVSEGTKAVTKYTSAK__;AVRLLLPGELAKHAVSEGTKAVTKYTSSK__
P58876	P58876;A0A024QZZ7;A8K9J7	Histone H2B type 1-D;Histone H2B	HIST1H2BD	PEPT(0.195)KS(0.805)APAPK	S	7	7	_________MPEPTKSAPAPKKGSKKAVTKA
P62807	P58876;A0A024QZZ7;A8K9J7;Q99877;A0A024RCJ9;U3KQK0;Q99879;I6L9F7;O60814;A0A024RCL8;P57053;P62807;B2R4S9;Q0D2M2;Q16778;Q8N257;Q93079;Q5QNW6;Q5QNW6-2;B4DR52;Q96A08;Q99880	Histone H2B type 1-D;Histone H2B;Histone H2B type 1-N;Histone H2B type 1-M;Histone H2B type 1-K;Histone H2B type F-S;Histone H2B type 1-C/E/F/G/I;Histone H2B type 2-E;Histone H2B type 3-B;Histone H2B type 1-H;Histone H2B type 2-F;Histone H2B type 1-A;Histone H2B type 1-L	HIST1H2BD;HIST1H2BN;HIST1H2BM;HIST1H2BK;H2BFS;HIST1H2BC;HIST1H2BI;HIST2H2BE;HIST3H2BB;HIST1H2BH;HIST2H2BF;HIST1H2BA;HIST1H2BL	QVHPDTGIS(0.012)S(0.988)K	S	57	57;57;57;57;57;57;57;58;57	IYKVLKQVHPDTGISSKAMSIMNSFVTDIFE;VYKVLKQVHPDTGISSKAMGIMNSFVNDIFE
P62807	P58876;A0A024QZZ7;Q99877;A0A024RCJ9;U3KQK0;Q99879;I6L9F7;O60814;A0A024RCL8;P57053;P62807;B2R4S9;Q0D2M2;Q16778;Q93079;Q5QNW6;Q5QNW6-2;B4DR52;Q99880	Histone H2B type 1-D;Histone H2B;Histone H2B type 1-N;Histone H2B type 1-M;Histone H2B type 1-K;Histone H2B type F-S;Histone H2B type 1-C/E/F/G/I;Histone H2B type 2-E;Histone H2B type 1-H;Histone H2B type 2-F;Histone H2B type 1-L	HIST1H2BD;HIST1H2BN;HIST1H2BM;HIST1H2BK;H2BFS;HIST1H2BC;HIST1H2BI;HIST2H2BE;HIST1H2BH;HIST2H2BF;HIST1H2BL	RS(0.005)T(0.005)IT(0.098)S(0.892)REIQTAVR	S	92	92;92;92;92;92;92;92	EASRLAHYNKRSTITSREIQTAVRLLLPGEL
P62807	P58876;A0A024QZZ7;A8K9J7;Q99877;A0A024RCJ9;U3KQK0;O60814;A0A024RCL8;P57053;P62807;B2R4S9;Q0D2M2;Q16778;Q8N257;Q93079;Q5QNW6;Q5QNW6-2;B4DR52;Q99880	Histone H2B type 1-D;Histone H2B;Histone H2B type 1-N;Histone H2B type 1-K;Histone H2B type F-S;Histone H2B type 1-C/E/F/G/I;Histone H2B type 2-E;Histone H2B type 3-B;Histone H2B type 1-H;Histone H2B type 2-F;Histone H2B type 1-L	HIST1H2BD;HIST1H2BN;HIST1H2BK;H2BFS;HIST1H2BC;HIST1H2BI;HIST2H2BE;HIST3H2BB;HIST1H2BH;HIST2H2BF;HIST1H2BL	SAPAPKKGS(1)K	S	15	15;15;15;15;15;15;15;15	_MPDPAKSAPAPKKGSKKAVTKAQKKDGKKR;_MPDPSKSAPAPKKGSKKAVTKAQKKDGKKR;_MPELAKSAPAPKKGSKKAVTKAQKKDGKKR;_MPEPAKSAPAPKKGSKKAVTKAQKKDGKKR;_MPEPSKSAPAPKKGSKKAVTKAQKKDGKKR;_MPEPTKSAPAPKKGSKKAVTKAQKKDGKKR
P16104	Q93077;A0A024R017;Q7L7L0;V9GZN0;P16104;Q6FI13;Q16777;Q9BTM1;A0A024RAS2;Q9BTM1-2;Q8IUE6	Histone H2A type 1-C;Histone H2A;Histone H2A type 3;Histone H2AX;Histone H2A type 2-A;Histone H2A type 2-C;Histone H2A.J;Histone H2A type 2-B	HIST1H2AC;HIST3H2A;H2AFX;HIST2H2AA3;HIST2H2AC;H2AFJ;HIST2H2AB	S(0.178)S(0.822)RAGLQFPVGR	S	20	20;20;20;20	GKQGGKARAKAKSRSSRAGLQFPVGRVHRLL;GKTGGKARAKAKSRSSRAGLQFPVGRVHRLL
O15117-3	A0A024R032;O15117-3;O15117-2;O15117	FYN-binding protein	FYB	LTVGGPWGQS(1)QEKEKGDK	S	339	329;339	PKAPSKLTVGGPWGQSQEKEKGDKNSATPKQ
O15117-3	A0A024R032;O15117-3;O15117-2;O15117	FYN-binding protein	FYB	DHAGEIS(0.063)S(0.937)LPFPGVVLKPAASR	S	266	256;266	AREDSENKDHAGEISSLPFPGVVLKPAASRG
O15117-3	A0A024R032;O15117-3;O15117-2;O15117	FYN-binding protein	FYB	DHAGEISSLPFPGVVLKPAAS(1)R	S	279	269;279	ISSLPFPGVVLKPAASRGGPGLSKNGEEKKE
O15117-3	A0A024R032;O15117-3;O15117-2;O15117	FYN-binding protein	FYB	GGPGLS(1)KNGEEK	S	286	276;286	GVVLKPAASRGGPGLSKNGEEKKEDRKIDAA
O15117-3	A0A024R032;D6RFJ5;D6RER7;O15117-3;O15117-2;O15117	FYN-binding protein	FYB	FGTPAS(0.999)LTTRDPEAK	S	107	97;107	FLKPTGAGQRFGTPASLTTRDPEAKVGFLKP
O15117-3	A0A024R032;O15117-3;O15117-2;O15117	FYN-binding protein	FYB	NELS(1)FKQGEQIEIIR	S	540	530;540	LAKACCDVKGGKNELSFKQGEQIEIIRITDN
O15117-3	A0A024R032;O15117-3;O15117-2;O15117	FYN-binding protein	FYB	GS(1)PAPLGVR	S	235	225;235	HEDESPMKNVSSSKGSPAPLGVRSKSGPLKP
O15117-3	A0A024R032;O15117-3;O15117-2;O15117	FYN-binding protein	FYB	GSPAPLGVRS(1)K	S	243	233;243	NVSSSKGSPAPLGVRSKSGPLKPAREDSENK
O15117-3	A0A024R032;O15117-3;O15117-2;O15117	FYN-binding protein	FYB	GS(1)YGYIK	S	568	558;568	TDNPEGKWLGRTARGSYGYIKTTAVEIDYDS
O15117-3	A0A024R032;D6RFJ5;D6RER7;D6RAE8;O15117-3;O15117-2;O15117	FYN-binding protein	FYB	NLFNNQGNAS(1)PPAGPSNVPK	S	56	46;56	GIQARKNLFNNQGNASPPAGPSNVPKFGSPK
O15117-3	A0A024R032;O15117-3;O15117-2;O15117	FYN-binding protein	FYB	NVS(0.002)S(0.996)S(0.002)KGSPAPLGVR	S	231	221;231	TENSHEDESPMKNVSSSKGSPAPLGVRSKSG
O15117-3	A0A024R032;O15117-3;O15117-2;O15117	FYN-binding protein	FYB	S(0.009)KS(0.991)GPLKPAR	S	245	235;245	SSSKGSPAPLGVRSKSGPLKPAREDSENKDH
O15117-3	A0A024R032;O15117-3;O15117-2;O15117	FYN-binding protein	FYB	SPVNEDNQDGVTHSDGAGNLDEEQDS(1)EGETYEDIEASK	S	467	457;467	VTHSDGAGNLDEEQDSEGETYEDIEASKERE
O15117-3	A0A024R032;O15117-3;O15117-2;O15117	FYN-binding protein	FYB	TTAVEIDYDS(1)LKLKK	S	583	573;583	SYGYIKTTAVEIDYDSLKLKKDSLGAPSRPI
O15117-3	A0A024R032;O15117-3;O15117-2;O15117	FYN-binding protein	FYB	VTTSIT(0.032)S(0.968)K	S	775	719;775	EIRVLYSTKVTTSITSKKWGTRDLQVKPGES
O15117-3	A0A024R032;D6RFJ5;D6RER7;D6RAE8;O15117-3;O15117-2;O15117	FYN-binding protein	FYB	VTGPNS(0.984)S(0.014)S(0.002)GIQAR	S	38	28;38	DVSVNSRPFRVTGPNSSSGIQARKNLFNNQG
O15117-3	A0A024R032;D6RFJ5;D6RER7;D6RAE8;O15117-3;O15117-2;O15117	FYN-binding protein	FYB	VTGPNSS(0.015)S(0.985)GIQAR	S	40	30;40	SVNSRPFRVTGPNSSSGIQARKNLFNNQGNA
O15117-3	A0A024R032;D6RFJ5;D6RER7;D6RAE8;D6RC38;O15117-3;O15117-2;O15117	FYN-binding protein	FYB	YNTGGNPT(0.001)EDVS(0.986)VNS(0.013)RPFR	S	25	15;25	_MAKYNTGGNPTEDVSVNSRPFRVTGPNSSS;LMAKYNTGGNPTEDVSVNSRPFRVTGPNSSS
P98082	P98082;B2RAW0;A0A024R036;P98082-3;P98082-2;B4DNN1	Disabled homolog 2	DAB2	QVS(1)LPVTK	S	723	723	LNKINEPPKPAPRQVSLPVTKSTDNAFENPF
P98082	P98082;B2RAW0;A0A024R036;P98082-3;P98082-2;D6RFF7;D6REB1;D6RIA5;D6RGZ1	Disabled homolog 2	DAB2	S(1)NEVETSATNGQPDQQAAPKAPSKK	S	2	2	______________MSNEVETSATNGQPDQQ
P98082	P98082;B2RAW0;A0A024R036;P98082-3;P98082-2;D6RFF7;D6REB1;D6RIA5;D6RGZ1	Disabled homolog 2	DAB2	SNEVETSATNGQPDQQAAPKAPS(1)KK	S	24	24	ATNGQPDQQAAPKAPSKKEKKKGPEKTDEYL
P98082	P98082;B2RAW0;A0A024R036;P98082-3;B4DNN1	Disabled homolog 2	DAB2	S(0.853)S(0.147)PNPFVGSPPK	S	393	393	QNGVSEREQNGFSVKSSPNPFVGSPPKGLSI
P98082	P98082;B2RAW0;A0A024R036;P98082-3;B4DNN1	Disabled homolog 2	DAB2	S(0.088)S(0.912)PNPFVGSPPK	S	394	394	NGVSEREQNGFSVKSSPNPFVGSPPKGLSIQ
P98082	P98082;B2RAW0;A0A024R036;P98082-3;B4DNN1	Disabled homolog 2	DAB2	SSPNPFVGS(1)PPK	S	401	401	QNGFSVKSSPNPFVGSPPKGLSIQNGVKQDL
O00479	O00479;A0A024R046	High mobility group nucleosome-binding domain-containing protein 4	HMGN4	DAS(0.926)T(0.074)LQSQK	S	76	76	DAGKDGNNPAKNRDASTLQSQKAEGTGDAK_
O00479	O00479;A0A024R046	High mobility group nucleosome-binding domain-containing protein 4	HMGN4	DASTLQS(1)QKAEGTGDAK	S	80	80	DGNNPAKNRDASTLQSQKAEGTGDAK_____
O00479	O00479;A0A024R046	High mobility group nucleosome-binding domain-containing protein 4	HMGN4	LS(1)AKPAPPKPEPR	S	29	29	KAKVKDEPQRRSARLSAKPAPPKPEPRPKKA
Q92956-2	Q92956-2;Q92956;A0A024R052	Tumor necrosis factor receptor superfamily member 14	TNFRSF14	VIVS(1)VQRK	S	156	156	VKRRKPRGDVVKVIVSVQRKRQEAEGEATVI
P62873	P62873;B2R6K4;A0A024R056;P62873-2;F6UT28;B1AKQ8	Guanine nucleotide-binding protein G(I)/G(S)/G(T) subunit beta-1	GNB1	ACADATLS(1)QITNNIDPVGR	S	31	31	NQIRDARKACADATLSQITNNIDPVGRIQMR
P62873	P62873;B2R6K4;A0A024R056;P62873-2;F6UT28;B1AKQ8;F6X3N5	Guanine nucleotide-binding protein G(I)/G(S)/G(T) subunit beta-1	GNB1	S(1)ELDQLRQEAEQLKNQIR	S	2	2	______________MSELDQLRQEAEQLKNQ
A8K6D4	O95544;A0A024R058;O95544-2;A0A0A0MR98;O95544-3;J3KSP9;A8K6D4;A8K6R3	NAD kinase	NADK	DAS(1)LLQPFK	S	117	117;117	KSPKSVLVIKKMRDASLLQPFKELCTHLMEE
A8K6D4	O95544;A0A024R058;O95544-2;A8K6D4;A8K6R3	NAD kinase	NADK	S(1)LHGPCPVTTFGPK	S	64	64;64	ASPALGSTKEFRRTRSLHGPCPVTTFGPKAC
A8K6D4	O95544;A0A024R058;O95544-2;A8K6D4;A8K6R3	NAD kinase	NADK	S(1)LSASPALGSTK	S	46	46;46	TWSYNHPIRGRAKSRSLSASPALGSTKEFRR
A8K6D4	O95544;A0A024R058;O95544-2;A8K6D4;A8K6R3	NAD kinase	NADK	SLS(1)ASPALGSTK	S	48	48;48	SYNHPIRGRAKSRSLSASPALGSTKEFRRTR
A8K6D4	O95544;A0A024R058;O95544-2;A8K6D4;A8K6R3	NAD kinase	NADK	SLSAS(1)PALGSTK	S	50	50;50	NHPIRGRAKSRSLSASPALGSTKEFRRTRSL
A8K6D4	O95544;A0A024R058;O95544-2;A8K6D4;A8K6R3	NAD kinase	NADK	SLSASPALGS(0.974)T(0.026)KEFRR	S	55	55;55	GRAKSRSLSASPALGSTKEFRRTRSLHGPCP
Q01581	Q01581;Q8N995;Q5XJ04;A0A024R059	Hydroxymethylglutaryl-CoA synthase, cytoplasmic	HMGCS1	RPTPNDDTLDEGVGLVHSNIATEHIPS(1)PAK	S	495	495	GVGLVHSNIATEHIPSPAKKVPRLPATAAEP
O75694	O75694;A0A024R071;B4DLT2;O75694-2;E9PF10	Nuclear pore complex protein Nup155	NUP155	AAPQS(1)PSVPK	S	992	992	DTLQELVNQSKAAPQSPSVPKKPGPPVLSSD
O75694	O75694;A0A024R071;E9PF10;D6RA13	Nuclear pore complex protein Nup155	NUP155	PS(0.169)S(0.831)LLGAAMPASTSAAALQEALENAGR	S	4	4	____________MPSSLLGAAMPASTSAAAL
Q96S94	Q96S94;A0A024R072;B3KQ08;A0A024R077;B4DE38;Q96S94-3;A0A0A0MSF3;Q9H2N7	Cyclin-L2	CCNL2	KAKADS(1)PVNGLPK	S	369	369	NTKRRLEGAKKAKADSPVNGLPKGRESRSRS
Q96S94	Q96S94;A0A024R072;B3KQ08;A0A024R077;B4DE38;Q96S94-3;A0A0A0MSF3;Q9H2N7	Cyclin-L2	CCNL2	GSKPS(1)PLSVK	S	348	348	PKLVESPKEGKGSKPSPLSVKNTKRRLEGAK
Q96S94	Q96S94;A0A024R072;B3KQ08;A0A024R077;B4DE38;Q96S94-3;B4DVR5	Cyclin-L2	CCNL2	GLLPGGTQVLDGTSGFS(1)PAPK	S	330	330	LLPGGTQVLDGTSGFSPAPKLVESPKEGKGS
Q96S94	Q96S94;A0A024R072;B3KQ08;A0A024R077;B4DE38;Q96S94-3	Cyclin-L2	CCNL2	LVES(1)PKEGK	S	338	338	LDGTSGFSPAPKLVESPKEGKGSKPSPLSVK
Q9BRK5	Q9BRK5;A0A024R084;Q9BRK5-2;Q9BRK5-5	45 kDa calcium-binding protein	SDF4	LVDYARS(1)VHEEF	S	357	357	YSEFFTGSKLVDYARSVHEEF__________
Q96S66	Q96S66;A0A024R095;A0A024R0G0;Q96S66-4;Q96S66-3;Q96S66-2	Chloride channel CLIC-like protein 1	CLCC1	ESSTESSQSAKPVSGQDTSGNT(0.001)EGS(0.999)PAAEK	S	509	509	AKPVSGQDTSGNTEGSPAAEKAQLKSEAAGS
Q96S66	Q96S66;A0A024R095;A0A024R0G0;Q96S66-4;Q96S66-3;Q96S66-2	Chloride channel CLIC-like protein 1	CLCC1	FQTGNKS(1)PEVLR	S	438	438	LRERDVDLRFQTGNKSPEVLRAFDVPDAEAR
Q01433	Q01433;H0Y360;A0A024R098	AMP deaminase 2	AMPD2	RAS(1)LQASTAAPEAR	S	76	76	GSGKPKAKYPFKKRASLQASTAAPEARGGLG
Q01433	Q01433;H0Y360;A0A024R098;B2RB47;Q01433-2;H0YCL9;E9PJF6	AMP deaminase 2	AMPD2	S(1)LPGPAPCLK	S	100	100;100	EARGGLGAPPLQSARSLPGPAPCLKHFPLDL
Q01433	Q01433;H0Y360;A0A024R098;B2RB47;Q01433-2;H0YCL9;E9PJF6	AMP deaminase 2	AMPD2	HFPLDLRT(0.039)S(0.961)MDGK	S	118	118;118	GPAPCLKHFPLDLRTSMDGKCKEIAEELFTR
Q01433	Q01433;H0Y360;A0A024R098;B2RB47;Q01433-2;Q01433-5;Q01433-3;Q01433-4;H0YCL9;E9PJF6;E9PIJ1	AMP deaminase 2	AMPD2	QIS(1)QDVKLEPDILLR	S	168	168;168	IEQLEERRQRLERQISQDVKLEPDILLRAKQ
Q01433	Q01433;H0Y360;A0A024R098;B2RB47;Q01433-2;Q01433-5;Q01433-3;Q01433-4;H0YCL9;E9PIJ1	AMP deaminase 2	AMPD2	T(0.013)DS(0.983)DS(0.004)DLQLYKEQGEGQGDR	S	190	190;190	PDILLRAKQDFLKTDSDSDLQLYKEQGEGQG
Q5T2Z1	Q5T2Z1;A8K0M8;A0A024R099;Q6PGN9-2;Q6PGN9-4	Proline/serine-rich coiled-coil protein 1	PSRC1	AAAS(0.965)PPT(0.035)PIR	S	212	212	PPVRGRAGPSGRAAASPPTPIRSVLAPQPST
Q5T2Z1	Q5T2Z1;A8K0M8;A0A024R099;Q6PGN9-2;Q6PGN9;Q6PGN9-3;Q5T2Z0	Proline/serine-rich coiled-coil protein 1	PSRC1	GLS(0.941)HRS(0.059)DPNAVAPAPQGVR	S	47	47	ITVLVTPEKPLRRGLSHRSDPNAVAPAPQGV
Q9P2B4	Q9P2B4;A0A024R0C7;Q9NPX3	CTTNBP2 N-terminal-like protein	CTTNBP2NL;DKFZp547A023	VSSPLS(0.005)PLS(0.993)PGIKS(0.002)PT(0.001)IPR	S	563	563	HSPTPGKVSSPLSPLSPGIKSPTIPRAERGN
Q9P2B4	Q9P2B4;A0A024R0C7;Q9NPX3	CTTNBP2 N-terminal-like protein	CTTNBP2NL;DKFZp547A023	VSSPLSPLSPGIKS(0.993)PT(0.006)IPR	S	568	568	GKVSSPLSPLSPGIKSPTIPRAERGNPPPIP
O75534	O75534;A0A024R0E2;A0A024R0K2;O75534-2;O75534-4;Q9GZV0;O75534-3;Q96L66;E9PLT0;Q9UG93	Cold shock domain-containing protein E1	CSDE1;UNR;DKFZp586J0620	EATFSNPKT(0.003)T(0.019)S(0.978)PNK	S	445	445	GTVEKEATFSNPKTTSPNKGKEKEAEDGIIA
O75534	O75534;A0A024R0E2;A0A024R0K2;O75534-2;O75534-4;Q9GZV0;O75534-3;Q96L66;E9PLT0;Q9UG93	Cold shock domain-containing protein E1	CSDE1;UNR;DKFZp586J0620	LLGRNS(1)NSK	S	514	514	PGQQVATCVRLLGRNSNSKRLLGYVATLKDN
O75534	O75534;A0A024R0E2;O75534-4	Cold shock domain-containing protein E1	CSDE1	SPAAPGQS(0.997)PT(0.002)GS(0.001)VCYER	S	123	123	VPHNLESKSPAAPGQSPTGSVCYERNGEVFY
O75534	O75534;A0A024R0E2;A0A024R0K2;O75534-2;O75534-4;Q9GZV0;O75534-3;Q96L66;E9PLT0	Cold shock domain-containing protein E1	CSDE1;UNR	VPS(1)KNQNDPLPGR	S	276	276	EHFEGTVTKVIPKVPSKNQNDPLPGRIKVDF
Q9UNY4	Q9UNY4;A0A024R0F1;Q9UNY4-2	Transcription termination factor 2	TTF2	KVS(1)PASGVSK	S	396	396	KENLQFPDRSVQRKVSPASGVSKKVEPSDPV
Q9UNY4	Q9UNY4;A0A024R0F1;Q9UNY4-2	Transcription termination factor 2	TTF2	QIQELEEVLSGLTLS(1)PEQGTNEK	S	460	460	KQIQELEEVLSGLTLSPEQGTNEKSNSQVPQ
Q8IXJ6	Q8IXJ6;A0A024R0G8;Q8IXJ6-2;Q8IXJ6-3;Q8IXJ6-5	NAD-dependent protein deacetylase sirtuin-2	SIRT2	EHASIDAQSGAGVPNPS(0.001)T(0.002)S(0.021)AS(0.976)PK	S	368	368	DAQSGAGVPNPSTSASPKKSPPPAKDEARTT
Q8IXJ6	Q8IXJ6;A0A024R0G8;Q8IXJ6-2;Q8IXJ6-3;Q8IXJ6-5	NAD-dependent protein deacetylase sirtuin-2	SIRT2	KS(1)PPPAKDEAR	S	372	372	GAGVPNPSTSASPKKSPPPAKDEARTTEREK
Q8IXJ6	Q8IXJ6;A0A024R0G8;Q8IXJ6-2;Q8IXJ6-3;A0A0A0MRF5;E7EWX6;Q8IXJ6-4;B5MCS1;A7VJH3;C9JZQ0;F8WCF4;C9JR33;C9J3U7;F8WF57;F8WDM4;A0A087WYM3	NAD-dependent protein deacetylase sirtuin-2	SIRT2;SIR2	NLFSQT(0.001)LS(0.028)LGS(0.972)QKER	S	53	53;38	MDFLRNLFSQTLSLGSQKERLLDELTLEGVA
P53985	P53985;B4DKS0;A0A024R0H1;B2R6A5	Monocarboxylate transporter 1	SLC16A1	AAES(1)PDQKDTDGGPKEEESPV	S	483	483	IDVAGKPNEVTKAAESPDQKDTDGGPKEEES
B4E106	P53985;B4DKS0;A0A024R0H1;B4E106	Monocarboxylate transporter 1	SLC16A1	ESKEEET(0.013)S(0.987)IDVAGKPNEVTK	S	447	467;447	QKANEQKKESKEEETSIDVAGKPNEVTKAAE
O96013	O96013;A0A024R0J1;A8K724	Serine/threonine-protein kinase PAK 4;Non-specific serine/threonine protein kinase	PAK4	DKRPLS(1)GPDVGTPQPAGLASGAK	S	181	181	GSGGPQESSRDKRPLSGPDVGTPQPAGLASG
O96013	O96013;A0A024R0J1;A8K724	Serine/threonine-protein kinase PAK 4;Non-specific serine/threonine protein kinase	PAK4	FAGHSEAGGGS(1)GDRRR	S	148	148	GSRGRFAGHSEAGGGSGDRRRAGPEKRPKSS
O96013	O96013;A0A024R0J1;A8K724;O96013-4;A0A024R0L8;O96013-3;B4DE88;M0R0L9	Serine/threonine-protein kinase PAK 4;Non-specific serine/threonine protein kinase	PAK4	GAPS(0.005)PGVLGPHAS(0.995)EPQLAPPACTPAAPAVPGPPGPR	S	267	267	RARGAPSPGVLGPHASEPQLAPPACTPAAPA
O96013	O96013;A0A024R0J1;A8K724;O96013-4;A0A024R0L8;O96013-3;B4DE88	Serine/threonine-protein kinase PAK 4;Non-specific serine/threonine protein kinase	PAK4	GAPSPGVLGPHASEPQLAPPACT(0.005)PAAPAVPGPPGPRS(0.995)PQREPQR	S	291	291	CTPAAPAVPGPPGPRSPQREPQRVSHEQFRA
O96013	O96013;A0A024R0J1;A8K724;O96013-4;O96013-2;A0A024R0L8;O96013-3;M0R2X4;M0R0L9;M0R3G6	Serine/threonine-protein kinase PAK 4;Non-specific serine/threonine protein kinase	PAK4	QWQS(1)LIEESAR	S	41	41	DQHEQKFTGLPRQWQSLIEESARRPKPLVDP
O96013	O96013;A0A024R0J1;A8K724;O96013-4;O96013-2;M0R2X4	Serine/threonine-protein kinase PAK 4;Non-specific serine/threonine protein kinase	PAK4	RDS(1)PPPPAR	S	104	104	FENMSVTRSNSLRRDSPPPPARARQENGMPE
O96013	O96013;A0A024R0J1;A8K724;O96013-4;O96013-2;A0A024R0L8;O96013-3;B4DE88;M0R1R1;B4DUG0;B4E3B5	Serine/threonine-protein kinase PAK 4;Non-specific serine/threonine protein kinase	PAK4	S(1)LVGTPYWMAPELISR	S	474	474	FGFCAQVSKEVPRRKSLVGTPYWMAPELISR
O96013	O96013;A0A024R0J1;A8K724;O96013-4;O96013-2;M0R2X4	Serine/threonine-protein kinase PAK 4;Non-specific serine/threonine protein kinase	PAK4	S(0.813)NS(0.291)LRRDS(0.896)PPPPAR	S	97	97	LTLLLDEFENMSVTRSNSLRRDSPPPPARAR
O96013	O96013;A0A024R0J1;A8K724;O96013-4;O96013-2;M0R2X4	Serine/threonine-protein kinase PAK 4;Non-specific serine/threonine protein kinase	PAK4	S(0.008)NS(0.992)LRRDS(1)PPPPAR	S	99	99	LLLDEFENMSVTRSNSLRRDSPPPPARARQE
A0A024R0J7	A0A024R0J7;P61018-2;P61018;A0A024R0K8;M0R0X1;M0R1E0	Ras-related protein Rab-4B	RAB4B	MGSGIQYGDAS(1)LR	S	228	228;193	LDPERMGSGIQYGDASLRQLRQPRSAQAVAP
P12694	P12694;B2R8A9;A0A024R0K3;Q6ZSA3;F5H5P2;Q59EI3;P12694-2;F5GXU9	2-oxoisovalerate dehydrogenase subunit alpha, mitochondrial	BCKDHA	IGHHS(0.978)T(0.022)SDDSSAYR	S	337	337	QPFLIEAMTYRIGHHSTSDDSSAYRSVDEVN
P50548	P50548;B7Z6N1;A0A024R0L4;P50548-2;M0QXN0	ETS domain-containing transcription factor ERF	ERF	LVLVNYPFIDVGLAGGAVPQS(0.99)APPVPS(0.005)GGS(0.005)HFR	S	131	131	YPFIDVGLAGGAVPQSAPPVPSGGSHFRFPP
P50548	P50548;B7Z6N1;A0A024R0L4;P50548-2	ETS domain-containing transcription factor ERF	ERF	YLQAHTQSVYNYHLS(1)PR	S	327	327	RYLQAHTQSVYNYHLSPRAFLHYPGLVVPQP
P49840	P49840;A0A024R0L5	Glycogen synthase kinase-3 alpha	GSK3A	TSSFAEPGGGGGGGGGGPGGS(0.943)AS(0.057)GPGGTGGGK	S	39	39	EPGGGGGGGGGGPGGSASGPGGTGGGKASVG
P49840	P49840;A0A024R0L5	Glycogen synthase kinase-3 alpha	GSK3A	TSSFAEPGGGGGGGGGGPGGS(0.02)AS(0.975)GPGGT(0.006)GGGK	S	41	41	GGGGGGGGGGPGGSASGPGGTGGGKASVGAM
P49840	P49840;A0A024R0L5;Q68D16;A8MT37;P49841;P49841-2;Q6FI27;B5BUC0	Glycogen synthase kinase-3 alpha;Glycogen synthase kinase-3 beta	GSK3A;DKFZp686D0638;GSK3B	GEPNVS(0.136)Y(0.005)ICS(0.859)R	S	282	282;219	AKQLVRGEPNVSYICSRYYRAPELIFGATDY
Q15102	Q15102;A0A024R0L6;M0R389;M0QZT2;M0QXS6;M0R323	Platelet-activating factor acetylhydrolase IB subunit gamma	PAFAH1B3	S(1)GEENPASKPTPVQDVQGDGR	S	2	2	______________MSGEENPASKPTPVQDV
Q5PRF9	Q5PRF9;M0QZ22;A0A024R0N7;A0A087WZT0;Q66K25;A0A087WUK6;Q9NW90;M0R0X3	Protein Smaug homolog 2	SAMD4B	AAFTTPDHAPLS(1)PQSSVASSGSEQTEEQGSSR	S	271	271	LGARAAFTTPDHAPLSPQSSVASSGSEQTEE
Q5PRF9	Q5PRF9;M0QZ22;A0A024R0N7;A0A087WZT0;Q66K25;Q8IXP7;A0A087WUK6	Protein Smaug homolog 2	SAMD4B	GWAFGSNS(1)LPIAGSVGMGVAR	S	557	557	MQNYRQQKGWAFGSNSLPIAGSVGMGVARRT
Q5PRF9	Q5PRF9;M0QZ22;A0A024R0N7;A0A087WZT0;Q66K25;Q8IXP7	Protein Smaug homolog 2	SAMD4B	MGLLS(0.98)PS(0.02)GIGGVSPR	S	592	592	PMPPRALPPGRMGLLSPSGIGGVSPRHALTS
Q5PRF9	Q5PRF9;M0QZ22;A0A024R0N7;A0A087WZT0;Q66K25;A0A087WUK6;Q9NW90;M0R0X3	Protein Smaug homolog 2	SAMD4B	S(0.153)MS(0.845)LIPT(0.002)SPQVPGEWPSPEELGAR	S	238	238	GLPCQIHPSPLKRSMSLIPTSPQVPGEWPSP
Q96DU7	Q96DU7;A0A024R0N8	Inositol-trisphosphate 3-kinase C	ITPKC	RCPCRGS(1)LNEAEAGALPAAAR	S	9	9	_______MRRCPCRGSLNEAEAGALPAAARM
Q96DU7	Q96DU7;A0A024R0N8	Inositol-trisphosphate 3-kinase C	ITPKC	YSPFVVS(1)FRK	S	404	404	WKKLKTVLKYSPFVVSFRKHYPWVQLSGHAG
P01137	P01137;A0A024R0P8;M0R2S0	Transforming growth factor beta-1;Latency-associated peptide	TGFB1	ALDTNYCFS(0.806)S(0.161)T(0.033)EK	S	287	287	QSSRHRRALDTNYCFSSTEKNCCVRQLYIDF
O96008	O96008;A0A024R0P9;O96008-2;K7EJ57	Mitochondrial import receptor subunit TOM40 homolog	TOMM40	QLS(0.981)PT(0.019)EAFPVLVGDMDNSGSLNAQVIHQLGPGLR	S	142	142	SNYHFGVTYVGTKQLSPTEAFPVLVGDMDNS
Q9H0W8	Q9H0W8;A0A024R0Q0;Q9H0W8-2	Protein SMG9	SMG9;FLJ12886	AGPGS(0.005)S(0.995)PLFSLLPGYR	S	451	451	SEAESENPPRAGPGSSPLFSLLPGYRGHPSF
Q9H0W8	Q9H0W8;A0A024R0Q0;Q9H0W8-2;M0QZC7;M0R2N0;M0QYR7;M0QZH1;M0QX70	Protein SMG9	SMG9;FLJ12886	DAS(1)EETSTSVMQK	S	53	53	ERDYIAPWERERRDASEETSTSVMQKTPIIL
Q9H0W8	Q9H0W8;A0A024R0Q0;Q9H0W8-2;M0QZC7;M0R2N0;M0QYR7;M0QZH1;M0QX70	Protein SMG9	SMG9;FLJ12886	S(0.995)ES(0.005)GHSQPGLYGIER	S	2	2	______________MSESGHSQPGLYGIERR
Q9H0W8	Q9H0W8;A0A024R0Q0;Q9H0W8-2;M0QZC7;M0R2N0;M0QYR7;M0QZH1;M0QX70	Protein SMG9	SMG9;FLJ12886	SES(0.959)GHS(0.04)QPGLYGIERR	S	4	4	____________MSESGHSQPGLYGIERRRR
Q9H0W8	Q9H0W8;A0A024R0Q0;Q9H0W8-2;M0QZC7;M0R2N0;M0QYR7;M0QZH1;M0QX70	Protein SMG9	SMG9;FLJ12886	SESGHS(1)QPGLYGIER	S	7	7	_________MSESGHSQPGLYGIERRRRWKE
Q8WUF5	Q8WUF5;A0A024R0Q5;A7YME7	RelA-associated inhibitor	PPP1R13L	HGGPGPGGPEPELS(0.996)PIT(0.004)EGSEAR	S	567	567	HRHGGPGPGGPEPELSPITEGSEARAGPPAP
Q8WUF5	Q8WUF5;A0A024R0Q5;Q6ZNZ8;K7EN03	RelA-associated inhibitor	PPP1R13L	SESAPTLHPY(0.015)S(0.091)PLS(0.894)PK	S	113	113	GRSESAPTLHPYSPLSPKGRPSSPRTPLYLQ
Q9UBE0	Q9UBE0;A0A024R0R4;Q9UBE0-3;B3KNJ4;Q9UBE0-2;M0QX65;B4DY66;M0R054;M0QYM8	SUMO-activating enzyme subunit 1;SUMO-activating enzyme subunit 1, N-terminally processed	SAE1	VS(1)QGVEDGPDTK	S	185	185	GEHEFVEEKTKVAKVSQGVEDGPDTKRAKLD
Q92797	Q92797;A0A024R0R6;B7Z6F7	Symplekin	SYMPK	ETAAGGLT(0.004)LKEERS(0.996)PQTLAPVGEDAMK	S	1243	1243	PKETAAGGLTLKEERSPQTLAPVGEDAMKTP
Q92797	Q92797;A0A024R0R6;B7Z6F7	Symplekin	SYMPK	LKPGGVGAPS(0.001)S(0.015)S(0.203)S(0.777)PS(0.003)PSPSAR	S	1171	1171	EQKLKPGGVGAPSSSSPSPSPSARPGPPPSE
Q92797	Q92797;A0A024R0R6;B7Z6F7;A0A087WUE9;Q4LE61;M0R3C7;Q92797-2	Symplekin	SYMPK;SYMPK variant protein	RLS(1)AQGQAISVVGSLSSMSPLEEEAPQAK	S	494	494	EKVVKTESVLIKRRLSAQGQAISVVGSLSSM
Q92797	Q92797;A0A024R0R6;B7Z6F7	Symplekin	SYMPK	SPQTLAPVGEDAMKT(0.013)PS(0.987)PAAEDAREPEAK	S	1259	1259	PQTLAPVGEDAMKTPSPAAEDAREPEAKGNS
P54920	P54920;A0A024R0R9;M0R0Y2;M0R2M1;A0A024R0V6;M0R027	Alpha-soluble NSF attachment protein	NAPA	AIDIYEQVGTNAMDS(1)PLLK	S	195	195	KAIDIYEQVGTNAMDSPLLKYSAKDYFFKAA
P18887	P18887;F5H8D7;A0A024R0S8;Q59HH7;B4DTD3;B2RCY5	DNA repair protein XRCC1	XRCC1	AAS(1)PVLQEDIDIEGVQSEGQDNGAEDSGDTEDELRR	S	461	461	SSPQKPPTPEETKAASPVLQEDIDIEGVQSE
P18887	P18887;F5H8D7;A0A024R0S8;Q59HH7;B4DTD3;B2RCY5;B4DEB2;M0QYS5	DNA repair protein XRCC1	XRCC1	AIGSTSKPQES(1)PK	S	241	241	SPVSRAIGSTSKPQESPKGKRKLDLNQEEKK
P18887	P18887;F5H8D7;A0A024R0S8;Q59HH7;B4DTD3;B2RCY5;B4DEB2;M0QYS5;M0R1U8	DNA repair protein XRCC1	XRCC1	INKT(0.289)S(0.32)PVT(0.175)AS(0.216)DPAGPSYAAATLQASSAAS(0.002)S(0.014)AS(0.923)PVS(0.062)R	S	226	226	YAAATLQASSAASSASPVSRAIGSTSKPQES
P18887	P18887;F5H8D7;A0A024R0S8;Q59HH7;B4DTD3;B2RCY5;B4DEB2;M0QYS5	DNA repair protein XRCC1	XRCC1	KTPSKPPAQLS(0.999)PS(0.001)VPK	S	266	266	NQEEKKTPSKPPAQLSPSVPKRPKLPAPTRT
P18887	P18887;F5H8D7;A0A024R0S8;Q59HH7;B4DTD3;B2RCY5	DNA repair protein XRCC1	XRCC1	TKPT(0.001)QAAGPS(0.963)S(0.036)PQKPPTPEETK	S	446	446	KQPQTKTKPTQAAGPSSPQKPPTPEETKAAS
P18887	P18887;F5H8D7;A0A024R0S8;Q59HH7;B4DTD3;B2RCY5	DNA repair protein XRCC1	XRCC1	TKPTQAAGPSS(1)PQKPPTPEETK	S	447	447	QPQTKTKPTQAAGPSSPQKPPTPEETKAASP
Q6UWP2	Q6UWP2;A0A024R0T1;A0A087WZN3;Q6UWP2-2	Dehydrogenase/reductase SDR family member 11	DHRS11;MGC4172	AT(0.001)CIS(0.999)PGVVETQFAFK	S	197	197	QELREAQTHIRATCISPGVVETQFAFKLHDK
Q7L8J4	Q7L8J4;A0A024R0T2;Q7L8J4-2;Q96ET3;Q96MW4;B4DSF1	SH3 domain-binding protein 5-like	SH3BP5L	CDS(1)VEHLR	S	350	350	LLSLRTVASDLQKCDSVEHLRGLSDHVSLDG
Q7L8J4	Q7L8J4;A0A024R0T2	SH3 domain-binding protein 5-like	SH3BP5L	ET(0.001)PQGELRPEVVEDEVPRS(0.999)PVAEEPGGGGSSSSEAK	S	30	30	QGELRPEVVEDEVPRSPVAEEPGGGGSSSSE
Q7L8J4	Q7L8J4;A0A024R0T2;Q7L8J4-2;Q96ET3;Q96MW4;B4DSF1	SH3 domain-binding protein 5-like	SH3BP5L	GLSDHVS(1)LDGQELGTR	S	362	362	KCDSVEHLRGLSDHVSLDGQELGTRSGGRRG
Q7L8J4	Q7L8J4;A0A024R0T2	SH3 domain-binding protein 5-like	SH3BP5L	LS(1)PREEEELDPR	S	49	49	EEPGGGGSSSSEAKLSPREEEELDPRIQEEL
Q7L8J4	Q7L8J4;A0A024R0T2;Q7L8J4-2;Q96ET3;Q96MW4;B4DSF1	SH3 domain-binding protein 5-like	SH3BP5L	TVAS(1)DLQK	S	343	343	PDTDTLSLLSLRTVASDLQKCDSVEHLRGLS
Q9Y675	Q9Y675;A0A024R0T6	SNRPN upstream reading frame protein	SNURF;hCG_2042738	T(0.039)AS(0.957)LS(0.004)NQECQLYPR	S	32	32	HVPEVEVQVKRRRTASLSNQECQLYPRRSQQ
P50552	P50552;A0A024R0V4;K7EM16	Vasodilator-stimulated phosphoprotein	VASP	AT(0.001)QVGEKT(0.019)PKDES(0.979)ANQEEPEAR	S	289	289	RRKATQVGEKTPKDESANQEEPEARVPAQSE
P50552	P50552;A0A024R0V4;K7EM16	Vasodilator-stimulated phosphoprotein	VASP	VS(1)KQEEASGGPTAPKAESGR	S	239	239	PGLAAAIAGAKLRKVSKQEEASGGPTAPKAE
P50552	P50552;A0A024R0V4;K7EM16	Vasodilator-stimulated phosphoprotein	VASP	MKS(0.928)S(0.043)S(0.012)S(0.017)VTTSETQPCTPSSSDYSDLQR	S	322	322	RRPWEKNSTTLPRMKSSSSVTTSETQPCTPS
P50552	P50552;A0A024R0V4;K7EM16	Vasodilator-stimulated phosphoprotein	VASP	S(0.015)S(0.015)S(0.111)S(0.858)VT(0.001)TSETQPCTPSSSDYSDLQR	S	325	325	WEKNSTTLPRMKSSSSVTTSETQPCTPSSSD
P50552	P50552;A0A024R0V4;K7EM16	Vasodilator-stimulated phosphoprotein	VASP	NS(0.995)T(0.005)TLPR	S	314	314	VPAQSESVRRPWEKNSTTLPRMKSSSSVTTS
P50552	P50552;A0A024R0V4;K7EM16	Vasodilator-stimulated phosphoprotein	VASP	VPAQS(0.92)ES(0.08)VR	S	303	303	ESANQEEPEARVPAQSESVRRPWEKNSTTLP
P50552	P50552;A0A024R0V4;K7EM16	Vasodilator-stimulated phosphoprotein	VASP	VPAQSES(1)VRRPWEK	S	305	305	ANQEEPEARVPAQSESVRRPWEKNSTTLPRM
P50552	P50552;A0A024R0V4;K7ENL7;K7ENR7	Vasodilator-stimulated phosphoprotein	VASP	VQIYHNPTANS(1)FRVVGR	S	46	46	QAFSRVQIYHNPTANSFRVVGRKMQPDQQVV
Q9UMZ2	Q9UMZ2;A0A024R0X0;Q9UMZ2-5;A8MYE0	Synergin gamma	SYNRG;AP1GBP1	ALGPGS(0.967)S(0.033)K	S	234	234	KLNTSEVGHKALGPGSSKKYPSLMASNGVAV
Q9UMZ2	Q9UMZ2;A0A024R0X0;Q9UMZ2-5;A8MYE0	Synergin gamma	SYNRG;AP1GBP1	ALGPGS(0.035)S(0.965)K	S	235	235	LNTSEVGHKALGPGSSKKYPSLMASNGVAVD
Q9UMZ2	Q9UMZ2;A0A024R0X0;Q9UMZ2-5;Q9UMZ2-4;Q9UMZ2-8;Q9UMZ2-3;Q9UMZ2-7;Q9UMZ2-6;Q9UMZ2-9	Synergin gamma	SYNRG;AP1GBP1	EDS(0.043)AS(0.179)VKS(0.777)LDLPS(0.001)IGGSSVGK	S	812	812;734	AVAFRHTKEDSASVKSLDLPSIGGSSVGKED
Q9UMZ2	Q9UMZ2;A0A024R0X0;Q9UMZ2-5;A0A087WZS7;Q9UMZ2-4;Q9UMZ2-8;Q9UMZ2-3;Q9UMZ2-7;Q9UMZ2-6;Q9UMZ2-9	Synergin gamma	SYNRG;AP1GBP1	ETSFGS(0.977)S(0.023)ENITMTSLSK	S	935	935;857	PSATSILQKKETSFGSSENITMTSLSKVTTF
Q9UMZ2	Q9UMZ2;A0A024R0X0;Q9UMZ2-5;A0A087WZS7;Q9UMZ2-4;Q9UMZ2-8;Q9UMZ2-3;Q9UMZ2-7;Q9UMZ2-6;Q9UMZ2-9	Synergin gamma	SYNRG;AP1GBP1	KETSFGS(0.054)S(0.945)ENITMTSLSK	S	936	936;858	SATSILQKKETSFGSSENITMTSLSKVTTFV
Q9UMZ2	Q9UMZ2;A0A024R0X0;Q9UMZ2-5;Q9UMZ2-4;Q9UMZ2-8;Q9UMZ2-3;Q9UMZ2-7;Q9UMZ2-6;Q9UMZ2-9	Synergin gamma	SYNRG;AP1GBP1	FSS(1)INSDK	S	786	786;708	KSDDDFADFHSSKFSSINSDKSLGEKAVAFR
Q9UMZ2	Q9UMZ2;A0A024R0X0;Q9UMZ2-5;Q9UMZ2-4;Q9UMZ2-8;Q9UMZ2-3;Q9UMZ2-7	Synergin gamma	SYNRG;AP1GBP1	LSPFVLSAGSGS(0.999)PSATSILQK	S	919	919;841	QGRKLSPFVLSAGSGSPSATSILQKKETSFG
Q9UMZ2	Q9UMZ2;A0A024R0X0;Q9UMZ2-5;Q9UMZ2-4;Q9UMZ2-8;Q9UMZ2-3;Q9UMZ2-7;Q9UMZ2-6;Q9UMZ2-9	Synergin gamma	SYNRG;AP1GBP1	QLS(1)LEGSGLGVEDLKDNTPSGK	S	752	752;674	NSTAASTKYDVFRQLSLEGSGLGVEDLKDNT
Q9UMZ2	Q9UMZ2;A0A024R0X0;Q9UMZ2-5;Q9UMZ2-4;Q9UMZ2-8;Q9UMZ2-3;Q9UMZ2-7;Q9UMZ2-6;Q9UMZ2-9	Synergin gamma	SYNRG;AP1GBP1	RS(0.93)LS(0.07)LGDKEISR	S	1073	1073;995	ELATFDLSVQGSHKRSLSLGDKEISRSSPSP
Q9UMZ2	Q9UMZ2;A0A024R0X0;Q9UMZ2-5;Q9UMZ2-4;Q9UMZ2-8;Q9UMZ2-3;Q9UMZ2-7;Q9UMZ2-6;Q9UMZ2-9	Synergin gamma	SYNRG;AP1GBP1	RSLS(1)LGDKEISR	S	1075	1075;997	ATFDLSVQGSHKRSLSLGDKEISRSSPSPAL
Q9UMZ2	Q9UMZ2;A0A024R0X0;Q9UMZ2-5;A0A087WZS7;Q9UMZ2-4;Q9UMZ2-8;Q9UMZ2-3;Q9UMZ2-7;Q9UMZ2-6;Q9UMZ2-9	Synergin gamma	SYNRG;AP1GBP1	SQEAT(0.003)CPS(0.996)PAS(0.001)SGASQETPNECSDDFGEFQSEKPK	S	1006	1006;928	QDLPTAERSQEATCPSPASSGASQETPNECS
Q9UMZ2	Q9UMZ2;A0A024R0X0;Q9UMZ2-5;Q9UMZ2-4;Q9UMZ2-8;Q9UMZ2-3;Q9UMZ2-7;Q9UMZ2-6;Q9UMZ2-9	Synergin gamma	SYNRG;AP1GBP1	SSPS(1)PALEQPFR	S	1087	1087;1009	RSLSLGDKEISRSSPSPALEQPFRDRSNTLN
Q9UMZ2	Q9UMZ2;A0A024R0X0;Q9UMZ2-5;Q9UMZ2-4;Q9UMZ2-8;Q9UMZ2-3;Q9UMZ2-7;Q9UMZ2-6;Q9UMZ2-9	Synergin gamma	SYNRG;AP1GBP1	TADSVS(1)PLEPPTK	S	580	580;502	GTDDGFTDFKTADSVSPLEPPTKDKTFPPSF
O75478	O75478;B3KU13;A0A024R0Y4	Transcriptional adapter 2-alpha	TADA2A;TADA2L	S(1)APPLNLTGLPGTEK	S	361	361	GLSPSIPMASNSGRRSAPPLNLTGLPGTEKL
P08237	P08237;P08237-3;A0A024R0Y5;P08237-2;Q96I60;B4E162;Q7KYX9	ATP-dependent 6-phosphofructokinase, muscle type;ATP-dependent 6-phosphofructokinase	PFKM	NVLGHMQQGGS(0.886)PT(0.099)PFDRNFAT(0.015)K	S	667	667	FDSRKNVLGHMQQGGSPTPFDRNFATKMGAK
P84077	P61204;A0A024R0Y6;P61204-2;B4E190;H0YGG7;P84077;A0A024R3Q3;B4DJC8;B4DN70;B4DEB9	ADP-ribosylation factor 3;ADP-ribosylation factor 1	ARF3;ARF1	LGLHS(1)LR	S	147	147;147	NAMNAAEITDKLGLHSLRHRNWYIQATCATS
Q9BUQ8	Q9BUQ8;A0A024R0Z3;A8KA56;F8VVA2;F8W1J5	Probable ATP-dependent RNA helicase DDX23	DDX23	RS(0.916)S(0.841)LS(0.243)PGRGK	S	106	106	DRDKDGHRRDKDRKRSSLSPGRGKDFKSRKD
Q9BUQ8	Q9BUQ8;A0A024R0Z3;A8KA56;F8VVA2;F8W1J5	Probable ATP-dependent RNA helicase DDX23	DDX23	RS(0.004)S(0.996)LS(1)PGR	S	107	107	RDKDGHRRDKDRKRSSLSPGRGKDFKSRKDR
Q9BUQ8	Q9BUQ8;A0A024R0Z3;A8KA56;F8VVA2;F8W1J5	Probable ATP-dependent RNA helicase DDX23	DDX23	SSLS(1)PGRGK	S	109	109	KDGHRRDKDRKRSSLSPGRGKDFKSRKDRDS
Q9HCH0	Q9HCH0;A0A024R107;H7C1V4;Q9HCH0-2;Q9HCH0-3	Nck-associated protein 5-like	NCKAP5L;hCG_1640179	GPS(0.977)PEPPPS(0.022)PLQVPTYPQLTLEVPQAPEVLR	S	567	567	YENILDLSRSTFRGPSPEPPPSPLQVPTYPQ
Q9HCH0	Q9HCH0;A0A024R107;H7C1V4;Q9HCH0-2;Q9HCH0-3	Nck-associated protein 5-like	NCKAP5L;hCG_1640179	NS(0.113)GS(0.885)DGS(0.002)PSPLLAR	S	489	489	PQLPRNSRIPCRNSGSDGSPSPLLARRGLGG
Q9HCH0	Q9HCH0;A0A024R107;H7C1V4;Q9HCH0-2;Q9HCH0-3	Nck-associated protein 5-like	NCKAP5L;hCG_1640179	NSGSDGS(0.011)PS(0.988)PLLAR	S	494	494	NSRIPCRNSGSDGSPSPLLARRGLGGGELSP
Q9HCH0	Q9HCH0;A0A024R107;H7C1V4;Q9HCH0-2;Q9HCH0-3	Nck-associated protein 5-like	NCKAP5L;hCG_1640179	SKLQIGPPS(1)PGEAQGPLLPSPAR	S	436	436	HSSSQVKSKLQIGPPSPGEAQGPLLPSPARG
Q9HCH0	Q9HCH0;A0A024R107;H7C1V4;Q9HCH0-2;Q9HCH0-3	Nck-associated protein 5-like	NCKAP5L;hCG_1640179	SPSPGGPQLS(1)PQLPR	S	473	473	PPTSEKSPSPGGPQLSPQLPRNSRIPCRNSG
Q9HCH0	Q9HCH0;A0A024R107;H7C1V4;Q9HCH0-2;Q9HCH0-3	Nck-associated protein 5-like	NCKAP5L;hCG_1640179	VDLEPVS(1)PR	S	763	763	YSSHSMGARVDLEPVSPRSCLTKVELAKSRL
Q9H2H9	Q9H2H9;F8VX12;A0A024R124;F8VX04	Sodium-coupled neutral amino acid transporter 1	SLC38A1	S(1)LTNSHLEK	S	52	52	GQINSKFISDRESRRSLTNSHLEKKKCDEYI
Q9H2H9	Q9H2H9;F8VX12;A0A024R124;F8VX04	Sodium-coupled neutral amino acid transporter 1	SLC38A1	S(0.003)LT(0.003)NS(0.994)HLEK	S	56	56	SKFISDRESRRSLTNSHLEKKKCDEYIPGTT
Q9H0H5	Q9H0H5;B2RE34;A0A024R136;Q9H9L9	Rac GTPase-activating protein 1	RACGAP1	QGNFFAS(1)PMLK	S	628	628;251	SKSATNLGRQGNFFASPMLK___________
Q9H0H5	Q9H0H5;B2RE34;A0A024R136;F8VRD2;F8W1E5	Rac GTPase-activating protein 1	RACGAP1	S(0.997)IGS(0.003)AVDQGNESIVAK	S	203	203	RQFVDGPPGPVKKTRSIGSAVDQGNESIVAK
Q9H0H5	Q9H0H5;B2RE34;A0A024R136;F8VRD2;F8W1E5	Rac GTPase-activating protein 1	RACGAP1	SIGSAVDQGNES(1)IVAK	S	214	214	KKTRSIGSAVDQGNESIVAKTTVTVPNDGGP
Q8WWI5	Q8WWI5;A0A024R151;B3KMS7	Choline transporter-like protein 1	SLC44A1	ELKPMAS(1)GASSA	S	652	652	GKGGVADSRELKPMASGASSA__________
Q8WWI5	Q8WWI5;A0A024R151;B3KMS7	Choline transporter-like protein 1	SLC44A1	ELKPMASGAS(0.851)S(0.149)A	S	655	655	GVADSRELKPMASGASSA_____________
Q8WWI5	Q8WWI5;A0A024R151;B3KMS7	Choline transporter-like protein 1	SLC44A1	ELKPMASGAS(0.02)S(0.98)A	S	656	656	VADSRELKPMASGASSA______________
Q8WWI5	Q8WWI5;A0A024R151;B3KMS7	Choline transporter-like protein 1	SLC44A1	GGVADS(1)RELKPMASGASSA	S	644	644	SRKAMKEAGKGGVADSRELKPMASGASSA__
A0A024R156	A0A024R156;P50151	Guanine nucleotide-binding protein subunit gamma;Guanine nucleotide-binding protein G(I)/G(S)/G(O) subunit gamma-10	hCG_1994888;GNG10	SSGAS(0.998)AS(0.002)ALQR	S	6	6	__________MSSGASASALQRLVEQLKLEA
Q9BXL5	Q9BXL5;A8K8S6;A0A024R162	Hemogen	HEMGN	VFPS(0.033)VAS(0.967)PQK	S	123	123	TEPPGSITKVFPSVASPQKVVPEEHFSEICQ
O95758	O95758;A0A024R163;O95758-5;O95758-1;O95758-6;O95758-4;O95758-2;O95758-7	Polypyrimidine tract-binding protein 3	PTBP3;ROD1	AQAALQAVSAVQS(0.005)GS(0.015)LALS(0.759)GGPS(0.219)NEGT(0.002)VLPGQSPVLR	S	165	165	ALQAVSAVQSGSLALSGGPSNEGTVLPGQSP
O95758	O95758;A0A024R163;O95758-5;O95758-1;O95758-6;O95758-4;O95758-2;X6R242;B1ALY4	Polypyrimidine tract-binding protein 3	PTBP3;ROD1	RDRPPCS(1)PSR	S	56	56	NGNDSKKFKRDRPPCSPSRVLHLRKIPCDVT
Q92570	Q92570;A0A024R168;Q92570-3;Q92570-2;Q6AW80;P43354;E9PBQ4;C9J8W4;F8W6I3;Q53EL4;F1D8N6;B7Z5U7;P43354-2;F1DAL2;H7BZ00;Q6ZMM6;F5GXF0;P22736;Q8N3V2;A0A024R126;P22736-2	Nuclear receptor subfamily 4 group A member 3;Nuclear receptor subfamily 4 group A member 2;Nuclear receptor subfamily 4 group A member 1	NR4A3;DKFZp779O0162;NR4A2;NR4A1;DKFZp451G125	EVVRT(0.027)DS(0.973)LK	S	366	366;337;395	KCLAVGMVKEVVRTDSLKGRRGRLPSKPKQP;KCLAVGMVKEVVRTDSLKGRRGRLPSKPKSP;KCLSVGMVKEVVRTDSLKGRRGRLPSKPKSP
Q92570	Q92570;A0A024R168;Q92570-3;Q92570-2	Nuclear receptor subfamily 4 group A member 3	NR4A3	RAAPLAFPPLGLTPSPTASSLLGES(0.001)PS(0.033)LPS(0.897)PPS(0.069)R	S	279	279	SPTASSLLGESPSLPSPPSRSSSSGEGTCAV
Q92570	Q92570;A0A024R168;Q92570-3;Q92570-2;Q6AW80	Nuclear receptor subfamily 4 group A member 3	NR4A3;DKFZp779O0162	SPLQQEPS(0.002)QPS(0.02)PPS(0.978)PPICMMNALVR	S	393	393	PKSPLQQEPSQPSPPSPPICMMNALVRALTD
Q96H12	Q96H12;A0A024R171;X6RL08;X6R907;Q96H12-2	Myb/SANT-like DNA-binding domain-containing protein 3	MSANTD3;C9orf30	S(0.029)VS(0.971)PLLSTHVLGK	S	98	98	KIMAHERREKVKRSVSPLLSTHVLGKEKIAS
Q96T83	Q96T83;A0A024R176;A0A087WXD1;B3KPP8	Sodium/hydrogen exchanger 7;Sodium/hydrogen exchanger	SLC9A7	T(0.061)KS(0.898)S(0.039)S(0.002)EEVLER	S	693	693	SHTASTSLEGSRRTKSSSEEVLERDLGMGDQ
P10398	P10398;A0A024R178;Q96II5;B4DV85	Serine/threonine-protein kinase A-Raf	ARAF	GS(0.998)PS(0.002)PASVSSGR	S	257	257	DAAGSRGGSDGTPRGSPSPASVSSGRKSPHS
P10398	P10398;A0A024R178;Q96II5;B4DV85	Serine/threonine-protein kinase A-Raf	ARAF	GSPSPASVS(0.903)S(0.097)GRK	S	264	264	GSDGTPRGSPSPASVSSGRKSPHSKSPAEQR
P10398	P10398;A0A024R178;Q96II5;B4DV85	Serine/threonine-protein kinase A-Raf	ARAF	GSPSPAS(0.015)VS(0.192)S(0.793)GRK	S	265	265	SDGTPRGSPSPASVSSGRKSPHSKSPAEQRE
P10398	P10398;A0A024R178;Q96II5;B4DV85	Serine/threonine-protein kinase A-Raf	ARAF	GSPSPASVSS(0.011)GRKS(0.986)PHS(0.003)K	S	269	269	PRGSPSPASVSSGRKSPHSKSPAEQRERKSL
P10398	P10398;A0A024R178;Q96II5;B4DV85	Serine/threonine-protein kinase A-Raf	ARAF	RLLS(1)DCLK	S	547	547	SKISSNCPKAMRRLLSDCLKFQREERPLFPQ
P10398	P10398;A0A024R178;Q96II5;B4DV85	Serine/threonine-protein kinase A-Raf	ARAF	NLGY(0.027)RDS(0.915)GY(0.027)Y(0.032)WEVPPSEVQLLK	S	299	299	LADDKKKVKNLGYRDSGYYWEVPPSEVQLLK
P10398	P10398;A0A024R178;Q96II5;B4DV85	Serine/threonine-protein kinase A-Raf	ARAF	QHEAPSNRPLNELLTPQGPS(1)PR	S	186	186	PSNRPLNELLTPQGPSPRTQHCDPEHFPFPA
P10398	P10398;A0A024R178;B4DMG5;P10398-2;Q59HC8	Serine/threonine-protein kinase A-Raf	ARAF	QQFYHS(1)VQDLSGGSR	S	157	157	TVCVDMSTNRQQFYHSVQDLSGGSRQHEAPS
P10398	P10398;A0A024R178;Q96II5;B4DV85	Serine/threonine-protein kinase A-Raf	ARAF	SAS(0.999)EPS(0.001)LHR	S	582	582	IELLQRSLPKIERSASEPSLHRTQADELPAC
Q09161	Q09161;A0A024R179;F2Z2T1	Nuclear cap-binding protein subunit 1	NCBP1	KT(0.149)S(0.851)DANETEDHLESLICK	S	22	22	SDENDGGQPHKRRKTSDANETEDHLESLICK
Q09161	Q09161;A0A024R179;F2Z2T1	Nuclear cap-binding protein subunit 1	NCBP1	RRHS(1)DENDGGQPHK	S	7	7	_________MSRRRHSDENDGGQPHKRRKTS
A0A024R183	A0A024R183;Q00536-3;Q00536;Q00536-2;E5RGN0;A0A087WZU2;B7Z8T0;E5RJM2;B7Z461;Q6ZMU4;Q59FJ5;Q96GA5;Q9BRL4;E5RIY8;E5RIU4	Cyclin-dependent kinase 16	PCTK1;CDK16	IS(0.999)T(0.001)EDINK	S	116	116	SPVRVRMRNHPPRKISTEDINKRLSLPADIR
A0A024R183	A0A024R183;Q00536-3;Q00536;Q00536-2;E5RGN0;A0A087WZU2;B7Z8T0;E5RJM2;B7Z461;Q6ZMU4;Q59FJ5;Q96GA5;Q9BRL4;H0YBX5	Cyclin-dependent kinase 16	PCTK1;CDK16	RVS(1)LSEIGFGK	S	159	159	SPIFDKPLSRRLRRVSLSEIGFGKLETYIKL
A0A024R183	A0A024R183;Q00536-3;Q00536;Q00536-2;E5RGN0;A0A087WZU2;B7Z8T0;E5RJM2;B7Z461;Q6ZMU4;Q59FJ5;Q96GA5;Q9BRL4;E5RIY8;H0YBX5;E5RIU4	Cyclin-dependent kinase 16	PCTK1;CDK16	LTLNS(1)PIFDKPLSR	S	144	144	DIRLPEGYLEKLTLNSPIFDKPLSRRLRRVS
A0A024R183	A0A024R183;Q00536-3;Q00536;Q00536-2;E5RGN0;A0A087WZU2;B7Z8T0;E5RJM2;B7Z461;Q6ZMU4;Q59FJ5;E5RIY8;E5RIU4;E5RGV7;E5RJQ8	Cyclin-dependent kinase 16	PCTK1;CDK16	RQLS(0.999)MT(0.001)LR	S	18	18	SEIAMDRMKKIKRQLSMTLRGGRGIDKTNGA
A0A024R183	A0A024R183;Q00536-3;Q00536;Q00536-2;E5RGN0;A0A087WZU2;B7Z8T0;E5RJM2;B7Z461;Q6ZMU4;Q59FJ5;Q96GA5;Q9BRL4;E5RIY8;H0YBX5;E5RIU4	Cyclin-dependent kinase 16	PCTK1;CDK16	RLS(1)LPADIRLPEGYLEK	S	125	125	HPPRKISTEDINKRLSLPADIRLPEGYLEKL
Q92613	Q92613;A8K5A5;A0A024R1A2;F2Z2B6;F2Z3N8	Protein Jade-3	JADE3;PHF16	GVQVPAS(0.991)PDT(0.008)VPQPS(0.001)LR	S	85	85	DTWKEEWEKGVQVPASPDTVPQPSLRIIAEK
P22314	P22314;A0A024R1A3;B4DDE4;Q5JRR6;B3KUJ2;B4DL67;P22314-2	Ubiquitin-like modifier-activating enzyme 1	UBA1;UBE1	AAVATFLQSVQVPEFT(0.019)PKS(0.981)GVK	S	803	803;348;763	ATFLQSVQVPEFTPKSGVKIHVSDQELQSAN
P22314	P22314;A0A024R1A3;B4DDE4;Q5JRR6;B3KUJ2;B4DL67;P22314-2	Ubiquitin-like modifier-activating enzyme 1	UBA1;UBE1	ATLPS(1)PDKLPGFK	S	835	835;380;795	SVDDSRLEELKATLPSPDKLPGFKMYPIDFE
P22314	P22314;A0A024R1A3;B4DDE4;Q5JRR6;B3KUJ2;B4DL67;P22314-2	Ubiquitin-like modifier-activating enzyme 1	UBA1;UBE1	IHVS(1)DQELQSANASVDDSRLEELK	S	810	810;355;770	QVPEFTPKSGVKIHVSDQELQSANASVDDSR
P22314	P22314;A0A024R1A3;Q5JRR9;Q5JRS0;Q5JRS2;Q5JRS1;Q5JRS3	Ubiquitin-like modifier-activating enzyme 1	UBA1;UBE1	NGS(1)EADIDEGLYSR	S	46	46;97	SEVPSVPTNGMAKNGSEADIDEGLYSRQLYV
P22314	P22314;A0A024R1A3;Q5JRR9;Q5JRS0;Q5JRS2;Q5JRS1;B4DL67;Q5JRS3	Ubiquitin-like modifier-activating enzyme 1	UBA1;UBE1	RVS(1)GPDPK	S	13	13;13;64	___MSSSPLSKKRRVSGPDPKPGSNCSPAQS;VGKMSSSPLSKKRRVSGPDPKPGSNCSPAQS
P22314	P22314;A0A024R1A3;Q5JRR9;Q5JRS0;Q5JRS2;Q5JRS1;B4DL67;Q5JRS3	Ubiquitin-like modifier-activating enzyme 1	UBA1;UBE1	VS(0.005)GPDPKPGS(0.058)NCS(0.879)PAQS(0.058)VLSEVPSVPTNGMAK	S	24	24;24;75	KRRVSGPDPKPGSNCSPAQSVLSEVPSVPTN
P22314	P22314;A0A024R1A3;Q5JRR9;Q5JRS0;Q5JRS2;Q5JRS1;B4DL67	Ubiquitin-like modifier-activating enzyme 1	UBA1;UBE1	S(0.001)S(0.026)S(0.973)PLSKK	S	4	4;4	____________MSSSPLSKKRRVSGPDPKP
P19419	P19419;Q6FG56;A0A024R1A7;Q86SR6;Q59GR2;Q8N9S0	ETS domain-containing protein Elk-1	ELK1	DLELPLS(0.999)PS(0.001)LLGGPGPER	S	324	324	QPQKGRKPRDLELPLSPSLLGGPGPERTPGS
P19419	P19419;Q6FG56;A0A024R1A7;Q86SR6;Q59GR2;Q8N9S0	ETS domain-containing protein Elk-1	ELK1	LSFQFPSSGSAQVHIPSISVDGLSTPVVLS(1)PGPQKP	S	422	422	IPSISVDGLSTPVVLSPGPQKP_________
Q8IWD4	Q8IWD4;A0A024R1C5;Q8IWD4-4;Q8IWD4-3;F8WBN8;B0QYH1	Coiled-coil domain-containing protein 117	CCDC117;FLJ33814	AVPS(0.86)S(0.139)PAGS(0.001)AAR	S	52	52	DGAELAPRPGPRAVPSSPAGSAARGRVSVHC
Q8IWD4	Q8IWD4;A0A024R1C5;Q8IWD4-4;Q8IWD4-3;F8WBN8;B0QYH1	Coiled-coil domain-containing protein 117	CCDC117;FLJ33814	AVPS(0.031)S(0.967)PAGS(0.002)AAR	S	53	53	GAELAPRPGPRAVPSSPAGSAARGRVSVHCK
P35626	P35626;A8K869;A0A024R1D8	Beta-adrenergic receptor kinase 2	ADRBK2	SGTVELPKPSLCHRNS(1)NGL	S	685	685	SGTVELPKPSLCHRNSNGL____________
P35240	P35240;A0A024R1D9;A0A024R1I0;A0A024R1F6;A0A024R1J9;A0A024R1J8;P35240-4;P35240-6;P35240-5;P35240-3;P35240-2;B7Z4B6;P35240-8;P35240-10;P35240-7;Q9NRW8;A5A158;P35240-9	Merlin	NF2	MSFS(0.016)S(0.984)LKR	S	13	13	___MAGAIASRMSFSSLKRKQPKTFTVRIVT
P35240	P35240;A0A024R1D9;A0A024R1I0;A0A024R1F6;A0A024R1J9;A0A024R1J8;P35240-4;P35240-6;P35240-5;P35240-3;P35240-2;B7Z4B6;P35240-8	Merlin	NF2	RLS(1)MEIEKEK	S	518	518	DSLSFDFKDTDMKRLSMEIEKEKVEYMEKSK
A0A024R1G4	A0A024R1G4;A0A075B6F5;F5GXR6;A0A024R1E2;F5H6I8		MYO18B	DQSIVALGWS(1)GAGK	S	543	543	LLNQRRDQSIVALGWSGAGKTTCCEQVLEHL
A0A024R1G4	A0A024R1G4;A0A075B6F5;F5GXR6;Q8IUG5;A0A024R1E2;Q8IUG5-2;Q8N903;H0YGQ4;Q68D67	Unconventional myosin-XVIIIb	MYO18B;DKFZp779C1668	TS(0.001)GDKPVS(0.999)PHFVR	S	2074	2074	RSTNVHSKTSGDKPVSPHFVRRQKYCHFGDG
O95236	O95236;A0A024R1G6;O95236-2;O95236-3	Apolipoprotein L3	APOL3	IS(1)AGSGGQAER	S	315	315	QARARARLPVTTWRISAGSGGQAERTIAGTT
O60704	O60704;A0A024R1G9;B1AHJ7;B1AHJ6;B1AHK0;B1AHJ9;B1AHJ8	Protein-tyrosine sulfotransferase 2	TPST2	AVLAGLRS(1)PR	S	40	40	GQQVLECRAVLAGLRSPRGAMRPEQEELVMV
Q13615	Q13615;A0A024R1I2;A8K0L6;A7E2W2;Q13615-3;Q13615-2;G5E953	Myotubularin-related protein 3	MTMR3	RCS(1)DPSLNEK	S	633	633	TTACDNTVPLASRRCSDPSLNEKWQEHRRSL
Q13615	Q13615;A0A024R1I2;A8K0L6;A7E2W2;Q13615-3;Q13615-2;C9JLU3	Myotubularin-related protein 3	MTMR3	MDEETRHS(1)LECIQANQIFPRK	S	8	8	________MDEETRHSLECIQANQIFPRKQL
Q13615	Q13615;A0A024R1I2;A8K0L6;A7E2W2;Q13615-3;Q13615-2;G5E953	Myotubularin-related protein 3	MTMR3	QLS(0.992)AMS(0.008)CSSAHLHSR	S	975	975	NGEAGRSKDSLSRQLSAMSCSSAHLHSRNLH
Q13615	Q13615;A0A024R1I2;A8K0L6;A7E2W2;Q13615-3;Q13615-2;G5E953	Myotubularin-related protein 3	MTMR3	S(1)LELSSLAGPGEDPLSADSLGKPTR	S	647	647	CSDPSLNEKWQEHRRSLELSSLAGPGEDPLS
Q13615	Q13615;A0A024R1I2;A8K0L6;A7E2W2;Q13615-3;Q13615-2;G5E953	Myotubularin-related protein 3	MTMR3	S(1)YDNLTTACDNTVPLASR	S	613	613	TSPDDPPLSRLPKTRSYDNLTTACDNTVPLA
Q13615	Q13615;A0A024R1I2;A8K0L6;A7E2W2;Q13615-3;Q13615-2;G5E953	Myotubularin-related protein 3	MTMR3	T(0.058)S(0.941)LGS(0.001)TLSLTR	S	903	903	SLVERPQVGSVVHRTSLGSTLSLTRSPCALP
Q13615	Q13615;A0A024R1I2;A8K0L6;A7E2W2;Q13615-3;Q13615-2;G5E953	Myotubularin-related protein 3	MTMR3	TSLGS(0.007)T(0.093)LS(0.872)LT(0.027)R	S	909	909	QVGSVVHRTSLGSTLSLTRSPCALPLAECKE
Q9NQG7	Q9NQG7;Q9NQG7-3;A0A024R1I6;Q6P1K3;Q6ICH6;A8K2E6;Q9NQG7-4;B3KTD7;F1LLU8;Q9NQG7-2	Hermansky-Pudlak syndrome 4 protein	HPS4;bK1048E9.4	GEVLGLSS(0.025)S(0.975)LGK	S	355	355	GLHNSARGEVLGLSSSLGKELVFLQEELDLS
Q9NQG7	Q9NQG7;Q9NQG7-3;A0A024R1I6;Q6P1K3;Q6ICH6;A8K2E6;Q9NQG7-4;B3KTD7;F1LLU8;Q9NQG7-2	Hermansky-Pudlak syndrome 4 protein	HPS4;bK1048E9.4	SLAS(1)PAGLQDGSAQHHPK	S	272	272	SLHEFPVEQMTRSLASPAGLQDGSAQHHPKG
Q9UBB9	Q9UBB9;Q8N523;A0A024R1I7;B4DPE5	Tuftelin-interacting protein 11	TFIP11	MQPDCS(1)NPLTLDECAR	S	392	392	LEMVEECERRMQPDCSNPLTLDECARIFETL
Q9UBB9	Q9UBB9;Q8N523;A0A024R1I7	Tuftelin-interacting protein 11	TFIP11	TTQSMQDFPVVDS(1)EEEAEEEFQK	S	210	210	SERTTQSMQDFPVVDSEEEAEEEFQKELSQW
O14994	O14994;B4DTE0;A0A0A0MR68;Q17R54;A0A024R1I8;Q59EX7	Synapsin-3	SYN3	S(0.029)QS(0.928)LT(0.042)NSLSTSDTSQR	S	541	541	SKKPAPPHPHLNKSQSLTNSLSTSDTSQRGT
Q00587	Q00587;A0A024R1J3;Q00587-2	Cdc42 effector protein 1	CDC42EP1	MAS(1)PPAPSPAPPAISPIIK	S	101	101	LQLVRRVGAPPRRMASPPAPSPAPPAISPII
Q00587	Q00587;A0A024R1J3;Q00587-2	Cdc42 effector protein 1	CDC42EP1	NAIS(1)LPQLNQAAYDSLVVGK	S	121	121	SPAPPAISPIIKNAISLPQLNQAAYDSLVVG
Q9NRA8	Q9NRA8;A0A024R1K0;Q9NRA8-3;B1AKL4;Q9NRA8-2;B4DR76;B0QYZ7	Eukaryotic translation initiation factor 4E transporter	EIF4ENIF1	AAS(1)ADYLRPR	S	577	577	APSPPLSQVFQTRAASADYLRPRIPSPIGFT
Q9NRA8	Q9NRA8;A0A024R1K0;Q9NRA8-3;B1AKL4;Q9NRA8-2;B4DR76	Eukaryotic translation initiation factor 4E transporter	EIF4ENIF1	APS(1)PPLSQVFQTR	S	564	564	GSLEPTTSLLGQRAPSPPLSQVFQTRAASAD
Q9NRA8	Q9NRA8;A0A024R1K0;Q9NRA8-3;B1AKL4;Q9NRA8-2;B4DR76	Eukaryotic translation initiation factor 4E transporter	EIF4ENIF1	ASEENLLSSSSVPSADRDS(0.064)S(0.935)PT(0.001)TNSK	S	752	752	NLLSSSSVPSADRDSSPTTNSKLSALQRSSC
Q9NRA8	Q9NRA8;A0A024R1K0;Q9NRA8-3;B1AKL4;Q6PJR2;B1AKL5	Eukaryotic translation initiation factor 4E transporter	EIF4ENIF1	DHRLS(1)DKDLR	S	173	173	GRIISARTFEKDHRLSDKDLRDLRDRDRERD
Q9NRA8	Q9NRA8;A0A024R1K0;Q9NRA8-3;B1AKL4;Q6PJR2	Eukaryotic translation initiation factor 4E transporter	EIF4ENIF1	EFGDS(1)KRVFGER	S	201	201	ERDFKDKRFRREFGDSKRVFGERRRNDSYTE
Q9NRA8	Q9NRA8;A0A024R1K0;Q9NRA8-3;B1AKL4;Q9NRA8-2;B4DR76	Eukaryotic translation initiation factor 4E transporter	EIF4ENIF1	GNS(0.01)S(0.051)S(0.939)PAPAASITSMLSPSFTPTSVIRK	S	681	681	RVTKSPAPVHRGNSSSPAPAASITSMLSPSF
Q9NRA8	Q9NRA8;A0A024R1K0;Q9NRA8-3;B1AKL4;Q9NRA8-2;B4DR76;B0QYZ7;H7C0J7	Eukaryotic translation initiation factor 4E transporter	EIF4ENIF1	IPS(1)PIGFTPGPQQLLGDPFQGMR	S	587	587	QTRAASADYLRPRIPSPIGFTPGPQQLLGDP
Q9NRA8	Q9NRA8;A0A024R1K0;Q9NRA8-3;B1AKL4;Q9NRA8-2;B4DR76;Q6PJR2	Eukaryotic translation initiation factor 4E transporter	EIF4ENIF1	LAGLEQAILS(1)PGQNSGNYFAPIPLEDHAENK	S	374	374	HEELERLAGLEQAILSPGQNSGNYFAPIPLE
Q9NRA8	Q9NRA8;A0A024R1K0;Q9NRA8-3;Q9NRA8-2;B0QYZ7	Eukaryotic translation initiation factor 4E transporter	EIF4ENIF1	NLES(0.004)HLMS(0.996)PAEIPGQPVPK	S	513	513	PSQPKVSRNLESHLMSPAEIPGQPVPKNILQ
Q9NRA8	Q9NRA8;A0A024R1K0;Q9NRA8-3;B1AKL4;Q6PJR2;B1AKL5	Eukaryotic translation initiation factor 4E transporter	EIF4ENIF1	S(0.013)GS(0.987)PLEK	S	138	138	GGCHVTAAVSSRRSGSPLEKDSDGLRLLGGR
Q9NRA8	Q9NRA8;A0A024R1K0;Q9NRA8-3;B1AKL4;Q6PJR2;B1AKL5	Eukaryotic translation initiation factor 4E transporter	EIF4ENIF1	S(1)FGGGCHVTAAVSSR	S	120	120	VKEDDLDVVLSPQRRSFGGGCHVTAAVSSRR
Q9NRA8	Q9NRA8;A0A024R1K0;Q9NRA8-3;B1AKL4;Q9NRA8-2;B4DR76	Eukaryotic translation initiation factor 4E transporter	EIF4ENIF1	SGLPHMHSQLEHRPS(1)QR	S	946	946	RSGLPHMHSQLEHRPSQRSSSPVGLAKWFGS
Q9NRA8	Q9NRA8;A0A024R1K0;Q9NRA8-3;B1AKL4;Q9NRA8-2;Q6PJR2;B1AKL5;B1AKL6	Eukaryotic translation initiation factor 4E transporter	EIF4ENIF1	S(0.999)MGET(0.001)ESGDAFLDLKKPPASK	S	5	5	___________MDRRSMGETESGDAFLDLKK
Q9NRA8	Q9NRA8;A0A024R1K0;Q9NRA8-3;B1AKL4;Q9NRA8-2;Q6PJR2;B1AKL5	Eukaryotic translation initiation factor 4E transporter	EIF4ENIF1	S(0.853)S(0.147)PVESLK	S	77	77	DPEKWHASLYPASGRSSPVESLKKELDTDRP
Q9NRA8	Q9NRA8;A0A024R1K0;Q9NRA8-3;B1AKL4;Q9NRA8-2;Q6PJR2;B1AKL5	Eukaryotic translation initiation factor 4E transporter	EIF4ENIF1	S(0.002)S(0.998)PVESLK	S	78	78	PEKWHASLYPASGRSSPVESLKKELDTDRPS
Q9NRA8	Q9NRA8;A0A024R1K0;Q9NRA8-3;B1AKL4;Q9NRA8-2;B4DR76;Q6PJR2	Eukaryotic translation initiation factor 4E transporter	EIF4ENIF1	S(0.039)S(0.054)S(0.908)LGSTPHEELER	S	353	353	SRWFSNPSRSGSRSSSLGSTPHEELERLAGL
Q9NRA8	Q9NRA8;A0A024R1K0;Q9NRA8-3;B1AKL4;Q9NRA8-2;B4DR76	Eukaryotic translation initiation factor 4E transporter	EIF4ENIF1	SSS(1)PVGLAK	S	951	951	HMHSQLEHRPSQRSSSPVGLAKWFGSDVLQQ
Q9NRA8	Q9NRA8;A0A024R1K0;Q9NRA8-3;B1AKL4;Q9NRA8-2;B4DR76;B0QYZ7	Eukaryotic translation initiation factor 4E transporter	EIF4ENIF1	VT(0.013)KS(0.987)PAPVHR	S	670	670	RTRDGFRNRQQRVTKSPAPVHRGNSSSPAPA
	Q04917;A0A024R1K7;B2R6N6;A2IDB2;P27348;E9PG15;Q53RR5;Q3YBA8;P31946;V9HWD6;B5BU24;Q4VY19;Q4VY20;P31946-2;Q59EQ2;P31947;P31947-2;P61981;B3KNB4;B4DE78;B4DHC4;P62258;V9HW98;G9K389;G9K388;P62258-2;B4DJF2;I3L3T1;K7EIT4	14-3-3 protein eta;14-3-3 protein theta;14-3-3 protein beta/alpha;14-3-3 protein beta/alpha, N-terminally processed;14-3-3 protein sigma;14-3-3 protein gamma;14-3-3 protein gamma, N-terminally processed;14-3-3 protein epsilon	YWHAH;YWHAQ;YWHAB;HEL-S-1;SFN;YWHAG;YWHAE;HEL2;YWHAE/FAM22B fusion;YWHAE/FAM22A fusion	NLLS(1)VAYK	S	0	46;45;47;45;45;46;46	AGMDVELTVEERNLLSVAYKNVIGARRASWR;TELNEPLSNEDRNLLSVAYKNVVGARRSSWR;TELNEPLSNEERNLLSVAYKNVVGARRSSWR;TEQGAELSNEERNLLSVAYKNVVGGRRSAWR;TEQGHELSNEERNLLSVAYKNVVGARRSSWR;VEKGEELSCEERNLLSVAYKNVVGGQRAAWR
Q15459	Q15459;A0A024R1K8;Q15459-2;B4E091	Splicing factor 3A subunit 1	SF3A1	VTWDGHS(0.022)GS(0.978)MAR	S	508	508	IQKPEEKVTWDGHSGSMARTQQAAQANITLQ
Q9NQG6	Q9NQG6;A0A024R1L3;Q9H0J7;B0QY95;Q9NQG6-2	Mitochondrial dynamics protein MID51	MIEF1;RP5-1104E15.5;DKFZp434F0116	AIS(1)APTSPTR	S	55	55	GIATLAVKRMYDRAISAPTSPTRLSHSGKRS
Q9NQG6	Q9NQG6;A0A024R1L3;Q9H0J7;B0QY95;Q9NQG6-2	Mitochondrial dynamics protein MID51	MIEF1;RP5-1104E15.5;DKFZp434F0116	AISAPT(0.007)S(0.993)PTR	S	59	59	LAVKRMYDRAISAPTSPTRLSHSGKRSWEEP
Q9NQG6	Q9NQG6;A0A024R1L3;Q9H0J7;B0QY95	Mitochondrial dynamics protein MID51	MIEF1;RP5-1104E15.5;DKFZp434F0116	S(1)LQTLPTDSSTFDTDTFCPPRPKPVAR	S	94	94	SPRLLNRDMKTGLSRSLQTLPTDSSTFDTDT
Q9Y519	Q9Y519;Q6AHY5;A0A024R1L5;A0A024R1S0	Transmembrane protein 184B	TMEM184B;DKFZp686N1150;C22orf5	S(0.001)HS(0.998)LSGARDNEK	S	388	388	GPTWRGGAHGLSRSHSLSGARDNEKTLLLSS
Q9UGY1	Q9UGY1;B4DGP7;V9GYY5;A0A024R1M6	Nucleolar protein 12	NOL12;MGC3731	LLGLT(0.001)PPEGGAGDRS(0.824)EEEAS(0.058)S(0.058)T(0.058)EKPT(0.002)K	S	134	134	RLLGLTPPEGGAGDRSEEEASSTEKPTKALP
A0A024R1M8	A0A024R1M8;J3KQL8;B4E1T5		APOL2	ANPQLGAYAPPPHVIGRIS(1)AEGGEQVER	S	250	250	QLGAYAPPPHVIGRISAEGGEQVERVVEGPA
P35579	P35579;A0A024R1N1;P35579-2;Q86XU5;B4E3S1	Myosin-9	MYH9	ALELDS(1)NLYR	S	751	751	GKQACVLMIKALELDSNLYRIGQSKVFFRAG
P35579	P35579;A0A024R1N1;P35579-2;Q86XU5;B4E3S1	Myosin-9	MYH9	IGQS(1)KVFFR	S	759	759	IKALELDSNLYRIGQSKVFFRAGVLAHLEEE
P35579	P35579;A0A024R1N1;P35579-2;Q6ZNL4	Myosin-9	MYH9;FLJ00279	ANLQIDQINTDLNLERS(1)HAQK	S	1771	1771	NLQIDQINTDLNLERSHAQKNENARQQLERQ
P35579	P35579;A0A024R1N1;P35579-2;Q6ZNL4	Myosin-9	MYH9;FLJ00279	AS(0.999)IT(0.001)ALEAK	S	1808	1808	KLQEMEGTVKSKYKASITALEAKIAQLEEQL
P35579	P35579;A0A024R1N1;P35579-2;Q6ZNL4	Myosin-9	MYH9;FLJ00279	RQAQQERDELADEIANS(0.015)S(0.985)GK	S	1714	1714	AQQERDELADEIANSSGKGALALEEKRRLEA
P35579	P35579;A0A024R1N1;Q86XU5	Myosin-9	MYH9	QKLSLS(0.994)T(0.006)K	S	1328	1328	TQELLQEENRQKLSLSTKLKQVEDEKNSFRE
P35579	P35579;A0A024R1N1;P35579-2;Q6ZNL4	Myosin-9	MYH9;FLJ00279	ELDDT(0.133)RAS(0.867)REEILAQAK	S	1660	1660	AQMKDCMRELDDTRASREEILAQAKENEKKL
P35579	P35579;A0A024R1N1;P35579-2;Q6ZNL4	Myosin-9	MYH9;FLJ00279	EVS(0.998)S(0.002)LKNK	S	1915	1915	LEDATETADAMNREVSSLKNKLRRGDLPFVV
P35579	P35579;A0A024R1N1;P35579-2;Q6ZNL4	Myosin-9	MYH9;FLJ00279	EVS(0.001)S(0.999)LKNK	S	1916	1916	EDATETADAMNREVSSLKNKLRRGDLPFVVP
P35579	P35579;A0A024R1N1;P35579-2;Q6ZNL4	Myosin-9	MYH9;FLJ00279	KGAGDGS(1)DEEVDGKADGAEAK	S	1943	1943	FVVPRRMARKGAGDGSDEEVDGKADGAEAKP
P35579	P35579;A0A024R1N1;Q86XU5;Q99529	Myosin-9	MYH9	IAEFTTNLTEEEEKSKS(1)LAK	S	1017	1017	AEFTTNLTEEEEKSKSLAKLKNKHEAMITDL
P35579	P35579;A0A024R1N1;P35579-2;Q86XU5;B4E3S1	Myosin-9	MYH9	IIGLDQVAGMS(0.932)ET(0.068)ALPGAFK	S	628	628	KDVDRIIGLDQVAGMSETALPGAFKTRKGMF
P35579	P35579;A0A024R1N1;Q86XU5	Myosin-9	MYH9	LQVELDNVTGLLS(0.953)QS(0.043)DS(0.003)K	S	1290	1290	VTKLQVELDNVTGLLSQSDSKSSKLTKDFSA
P35579	P35579;A0A024R1N1;P35579-2;Q6ZNL4	Myosin-9	MYH9;FLJ00279	NAEQYKDQADKAS(0.957)T(0.043)R	S	1869	1869	ERRNAEQYKDQADKASTRLKQLKRQLEEAEE
P35579	P35579;A0A024R1N1;P35579-2;Q6ZNL4	Myosin-9	MYH9;FLJ00279	RQLEEAEEEAQRANAS(1)R	S	1892	1892	RQLEEAEEEAQRANASRRKLQRELEDATETA
P35579	P35579;A0A024R1N1;P35579-2;Q86XU5;B4E3S1	Myosin-9	MYH9	QRYEILTPNS(1)IPK	S	728	728	VFQEFRQRYEILTPNSIPKGFMDGKQACVLM
P35579	P35579;A0A024R1N1;P35579-2;Q86XU5;B4E3S1;Q5BKV1;Q9UMJ0	Myosin-9	MYH9	VIQYLAYVAS(0.955)S(0.045)HK	S	196	196;15	_ENTKKVIQYLAYVASSHKSKKDQGELERQL;TENTKKVIQYLAYVASSHKSKKDQGELERQL
Q9UGR2	A0A024R1N2;Q9UGR2;Q9UGR2-2	Zinc finger CCCH domain-containing protein 7B	ZC3H7B	RGS(0.996)LT(0.004)IAK	S	552	180;552	NRDLLFDPLGGVKRGSLTIAKLLKEHQGIFT
P12956	P12956;A0A024R1N4;P12956-2;B1AHC9;B2RDN9;B4DE32;B4E356;Q6IC76	X-ray repair cross-complementing protein 6	XRCC6;G22P1	RLGS(1)LVDEFK	S	520	520	DLTLPKVEAMNKRLGSLVDEFKELVYPPDYN
P12956	P12956;A0A024R1N4;P12956-2;B1AHC9;B2RDN9;B4DE32;B4E356;Q6IC76	X-ray repair cross-complementing protein 6	XRCC6;G22P1	S(0.159)DS(0.841)FENPVLQQHFR	S	477	477	MKAIVEKLRFTYRSDSFENPVLQQHFRNLEA
P15153	P15153;A0A024R1P2;B1AH80;B1AH78;B1AH77	Ras-related C3 botulinum toxin substrate 2	RAC2	HHCPS(0.821)T(0.179)PIILVGTK	S	107	107;63	NVRAKWFPEVRHHCPSTPIILVGTKLDLRDD
Q15040	Q15040;B0QY58;B0QY55;B0QY57;B0QY56;H0YGT9;A0A024R1P5	Josephin-1	JOSD1	S(0.145)ES(0.855)LELPQAAPPQIYHEK	S	15	15	_MSCVPWKGDKAKSESLELPQAAPPQIYHEK
Q9UH99	Q9UH99;A0A024R1P7;B4E2A6;Q9UH99-2;Q9UH99-3;A8K129;A0A024R1S6;B0QY64;B0QY67;B0QY66;B0QY63;B0QY68;B0QY69;B0QY65;B4DIU6	SUN domain-containing protein 2	SUN2;UNC84B	YSQGDDDGSSSSGGSSVAGS(0.002)QS(0.003)T(0.004)LFKDS(0.991)PLR	S	38	38;73	GGSSVAGSQSTLFKDSPLRTLKRKSSNMKRL
Q9UH99	Q9UH99;A0A024R1P7;B4E2A6;Q9UH99-2;Q9UH99-3;A8K129;A0A024R1S6;B0QY64;B0QY67	SUN domain-containing protein 2	SUN2;UNC84B	RGT(0.998)GGS(0.977)ES(0.246)S(0.782)RAS(0.996)GLVGR	S	110	110	WGEDLRVRRRRGTGGSESSRASGLVGRKATE
Q9UH99	Q9UH99;A0A024R1P7;B4E2A6;Q9UH99-2;Q9UH99-3;A8K129;A0A024R1S6;B0QY64;B0QY67	SUN domain-containing protein 2	SUN2;UNC84B	RGT(0.998)GGS(0.977)ES(0.246)S(0.782)RAS(0.996)GLVGR	S	113	113	DLRVRRRRGTGGSESSRASGLVGRKATEDFL
Q9UH99	Q9UH99;A0A024R1P7;B4E2A6;Q9UH99-2;Q9UH99-3;A8K129;A0A024R1S6;B0QY64;B0QY67	SUN domain-containing protein 2	SUN2;UNC84B	RGT(0.998)GGS(0.977)ES(0.246)S(0.782)RAS(0.996)GLVGR	S	116	116	VRRRRGTGGSESSRASGLVGRKATEDFLGSS
Q9UH99	Q9UH99;A0A024R1P7;B4E2A6;Q9UH99-2;Q9UH99-3;A8K129;A0A024R1S6;B0QY64;B0QY67;B0QY66;B0QY63;B0QY68;B0QY69;B0QY65;B4DIU6	SUN domain-containing protein 2	SUN2;UNC84B	LT(0.054)RYS(0.946)QGDDDGSSSSGGSSVAGSQSTLFK	S	12	12;47	____MSRRSQRLTRYSQGDDDGSSSSGGSSV;SHLIMSRRSQRLTRYSQGDDDGSSSSGGSSV
Q9UH99	Q9UH99;A0A024R1P7;B4E2A6;Q9UH99-2;Q9UH99-3;A8K129;Q6NT72;A0A024R1S6;B4DIU6	SUN domain-containing protein 2	SUN2;UNC84B	QGAPGQGGGGGLS(0.998)HEDT(0.002)LALLEGLVSR	S	324	324;313	ELRQGAPGQGGGGGLSHEDTLALLEGLVSRR
Q9UH99	Q9UH99;A0A024R1P7;B4E2A6;Q9UH99-2;Q9UH99-3;A8K129;A0A024R1S6;B0QY64;B0QY67;B0QY66;B0QY63;B0QY68;B0QY69;B0QY65;B4DIU6	SUN domain-containing protein 2	SUN2;UNC84B	RLS(0.999)PAPQLGPSSDAHTSYYSESLVHESWFPPR	S	54	54;89	PLRTLKRKSSNMKRLSPAPQLGPSSDAHTSY
Q99741	Q99741;J3QR52;J3QLN7;B2R935;A0A024R1S2;J3KTI7	Cell division control protein 6 homolog	CDC6	ALPLS(1)PRK	S	54	54	VQTVTCSPRVKALPLSPRKRLGDDNLCNTPH
Q99741	Q99741;J3QR52;J3QLN7;B2R935;A0A024R1S2	Cell division control protein 6 homolog	CDC6	LVFDNQLT(0.054)IKS(0.893)PS(0.054)KR	S	106	106	LKGRRLVFDNQLTIKSPSKRELAKVHQNKIL
O00178	A0A024R1S5;O00178;B2RDW9;B0QY59	GTP-binding protein 1	GTPBP1	LLQTTNNS(1)PMNSKPQQIK	S	580	571;580	KAVGTITKLLQTTNNSPMNSKPQQIKMQSTK
O00178	A0A024R1S5;O00178	GTP-binding protein 1	GTPBP1	LVLVS(0.985)PT(0.012)S(0.003)EQYDSLLR	S	69	60;69	NGEPELDLTSKLVLVSPTSEQYDSLLRQMWE
O00178	A0A024R1S5;O00178;B2RDW9;H0YGA8	GTP-binding protein 1	GTPBP1	VKS(1)QGACVTPASGC	S	658	649;658	SSGGRRRGGQRHKVKSQGACVTPASGC____
Q14847	Q14847;A0A024R1S8;Q14847-2;A8K1D2;C9J9W2;Q14847-3;B4DJI4;B4DIC4	LIM and SH3 domain protein 1	LASP1	GFS(1)VVADTPELQR	S	99	99	VRYKEEFEKNKGKGFSVVADTPELQRIKKTQ
Q14847	Q14847;A0A024R1S8;Q14847-2;A8K1D2;C9J9W2;B4DJI4;B4DIC4;F6S2S5	LIM and SH3 domain protein 1	LASP1	QS(0.999)FT(0.001)MVADTPENLR	S	61	61;61	GYEKKPYCNAHYPKQSFTMVADTPENLRLKQ
Q14847	Q14847;A0A024R1S8;Q14847-2;C9J9W2;B4DJI4;B4DIC4	LIM and SH3 domain protein 1	LASP1	LKQQS(1)ELQSQVR	S	78	78	TMVADTPENLRLKQQSELQSQVRYKEEFEKN
Q14847	Q14847;A0A024R1S8;Q14847-2;A8K1D2;C9J9W2;Q14847-3;Q9NPR7	LIM and SH3 domain protein 1	LASP1	MGPSGGEGMEPERRDS(1)QDGSSYR	S	146	146	MGPSGGEGMEPERRDSQDGSSYRRPLEQQQP
Q14847	Q14847;A0A024R1S8;Q14847-2;A8K1D2;C9J9W2;Q14847-3;Q9NPR7	LIM and SH3 domain protein 1	LASP1	YHEEFEKS(1)R	S	129	129	QDQISNIKYHEEFEKSRMGPSGGEGMEPERR
Q86WX3	Q86WX3;A0A024R1T1	Active regulator of SIRT1	RPS19BP1	T(0.002)RS(0.947)T(0.052)VAESVSQQILR	S	84	84	RDHLRVNLKFLTRTRSTVAESVSQQILRQNR
A0A024R1T5	A0A024R1T5;P09543-2;K7ERC4;P09543	2',3'-cyclic-nucleotide 3'-phosphodiesterase	CNP	NQWQLS(1)ADDLKK	S	150	150;170	RLDCAQLKEKNQWQLSADDLKKLKPGLEKDF
A0A024R1T5	A0A024R1T5;P09543-2;C9K0L8;K7ERZ0;K7EN66	2',3'-cyclic-nucleotide 3'-phosphodiesterase	CNP	S(0.119)S(0.119)S(0.763)GAKDKPELQFPFLQDEDTVATLLECK	S	4	4	____________MSSSGAKDKPELQFPFLQD
P53396	P53396;A0A024R1T9;Q4LE36	ATP-citrate synthase	ACLY;ACLY variant protein	AKPAMPQDSVPS(1)PR	S	481	481	PAKKAKPAMPQDSVPSPRSLQGKSTTLFSRH
P53396	P53396;A0A024R1T9;Q4LE36;A0A024R1Y2;P53396-2	ATP-citrate synthase	ACLY;ACLY variant protein	S(0.005)GAS(0.995)LKLTLLNPK	S	263	263	PEEAYIADLDAKSGASLKLTLLNPKGRIWTM
P53396	P53396;A0A024R1T9;Q4LE36;A0A024R1Y2;P53396-2;P53396-3;Q8N9C4	ATP-citrate synthase	ACLY;ACLY variant protein	S(1)GGMSNELNNIISR	S	663	663	ASKLYRPGSVAYVSRSGGMSNELNNIISRTT
P53396	P53396;A0A024R1T9;Q4LE36;A0A024R1Y2;P53396-2;P53396-3;Q8N9C4	ATP-citrate synthase	ACLY;ACLY variant protein	TAS(1)FSESR	S	455	455	NASGSTSTPAPSRTASFSESRADEVAPAKKA
P53396	P53396;A0A024R1T9;Q4LE36;A0A024R1Y2;P53396-2;P53396-3;Q8N9C4	ATP-citrate synthase	ACLY;ACLY variant protein	T(0.001)AS(0.013)FS(0.971)ES(0.015)RADEVAPAK	S	457	457	SGSTSTPAPSRTASFSESRADEVAPAKKAKP
P46060	P46060;A0A024R1U0;B4DY16;B4E0U0;Q9BSK3	Ran GTPase-activating protein 1	RANGAP1	ILDPNTGEPAPVLS(0.037)S(0.963)PPPADVSTFLAFPSPEK	S	428	428	KILDPNTGEPAPVLSSPPPADVSTFLAFPSP
P46060	P46060;A0A024R1U0;B4DY16;B4E0U0;Q9BSK3	Ran GTPase-activating protein 1	RANGAP1	ILDPNTGEPAPVLSSPPPADVSTFLAFPS(1)PEK	S	442	442	SSPPPADVSTFLAFPSPEKLLRLGPKSSVLI
P46060	P46060;A0A024R1U0;B0QYT5;B0QYT4;B0QYT6	Ran GTPase-activating protein 1	RANGAP1	TQVAGGQLS(1)FKGK	S	24	24	LAETLAKTQVAGGQLSFKGKSLKLNTAEDAK
P51148	P51148;A0A024R1U4;P51148-2;K7ERI8;K7ERQ8;K7ENY4	Ras-related protein Rab-5C	RAB5C	QAS(1)PNIVIALAGNK	S	124	124	FARAKNWVKELQRQASPNIVIALAGNKADLA
Q92871	Q92871;A0A024R1U5	Phosphomannomutase 1;Phosphomannomutase	PMM1	TVGHSVVS(1)PQDTVQR	S	242	242	FEIFADPRTVGHSVVSPQDTVQRCREIFFPE
Q14596	Q14596;B7Z5R6;A0A024R1Y3;A8K1U0;A0A024R1V3;Q14596-2	Next to BRCA1 gene 1 protein	NBR1	ALPDS(0.001)MVS(0.999)VK	S	625	625	ENEGAGFKALPDSMVSVKRKAENIASVEEAE
Q14596	Q14596;B7Z5R6;A0A024R1Y3;A8K1U0;A0A024R1V3;Q14596-2;Q3LRJ5;Q3LRJ8;Q3LRK1;Q3LRI0;Q3LRI6	Next to BRCA1 gene 1 protein	NBR1	IHLWNS(1)IHGLQSPK	S	334	334	LKKQLKLHRKIHLWNSIHGLQSPKSPLGRPE
P55198	P55198;A0A087WW39;A0A024R1V5	Protein AF-17	MLLT6	ARAPS(1)PGDYK	S	423	423	RFSTTTSSSGRARAPSPGDYKSPHVTGSGAS
P55198	P55198;A0A087WW39;A0A024R1V5;Q6P2C6	Protein AF-17	MLLT6	RPES(0.997)PPS(0.003)ILTPPVVPTADK	S	258	258	KDKERLKQKHKKRPESPPSILTPPVVPTADK
P55198	P55198;A0A087WW39;A0A024R1V5	Protein AF-17	MLLT6	LEQPEEDKYSKPTAPAPSAPPS(0.999)PS(0.001)APEPPK	S	382	382	DKYSKPTAPAPSAPPSPSAPEPPKADLFEQK
P38398	P38398;Q3LRH8;A0A024R1W0;G8I0D8;A0A024R1Y0;P38398-4;P38398-7;Q5XLT4;P38398-8;Q5YLB2;A0A024R1V8;A0A024R1Y1;A0A0A0MSN1;Q7Z606;A0A068BI38	Breast cancer type 1 susceptibility protein	BRCA1	NLS(0.989)PPNCT(0.011)ELQIDSCSSSEEIKK	S	632	632	TRHIHALELVVSRNLSPPNCTELQIDSCSSS
P38398	P38398;Q3LRH8;A0A024R1W0;G8I0D8;A0A024R1Y0;P38398-4;P38398-7;Q5XLT4;P38398-8;P38398-6;E7EUM2;Q5U3B7;G3XAC3;A0A024R1V7;A0A024R1Z8;A0A024R1V0;P38398-5;P38398-3;K7EPC7;H0Y8B8;B7ZA85;B4DES0;K4JWE8;C6YB47	Breast cancer type 1 susceptibility protein	BRCA1	NYPS(1)QEELIK	S	1524	1524	YMHSCSGSLQNRNYPSQEELIKVVDVEEQQL
P38398	P38398;Q3LRH8;A0A024R1W0;G8I0D8;A0A024R1Y0;P38398-4;P38398-7;P38398-8;P38398-6;E7EUM2;Q5U3B7;G3XAC3;A0A024R1V7;A0A024R1Z8;A0A024R1V0;P38398-5;P38398-3;K7EPC7;H0Y8B8;B7ZA85;B4DES0;K4JXS7	Breast cancer type 1 susceptibility protein	BRCA1	VAES(0.122)AQS(0.873)PAAAHT(0.003)T(0.001)DTAGYNAMEESVSR	S	1613	1613	SALKVPQLKVAESAQSPAAAHTTDTAGYNAM
Q9UH92	Q9UH92;K7EID0;A0A024R1W8	Max-like protein X	MLX	RGASLLS(0.002)PKS(0.908)PT(0.082)LS(0.008)VPR	S	48	48	RRGAGRRGASLLSPKSPTLSVPRGCREDSSH
O15234	O15234;A0A024R1X0;B4DKR6;J3KSY7	Protein CASC3	CASC3	STVTGERQS(1)GDGQESTEPVENK	S	148	148	EEKPDTKSTVTGERQSGDGQESTEPVENKVG
O15234	O15234;A0A024R1X0;B4DKR6;K7EQ38	Protein CASC3	CASC3	VELKS(1)EANDAVNSSTK	S	117	117	EGEYSEEENSKVELKSEANDAVNSSTKEEKG
O15234	O15234;A0A024R1X0;B4DKR6;J3KSY7	Protein CASC3	CASC3	Y(0.002)GS(0.998)PPQRDPNWNGER	S	265	265	PDDIKPRRIRKPRYGSPPQRDPNWNGERLNK
Q8N2G8	Q8N2G8;B3KVB0;A0A024R1Y7;Q8N2G8-3;K7ESN3;Q8N2G8-2;K7EL54;K7EQ41	GH3 domain-containing protein	GHDC;LGP1	S(0.99)T(0.01)DISTFR	S	87	87	WCLQGAQRPHCSLRRSTDISTFRNHLPLTKA
Q9NYR9	Q9NYR9;A0A024R1Z4;Q9NYR9-2;H7BXP1;Q9NYR9-3	NF-kappa-B inhibitor-interacting Ras-like protein 2	NKIRAS2	SAFPLS(1)RK	S	180	180	ASKMTQPQSKSAFPLSRKNKGSGSLDG____
Q99536	Q99536;A0A024R1Z6;Q99536-3;K7ERT7	Synaptic vesicle membrane protein VAT-1 homolog	VAT1	S(1)DEREVAEAATGEDASSPPPK	S	2	2	______________MSDEREVAEAATGEDAS
Q99536	Q99536;A0A024R1Z6;Q99536-3;K7ERT7	Synaptic vesicle membrane protein VAT-1 homolog	VAT1	TEAASDPQHPAASEGAAAAAAS(1)PPLLR	S	44	44	PQHPAASEGAAAAAASPPLLRCLVLTGFGGY
Q9BV68	Q9BV68;Q9BV68-2;K7EIY6;A8K0Q1;A0A024R206;U3KQF4;U3KPY8	E3 ubiquitin-protein ligase RNF126	RNF126	AEAS(1)PHPGR	S	5	5	___________MAEASPHPGRYFCHCCSVEI
O76080	O76080;A0A024R219;Q5QPB1	AN1-type zinc finger protein 5	ZFAND5;ZA20D2	MS(1)PMGTASGSNSPTSDSASVQR	S	48	48	CYKEHLQRQQNSGRMSPMGTASGSNSPTSDS
Q9UHN6	Q9UHN6;A0A024R229;Q9UHN6-2;F5H6B2;B4DTX3	Transmembrane protein 2	TMEM2	FT(0.022)S(0.978)IRREDR	S	51	51	RPPPPPKSQASAKFTSIRREDRATFAFSPEE
Q9UHN6	Q9UHN6;A0A024R229;Q9UHN6-2;F5H6B2;B4DTX3	Transmembrane protein 2	TMEM2	GHS(1)PAFLQPQNGNSR	S	10	10	______MYATDSRGHSPAFLQPQNGNSRHPS
Q9UDY2-3	A0A024R233;Q9UDY2-3;Q9UDY2;Q9UDY2-7;B7Z954	Tight junction protein ZO-2	TJP2	AAS(0.989)S(0.011)DQLRDNS(1)PPPAFKPEPPK	S	955	978;955	RKPSPEPRAQMRRAASSDQLRDNSPPPAFKP
Q9UDY2-3	A0A024R233;Q9UDY2-3;Q9UDY2;Q9UDY2-7;B7Z954	Tight junction protein ZO-2	TJP2	DNS(1)PPPAFKPEPPKAK	S	963	986;963	AQMRRAASSDQLRDNSPPPAFKPEPPKAKTQ
Q9UDY2-3	A0A024R233;A0A024R225;Q9UDY2-3;Q9UDY2;Q9UDY2-7;B7Z954;Q9UDY2-6;Q9UDY2-4;Q9UDY2-2;Q9UDY2-5;B1AN86;U3KQJ2	Tight junction protein ZO-2	TJP2	AFEVMDEFDGRS(1)FR	S	127	150;127	QDDRAFEVMDEFDGRSFRSGYSERSRLNSHG
Q9UDY2-3	A0A024R233;A0A024R225;Q9UDY2-3;Q9UDY2;Q9UDY2-7;B7Z954;Q9UDY2-6;Q9UDY2-4;Q9UDY2-2;Q9UDY2-5	Tight junction protein ZO-2	TJP2	AYDPDYERAYS(1)PEYRR	S	243	266;243	RAYHRAYDPDYERAYSPEYRRGARHDARSRG
Q9UDY2-3	A0A024R233;A0A024R225;Q9UDY2-3;Q9UDY2;Q9UDY2-7;B7Z954;Q9UDY2-6;Q9UDY2-4;Q9UDY2-2;Q9UDY2-5	Tight junction protein ZO-2	TJP2	EDTPS(0.998)RLS(0.001)R	S	424	447;424	SEKLKERPSSREDTPSRLSRMGATPTPFKST
Q9UDY2-3	A0A024R233;A0A024R225;Q9UDY2-3;Q9UDY2;Q9UDY2-7;B7Z954;Q9UDY2-6;Q9UDY2-4;Q9UDY2-2;Q9UDY2-5	Tight junction protein ZO-2	TJP2	EDTPSRLS(1)R	S	427	450;427	LKERPSSREDTPSRLSRMGATPTPFKSTGDI
Q9UDY2-3	A0A024R233;A0A024R225;Q9UDY2-3;Q9UDY2;Q9UDY2-7;B7Z954;Q9UDY2-6;Q9UDY2-4;Q9UDY2-2;Q9UDY2-5	Tight junction protein ZO-2	TJP2	EHPHS(1)RS(1)PS(1)PEPR	S	269	292;269	ARSRGPRSRSREHPHSRSPSPEPRGRPGPIG
Q9UDY2-3	A0A024R233;A0A024R225;Q9UDY2-3;Q9UDY2;Q9UDY2-7;B7Z954;Q9UDY2-6;Q9UDY2-4;Q9UDY2-2;Q9UDY2-5	Tight junction protein ZO-2	TJP2	EHPHS(1)RS(1)PS(1)PEPR	S	271	294;271	SRGPRSRSREHPHSRSPSPEPRGRPGPIGVL
Q9UDY2-3	A0A024R233;A0A024R225;Q9UDY2-3;Q9UDY2;Q9UDY2-7;B7Z954;Q9UDY2-6;Q9UDY2-4;Q9UDY2-2;Q9UDY2-5	Tight junction protein ZO-2	TJP2	EHPHS(1)RS(1)PS(1)PEPR	S	273	296;273	GPRSRSREHPHSRSPSPEPRGRPGPIGVLLM
Q9UDY2-3	A0A024R233;A0A024R225;Q9UDY2-3;Q9UDY2;Q9UDY2-7;B7Z954;Q9UDY2-6;Q9UDY2-4;Q9UDY2-2;Q9UDY2-5	Tight junction protein ZO-2	TJP2	ERPS(0.067)S(0.933)REDTPSR	S	418	441;418	YDYHSSSEKLKERPSSREDTPSRLSRMGATP
Q9UDY2-3	A0A024R233;A0A024R225;Q9UDY2-3;Q9UDY2;Q9UDY2-7;B7Z954;Q9UDY2-6;Q9UDY2-4;Q9UDY2-2;Q9UDY2-5	Tight junction protein ZO-2	TJP2	S(1)IDQDYER	S	221	244;221	FGPSRDRDRDRSRGRSIDQDYERAYHRAYDP
Q9UDY2-3	A0A024R233;A0A024R225;Q9UDY2-3;Q9UDY2;Q9UDY2-7;B7Z954;Q9UDY2-6;Q9UDY2-4;Q9UDY2-2	Tight junction protein ZO-2	TJP2	GSYGS(1)DAEEEEYRQQLSEHSK	S	1136	1159;1136	KAPSRPYQDTRGSYGSDAEEEEYRQQLSEHS
Q9UDY2-3	A0A024R233;A0A024R225;Q9UDY2-3;Q9UDY2;Q9UDY2-7;B7Z954;Q9UDY2-6;Q9UDY2-4;Q9UDY2-2	Tight junction protein ZO-2	TJP2	GS(0.204)YGS(0.796)DAEEEEYRQQLS(1)EHSK	S	1148	1171;1148	SYGSDAEEEEYRQQLSEHSKRGYYGQSARYR
Q9UDY2-3	A0A024R233;A0A024R225;Q9UDY2-3;Q9UDY2;Q9UDY2-7;B7Z954;Q9UDY2-6;Q9UDY2-4;Q9UDY2-2	Tight junction protein ZO-2	TJP2	RGYYGQS(1)AR	S	1159	1182;1159	RQQLSEHSKRGYYGQSARYRDTEL_______
Q9UDY2-3	A0A024R233;A0A024R225;Q9UDY2-3;Q9UDY2;Q9UDY2-7;B7Z954;Q9UDY2-6;Q9UDY2-4;Q9UDY2-2;Q9UDY2-5	Tight junction protein ZO-2	TJP2	RHQYSDYDYHS(0.088)S(0.829)S(0.083)EK	S	408	431;408	PEERRHQYSDYDYHSSSEKLKERPSSREDTP
Q9UDY2-3	A0A024R233;Q9UDY2-3;Q9UDY2;Q9UDY2-7;B7Z954	Tight junction protein ZO-2	TJP2	KPS(1)PEPR	S	943	966;943	RSSEPVQHEESIRKPSPEPRAQMRRAASSDQ
Q9UDY2-3	A0A024R233;A0A024R225;Q9UDY2-3;Q9UDY2;Q9UDY2-7;B7Z954;Q9UDY2-6;Q9UDY2-4;Q9UDY2-2;Q9UDY2-5	Tight junction protein ZO-2	TJP2	S(1)REDLTAVVSVSTK	S	679	702;679	RMRGQRSGVKKNLRKSREDLTAVVSVSTKFP
Q9UDY2-3	A0A024R233;A0A024R225;Q9UDY2-3;Q9UDY2;Q9UDY2-7;B7Z954;Q9UDY2-6;Q9UDY2-4;Q9UDY2-2;Q9UDY2-5	Tight junction protein ZO-2	TJP2	LGS(1)QIFVK	S	302	325;302	LMKSRANEEYGLRLGSQIFVKEMTRTGLATK
Q9UDY2-3	A0A024R233;A0A024R225;Q9UDY2-3;Q9UDY2;Q9UDY2-7;B7Z954;Q9UDY2-6;Q9UDY2-4;Q9UDY2-2;Q9UDY2-5	Tight junction protein ZO-2	TJP2	LNPT(0.002)S(0.063)NKS(0.928)S(0.006)RK	S	812	835;812	GVKTMRQRLNPTSNKSSRKLFDQANKLKKTC
Q9UDY2-3	A0A024R233;A0A024R225;Q9UDY2-3;Q9UDY2;Q9UDY2-7;B7Z954;Q9UDY2-6;Q9UDY2-4;Q9UDY2-2;Q9UDY2-5	Tight junction protein ZO-2	TJP2	MGATPT(0.001)PFKS(0.945)T(0.054)GDIAGTVVPETNKEPR	S	438	461;438	PSRLSRMGATPTPFKSTGDIAGTVVPETNKE
Q9UDY2-3	A0A024R233;A0A024R225;Q9UDY2-3;Q9UDY2;Q9UDY2-7;Q9UDY2-6;Q9UDY2-4;Q9UDY2-2;Q9UDY2-5	Tight junction protein ZO-2	TJP2	MSYLTAMGADYLS(0.999)CDS(0.001)R	S	890	913;890	EDRMSYLTAMGADYLSCDSRLISDFEDTDGE
Q9UDY2-3	A0A024R233;A0A024R225;Q9UDY2-3;Q9UDY2;Q9UDY2-7;B7Z954;Q9UDY2-6;Q9UDY2-4;Q9UDY2-2;Q9UDY2-5	Tight junction protein ZO-2	TJP2	S(0.839)FS(0.161)PEERR	S	390	413;390	SDSEIEDISEIESNRSFSPEERRHQYSDYDY
Q9UDY2-3	A0A024R233;A0A024R225;Q9UDY2-3;Q9UDY2;Q9UDY2-7;B7Z954;Q9UDY2-6;Q9UDY2-4;Q9UDY2-2;Q9UDY2-5	Tight junction protein ZO-2	TJP2	SFS(1)PEER	S	392	415;392	SEIEDISEIESNRSFSPEERRHQYSDYDYHS
Q9UDY2-3	A0A024R233;Q9UDY2-3;Q9UDY2;Q9UDY2-7;B7Z954;Q9UDY2-6	Tight junction protein ZO-2	TJP2	SILKPSTPIPPQEGEEVGES(0.944)S(0.056)EEQDNAPK	S	1044	1067;1044	PSTPIPPQEGEEVGESSEEQDNAPKSVLGKV
Q9UDY2-3	A0A024R233;A0A024R225;Q9UDY2-3;Q9UDY2;Q9UDY2-7;B7Z954;Q9UDY2-6;Q9UDY2-4;Q9UDY2-2;Q9UDY2-5	Tight junction protein ZO-2	TJP2	S(1)LERGLDQDHAR	S	177	200;177	RSRERDLSRDRSRGRSLERGLDQDHARTRDR
Q9UDY2-3	A0A024R233;A0A024R225;Q9UDY2-3;Q9UDY2;Q9UDY2-7;B7Z954;Q9UDY2-6;Q9UDY2-4;Q9UDY2-2;Q9UDY2-5	Tight junction protein ZO-2	TJP2	S(1)RGRS(1)IDQDYER	S	217	240;217	LDHDFGPSRDRDRDRSRGRSIDQDYERAYHR
Q9UDY2-3	A0A024R233;A0A024R225;Q9UDY2-3;Q9UDY2;Q9UDY2-7;B7Z954;Q9UDY2-6;Q9UDY2-4;Q9UDY2-2;Q9UDY2-5;B1AN86	Tight junction protein ZO-2	TJP2	SRS(1)WEDSPER	S	147	170;147	YSERSRLNSHGGRSRSWEDSPERGRPHERAR
Q9UDY2-3	A0A024R233;A0A024R225;Q9UDY2-3;Q9UDY2;Q9UDY2-7;B7Z954;Q9UDY2-6;Q9UDY2-4;Q9UDY2-2;Q9UDY2-5;B1AN86	Tight junction protein ZO-2	TJP2	SWEDS(1)PERGRPHER	S	151	174;151	SRLNSHGGRSRSWEDSPERGRPHERARSRER
Q9UDY2-3	A0A024R233;Q9UDY2-3;Q9UDY2;Q9UDY2-7;B7Z954	Tight junction protein ZO-2	TJP2	SSEPVQHEES(1)IRKPSPEPR	S	938	961;938	VSSITRSSEPVQHEESIRKPSPEPRAQMRRA
Q9UDY2-3	A0A024R233;A0A024R225;Q9UDY2-3;Q9UDY2;Q9UDY2-7;B7Z954;Q9UDY2-6;Q9UDY2-4;Q9UDY2-2;Q9UDY2-5	Tight junction protein ZO-2	TJP2	T(0.001)FLRPS(0.999)PEDEAIYGPNTK	S	476	499;476	PAPQPKAAPRTFLRPSPEDEAIYGPNTKMVR
Q9UDY2-3	A0A024R233;Q9UDY2-3;Q9UDY2;Q9UDY2-7;B7Z954;Q9UDY2-6	Tight junction protein ZO-2	TJP2	TQNKEES(0.001)YDFS(0.072)KS(0.901)Y(0.02)EY(0.006)K	S	989	1012;989	KAKTQNKEESYDFSKSYEYKSNPSAVAGNET
Q5VYS8	Q5VYS8;A0A024R235;Q5VYS8-6;Q5VYS8-4;Q5VYS8-3;Q5VYS8-5;Q5VYS8-2	Terminal uridylyltransferase 7	ZCCHC6	DS(1)FQENEDGYR	S	132	132;132	KPGPRIPVINRQRKDSFQENEDGYRWQDTRG
Q5VYS8	Q5VYS8;A0A024R235;Q5VYS8-6;Q5VYS8-4;X6R3Q3;A0A0C4DFW3	Terminal uridylyltransferase 7	ZCCHC6	KECPQFKGS(0.957)S(0.043)GS(0.001)LSSK	S	1472	1472	GREGHIKKECPQFKGSSGSLSSKYMTQGKAS
P50148	P50148;A0A024R240;G9FP35;B1AM21	Guanine nucleotide-binding protein G(q) subunit alpha	GNAQ	VS(1)AFENPYVDAIK	S	122	122;93	KAHAQLVREVDVEKVSAFENPYVDAIKSLWN
P50148	P50148;A0A024R240;P29992;G3V1P7;Q59FM5;B7Z581;O95837;K7EL62	Guanine nucleotide-binding protein G(q) subunit alpha;Guanine nucleotide-binding protein subunit alpha-11;Guanine nucleotide-binding protein subunit alpha-14	GNAQ;GNA11;GNA14	MVDVGGQRS(1)ER	S	211	211	LQSVIFRMVDVGGQRSERRKWIHCFENVTSI
Q16649	Q16649;D9IVD5;A0A024R241	Nuclear factor interleukin-3-regulated protein	NFIL3	GPIHS(1)PVELK	S	301	301	SDGEDEQQVPKGPIHSPVELKHVHATVVKVP
Q16649	Q16649;D9IVD5;A0A024R241	Nuclear factor interleukin-3-regulated protein	NFIL3	LS(0.044)S(0.956)PIDMTSK	S	353	353	VEAFDNEFEATQKLSSPIDMTSKRHFELEKH
P43405	P43405;A0A024R244;A8K4G2;C3W981	Tyrosine-protein kinase SYK;Tyrosine-protein kinase	SYK	IKS(1)YS(1)FPKPGHR	S	295	295	HPATWSAGGIISRIKSYSFPKPGHRKSSPAQ
P43405	P43405;A0A024R244;A8K4G2;C3W981	Tyrosine-protein kinase SYK;Tyrosine-protein kinase	SYK	IKS(1)YS(1)FPKPGHR	S	297	297	ATWSAGGIISRIKSYSFPKPGHRKSSPAQGN
Q96LW7-2	Q96LW7-2;A0A024R248	Bcl10-interacting CARD protein	C9orf89	HALQNSDCTELDS(0.14)GS(0.839)QS(0.02)GELS(0.001)NR	S	113	113	RHALQNSDCTELDSGSQSGELSNRGPMSFLA
Q76FK4	Q76FK4;A0A024R250;Q76FK4-4;F8WE42;F5H101;A6H8Z4;Q76FK4-2;Q6AI50;B4DM91	Nucleolar protein 8	NOL8;DKFZp686P12242	AVS(0.996)PS(0.003)S(0.001)SEK	S	660	660	QKRQTTFESQDRKAVSPSSSEKRSKNPISRP
Q76FK4	Q76FK4;A0A024R250;Q76FK4-4;F8WE42;F5H101;A6H8Z4;Q76FK4-2;Q6AI50;B4DM91;F5GWN9	Nucleolar protein 8	NOL8;DKFZp686P12242	TCDSITPS(0.001)KS(0.044)S(0.954)PVPVSDTQK	S	268	268	AAQKRTCDSITPSKSSPVPVSDTQKLKNLPF
Q5JSP0	Q5JSP0;A0A024R252;Q5JSP0-3;A8K9G1;Q5JSP0-2;Q9NXY1	FYVE, RhoGEF and PH domain-containing protein 3	FGD3;FLJ00004	AHCGDPVSLAAAGDGS(0.999)PDIGPT(0.001)GELSGSLK	S	56	56	AHCGDPVSLAAAGDGSPDIGPTGELSGSLKI
Q5JSP0	Q5JSP0;A0A024R252;Q5JSP0-3;A8K9G1;Q5JSP0-2;Q9NXY1;B4DXH4	FYVE, RhoGEF and PH domain-containing protein 3	FGD3;FLJ00004	RS(1)LELQTR	S	446	446	KPNTAHTFIITGRKRSLELQTRTEEEKKEWI
Q5JSP0	Q5JSP0;A0A024R252;Q5JSP0-3;A8K9G1;Q5JSP0-2;Q9NXY1;B4DXH4	FYVE, RhoGEF and PH domain-containing protein 3	FGD3;FLJ00004	SCGETFNS(1)ITK	S	547	547	DKEKQSCKSCGETFNSITKRRHHCKLCGAVI
Q5JSP0	Q5JSP0;A0A024R252;Q5JSP0-3;A8K9G1;Q5JSP0-2;Q9NXY1	FYVE, RhoGEF and PH domain-containing protein 3	FGD3;FLJ00004	VTPQEEADS(1)DVGEEPDSENTPQK	S	128	128	LDSQVPKVTPQEEADSDVGEEPDSENTPQKA
O43310	O43310;A0A024R259;O43310-2	CBP80/20-dependent translation initiation factor	CTIF;KIAA0427	RKDS(1)ILPER	S	328	328	PQQSGGPEVETKRKDSILPERIGERPKITLL
O43310	O43310;A0A024R259;O43310-2	CBP80/20-dependent translation initiation factor	CTIF;KIAA0427	QQRPPGGNKPQQHGDHQPGS(1)AK	S	216	216	PGGNKPQQHGDHQPGSAKHNRDHQKSYQGGS
Q13886	Q13886;B5BUG8;A0A024R260	Krueppel-like factor 9	KLF9	QDPGSAPS(0.999)PLSLLHPGVAAK	S	122	122	PSHSPEERQDPGSAPSPLSLLHPGVAAKGKH
P18621	P18621;A0A087WXM6;J3QQT2;J3KRX5;A0A024R261;A0A0A6YYL6;P18621-3;J3KRB3;A0A087WWH0;J3QS96;A0A087WY81;J3KSJ0	60S ribosomal protein L17	RPL17;hCG_24487;RPL17-C18orf32	VRY(0.004)S(0.996)LDPENPTK	S	5	5	___________MVRYSLDPENPTKSCKSRGS
Q9HCE3	Q9HCE3;B3KXW2;A0A024R283	Zinc finger protein 532	ZNF532	GS(0.008)PS(0.165)S(0.827)PAGSTPAIPK	S	350	350	PRSISSENSSKGSPSSPAGSTPAIPKVRIKT
Q9HCE3	Q9HCE3;B3KXW2;A0A024R283	Zinc finger protein 532	ZNF532	VLSSVNPVPVY(0.001)IPNLS(0.983)PPANAGIT(0.015)LPT(0.002)R	S	602	602	VLSSVNPVPVYIPNLSPPANAGITLPTRGYK
P50452	P50452;A0A024R2B1;B2R9H3;P50452-3	Serpin B8	SERPINB8	CFVEVNEEGTEAAAAT(0.003)AVVRNS(0.997)R	S	338	338;338	EEGTEAAAATAVVRNSRCSRMEPRFCADHPF
P10415	P10415;A0A024R2C4;A9QXG9;A0A024R2B3;P10415-2	Apoptosis regulator Bcl-2	BCL2;bcl-2	TSPLQTPAAPGAAAGPALS(1)PVPPVVHLTLR	S	87	87	LQTPAAPGAAAGPALSPVPPVVHLTLRQAGD
O75351	O75351;A0A024R2C5;A8K4G7;K7EKZ3	Vacuolar protein sorting-associated protein 4B	VPS4B	EGQPSPADEKGNDS(1)DGEGESDDPEKK	S	102	102	VKEGQPSPADEKGNDSDGEGESDDPEKKKLQ
O75351	O75351;A0A024R2C5;A8K4G7;A8K5D8;K7EKZ3;K7EL71;Q6PJZ4	Vacuolar protein sorting-associated protein 4B	VPS4B	YEAQGDKAKQS(1)IR	S	57	57	LHVVKYEAQGDKAKQSIRAKCTEYLDRAEKL
P40337	P40337;A0A024R2F2;P40337-3;P40337-2;J9Z661	Von Hippel-Lindau disease tumor suppressor	VHL	S(0.024)VNS(0.91)REPS(0.066)QVIFCNR	S	68	68	EMEAGRPRPVLRSVNSREPSQVIFCNRSPRV
Q93075	Q93075;H7C1W4;A8K179;A0A024R2F3	Putative deoxyribonuclease TATDN2	TATDN2	GFLSSGGS(1)PLRPANASLEEMASLEEEACSLKVDSK	S	115	115	GCLIRNTRGFLSSGGSPLRPANASLEEMASL
Q93075	Q93075;H7C1W4;A8K179;A0A024R2F3	Putative deoxyribonuclease TATDN2	TATDN2	MS(0.001)DY(0.003)S(0.995)PNS(0.001)TGSVQNTSR	S	420	420	AAQVGKSSRSRMSDYSPNSTGSVQNTSRDME
Q9BV44	Q9BV44;A0A024R2F4;H7C0R6	THUMP domain-containing protein 3	THUMPD3	INQNS(0.98)S(0.02)KEK	S	153	153	SFKKKKAKRKKINQNSSKEKINNGQEVKIDQ
Q9BTV4	Q9BTV4;A0A024R2F9	Transmembrane protein 43	TMEM43	AANYSST(0.021)S(0.86)T(0.119)RR	S	9	9	_______MAANYSSTSTRREHVKVKTSSQPG
O60239	O60239;B2R7Y8;A0A024R2G6;Q6MZG3;A0A024R2J3;O60239-2	SH3 domain-binding protein 5	SH3BP5;DKFZp686F05233	SQSST(0.066)S(0.934)PEGQALENR	S	421	421;264	SSSGSGGSSKSQSSTSPEGQALENRMKQLSL
O15084	O15084;A0A024R2G8;O15084-1;O15084-2;B4DS25;O15084-4	Serine/threonine-protein phosphatase 6 regulatory ankyrin repeat subunit A	ANKRD28	T(0.001)VS(0.999)FEALPIMR	S	1011	1011;1041	TFNAINRYTNTSKTVSFEALPIMRNEPSSYC
A0A024R2J9	A0A024R2J9;A0A024R2H0;Q92609;B9A6K1;Q92609-2	TBC1 domain family member 5	TBC1D5	GS(1)FSGQAQPLR	S	730	730;730	FILISKDDDGSSARGSFSGQAQPLRTLRSTS
A0A024R2J9	A0A024R2J9;A0A024R2H0;C9J3F6;Q92609;B9A6K1;Q92609-2	TBC1 domain family member 5	TBC1D5	KDS(1)FFSNISR	S	564	564;564	REFTGSPPSSATKKDSFFSNISRSRSHSKTM
A0A024R2J9	A0A024R2J9;A0A024R2H0;C9J3F6;Q92609;B9A6K1;Q92609-2	TBC1 domain family member 5	TBC1D5	KDSFFSNIS(1)R	S	570	570;570	PPSSATKKDSFFSNISRSRSHSKTMGRKESE
A0A024R2J9	A0A024R2J9;A0A024R2H0;C9J3F6;Q92609;B9A6K1;Q92609-2	TBC1 domain family member 5	TBC1D5	DSFFSNIS(0.041)RS(0.959)R	S	572	572;572	SSATKKDSFFSNISRSRSHSKTMGRKESEEE
A0A024R2J9	A0A024R2J9;A0A024R2H0;C9J3F6;Q92609;B9A6K1;Q92609-2	TBC1 domain family member 5	TBC1D5	EFTGS(1)PPSSATK	S	554	554;554	SPSVESLPGGREFTGSPPSSATKKDSFFSNI
A0A024R2J9	A0A024R2J9;A0A024R2H0;C9J3F6;Q92609;B9A6K1;Q92609-2	TBC1 domain family member 5	TBC1D5	GADLMNKS(1)R	S	443	443;443	NLDYYKARGADLMNKSRTNAKGAPLNINKVS
A0A024R2J9	A0A024R2J9;A0A024R2H0;C9J3F6;Q92609;B9A6K1;Q92609-2	TBC1 domain family member 5	TBC1D5	GAPLNINKVS(0.957)NS(0.043)LINFGR	S	458	458;458	SRTNAKGAPLNINKVSNSLINFGRKLISPAM
A0A024R2J9	A0A024R2J9;A0A024R2H0;C9J3F6;Q92609;B9A6K1;Q92609-2	TBC1 domain family member 5	TBC1D5	SES(1)MPVQLNK	S	522	522;522	HLQQQQQQQRLMKSESMPVQLNKGLSSKNIS
A0A024R2J9	A0A024R2J9;A0A024R2H0;C9J3F6;Q92609;B9A6K1;Q92609-2	TBC1 domain family member 5	TBC1D5	NIS(0.003)S(0.883)S(0.113)PS(0.001)VESLPGGR	S	538	538;538	MPVQLNKGLSSKNISSSPSVESLPGGREFTG
A0A024R2J9	A0A024R2J9;A0A024R2H0;C9J3F6;Q92609;B9A6K1;Q92609-2	TBC1 domain family member 5	TBC1D5	NISS(0.026)S(0.968)PS(0.006)VESLPGGR	S	539	539;539	PVQLNKGLSSKNISSSPSVESLPGGREFTGS
A0A024R2J9	A0A024R2J9;A0A024R2H0;C9J3F6;Q92609;B9A6K1;Q92609-2	TBC1 domain family member 5	TBC1D5	NISSS(0.003)PS(0.997)VESLPGGR	S	541	541;541	QLNKGLSSKNISSSPSVESLPGGREFTGSPP
A0A024R2J9	A0A024R2J9;A0A024R2H0;C9J3F6;Q92609;B9A6K1;Q92609-2	TBC1 domain family member 5	TBC1D5	NISS(0.002)S(0.027)PS(0.209)VES(0.762)LPGGR	S	544	544;544	KGLSSKNISSSPSVESLPGGREFTGSPPSSA
A0A024R2J9	A0A024R2J9;A0A024R2H0;C9JDR8;C9J397;C9JWX0;C9JW04;C9K0P2;C9JNM0;C9JED7;F2Z3C3;Q92609;B9A6K1;Q92609-2	TBC1 domain family member 5	TBC1D5	RT(0.007)S(0.991)S(0.002)TLDSEGTFNSYRK	S	43	43;43	SNKSGGDSNKNGRRTSSTLDSEGTFNSYRKE
A0A024R2J9	A0A024R2J9;A0A024R2H0;C9JDR8;C9J397;C9JWX0;C9JW04;C9K0P2;C9JNM0;C9JED7;F2Z3C3;Q92609;B9A6K1;Q92609-2	TBC1 domain family member 5	TBC1D5	TS(0.004)S(0.962)T(0.034)LDSEGTFNSYR	S	44	44;44	NKSGGDSNKNGRRTSSTLDSEGTFNSYRKEW
Q01826	Q01826;A0A024R2H1;Q01826-2;C9JP21;C9JGL9;C9IZC5;C9J3I0;H0YN86;C9JLL5;C9J7F3	DNA-binding protein SATB1;DNA-binding protein SATB	SATB1	LGS(0.982)T(0.018)GAK	S	47	47	RLEQNGSPLGRGRLGSTGAKMQGVPLKHSGH
Q01826	Q01826;A0A024R2H1;Q01826-2;C9JP21;C9JGL9;C9IZC5;C9J3I0;H0YN86;C9JLL5;C9J7F3	DNA-binding protein SATB1;DNA-binding protein SATB	SATB1	LEQNGS(1)PLGR	S	38	38	PKGPPAKIARLEQNGSPLGRGRLGSTGAKMQ
Q01826	Q01826;A0A024R2H1;Q01826-2	DNA-binding protein SATB1;DNA-binding protein SATB	SATB1	QPTVAS(0.015)PAES(0.985)DEENRQK	S	637	637	PRLPPRQPTVASPAESDEENRQKTRPRTKIS
Q8NCE0	Q8NCE0;C9J7Z4;B7Z355;A8K568;A0A024R2H2;Q8NCE0-5;Q8NCE0-3;Q8NCE0-2	tRNA-splicing endonuclease subunit Sen2	TSEN2	S(0.015)VREDAS(0.985)PLPHVCCCK	S	215	215	HPTTESFEKSVREDASPLPHVCCCKQDALIL
Q9H1K0	Q9H1K0;A8K5H3;A0A024R2H4	Rabenosyn-5	RBSN;ZFYVE20	AANGEVAS(1)LRR	S	429	429	RQSGLASRAANGEVASLRRGPAPLRKAEGWL
Q9H1K0	Q9H1K0;A8K5H3;A0A024R2H4	Rabenosyn-5	RBSN;ZFYVE20	RLEERQS(1)GLASR	S	416	416	RQAALESQRRLEERQSGLASRAANGEVASLR
Q9H1K0	Q9H1K0;A8K5H3;A0A024R2H4	Rabenosyn-5	RBSN;ZFYVE20	T(0.028)RS(0.972)LDFR	S	548	548	EREQFRVASLHTRTRSLDFREIGPFQLEPSR
Q9H1K0	Q9H1K0;A8K5H3;A0A024R2H4	Rabenosyn-5	RBSN;ZFYVE20	VAS(0.999)LHT(0.001)R	S	541	541	RERELEREREQFRVASLHTRTRSLDFREIGP
Q9NS91	Q9NS91;A0A024R2I7;Q53H10;F8WE49	E3 ubiquitin-protein ligase RAD18	RAD18	FS(1)PQKEASPAAK	S	158	158	GSTSELLIKENKSKFSPQKEASPAAKTKETR
Q9NS91	Q9NS91;A0A024R2I7;Q53H10	E3 ubiquitin-protein ligase RAD18	RAD18	NDLQDTEIS(1)PR	S	471	471	AWEASHKNDLQDTEISPRQNRRTRAAESAEI
Q9NS91	Q9NS91;A0A024R2I7;F8WE49	E3 ubiquitin-protein ligase RAD18	RAD18	NHLLQFALES(1)PAK	S	99	99	SLNFARNHLLQFALESPAKSPASSSSKNLAV
Q9NS91	Q9NS91;A0A024R2I7;F8WE49	E3 ubiquitin-protein ligase RAD18	RAD18	NHLLQFALES(0.992)PAKS(0.874)PAS(0.089)S(0.03)S(0.011)S(0.004)K	S	103	103	ARNHLLQFALESPAKSPASSSSKNLAVKVYT
Q9Y608-4	Q9Y608;A0A024R2K4;Q9Y608-2;Q9Y608-4;C9JSU1	Leucine-rich repeat flightless-interacting protein 2	LRRFIP2	NSASATT(0.001)PLS(0.999)GNS(0.931)S(0.07)R	S	88	320;88;88	TRPSSRNSASATTPLSGNSSRRGSGDTSSLI
Q9Y608-4	Q9Y608;A0A024R2K4;Q9Y608-2;Q9Y608-4;C9JSU1	Leucine-rich repeat flightless-interacting protein 2	LRRFIP2	NSASATT(0.001)PLS(0.999)GNS(0.931)S(0.07)R	S	91	323;91;91	SSRNSASATTPLSGNSSRRGSGDTSSLIDPD
Q9Y608-4	Q9Y608;A0A024R2K4;Q9Y608-2;Q9Y608-4;C9JSU1	Leucine-rich repeat flightless-interacting protein 2	LRRFIP2	NSASATTPLS(0.002)GNS(0.052)S(0.946)R	S	92	324;92;92	SRNSASATTPLSGNSSRRGSGDTSSLIDPDT
Q9Y608-4	Q9Y608;A0A024R2K4;Q9Y608-2;Q9Y608-4;C9JSU1	Leucine-rich repeat flightless-interacting protein 2	LRRFIP2	QYAENYT(0.007)RPS(0.769)S(0.223)R	S	76	308;76;76	DEKSDKQYAENYTRPSSRNSASATTPLSGNS
Q9Y608-4	Q9Y608;A0A024R2K4;Q9Y608-2;Q9Y608-4;C9JSU1	Leucine-rich repeat flightless-interacting protein 2	LRRFIP2	QYAENYTRPSS(1)R	S	77	309;77;77	EKSDKQYAENYTRPSSRNSASATTPLSGNSS
Q9Y608-4	Q9Y608;A0A024R2K4;Q9Y608-4;C9JSU1	Leucine-rich repeat flightless-interacting protein 2	LRRFIP2	RGS(0.996)GDT(0.002)S(0.001)S(0.001)LIDPDTSLSELRDIYDLK	S	96	328;96	ASATTPLSGNSSRRGSGDTSSLIDPDTSLSE
Q8TAF3	Q8TAF3;A0A024R2L1;Q8TAF3-3;Q8TAF3-4	WD repeat-containing protein 48	WDR48	GIHNFRAS(0.96)GDY(0.023)DNDCT(0.018)NPITPLCTQPDQVIK	S	335	335	TVNKWTLKGIHNFRASGDYDNDCTNPITPLC
Q8TAF3	Q8TAF3;A0A024R2L1;Q8TAF3-3;Q8TAF3-4;C9JC24	WD repeat-containing protein 48	WDR48	QIFLWDVNTLT(0.001)ALT(0.049)AS(0.901)NNT(0.049)VT(0.001)TSSLSGNK	S	155	155	QIFLWDVNTLTALTASNNTVTTSSLSGNKDS
F8WDZ3	F8WDZ3;A0A024R2L3;Q96FZ5-2;Q96FZ5;Q8NDQ0	CKLF-like MARVEL transmembrane domain-containing protein 7	CMTM7;DKFZp434I2129	S(1)HGAGLVR	S	2	2	______________MSHGAGLVRTTCSSGSA
Q9UPV9	Q9UPV9;A0A0D9SFL5;C9JC32;A0A024R2M0;B7Z3G5	Trafficking kinesin-binding protein 1	TRAK1	RLS(1)LAESFTNTR	S	719	719	LKSTPVATPCTPRRLSLAESFTNTRESTTTM
O95747	O95747;A0A024R2M7;C9JIG9	Serine/threonine-protein kinase OSR1	OXSR1	AAISQLRS(1)PR	S	359	359	DEESEEGKAAISQLRSPRVKESISNSELFPT
O95747	O95747;A0A024R2M7;C9JIG9	Serine/threonine-protein kinase OSR1	OXSR1	RVPGS(0.023)S(0.977)GRLHK	S	325	325	TISERAKKVRRVPGSSGRLHKTEDGGWEWSD
O95747	O95747;A0A024R2M7;C9JIG9	Serine/threonine-protein kinase OSR1	OXSR1	TAQALSSGS(0.001)GS(0.999)QETKIPISLVLR	S	427	427	AEPAKTAQALSSGSGSQETKIPISLVLRLRN
Q01831	A0A024R2M8;Q01831;X5DRB1;D9I4E1;Q01831-2;A8K146;D2CPI8;D2CPJ1;D2CPJ3;D2CPK7;D2CPK0;D2CPJ9;D2CPJ5	DNA repair protein complementing XP-C cells	XPC	KMCS(1)DGEKAEK	S	515	515;515	ASSSSSSSKRGKKMCSDGEKAEKRSIAGIDQ
Q01831	A0A024R2M8;Q01831;X5DRB1;D9I4E1;Q01831-2;A8K146;D2CPI8;D2CPJ1;D2CPJ9	DNA repair protein complementing XP-C cells	XPC	LTADPGGS(0.966)S(0.034)ETSSQVLENHTKPK	S	346	346;346	GKKPSKERLTADPGGSSETSSQVLENHTKPK
Q01831	A0A024R2M8;Q01831;X5DRB1;D9I4E1;Q01831-2;A8K146;D2CPI8;D2CPJ1;D2CPJ9	DNA repair protein complementing XP-C cells	XPC	LTADPGGS(0.002)S(0.998)ETSSQVLENHTKPK	S	347	347;347	KKPSKERLTADPGGSSETSSQVLENHTKPKT
Q01831	A0A024R2M8;Q01831;X5DRB1;D9I4E1;Q01831-2;A8K146;D2CPI8;D2CPJ1;D2CPJ9	DNA repair protein complementing XP-C cells	XPC	LTADPGGSSETS(0.002)S(0.998)QVLENHTKPK	S	351	351;351	KERLTADPGGSSETSSQVLENHTKPKTSKGT
Q01831	A0A024R2M8;Q01831;X5DRB1;D9I4E1;Q01831-2;A8K146;D2CPI9;D2CPJ0;D2CPK1;E7EUB5;D2CPJ8;Q01831-3	DNA repair protein complementing XP-C cells	XPC	RGCS(0.998)HPGGS(0.002)ADGPAK	S	61	61;61	SLLSKVSQGKRKRGCSHPGGSADGPAKKKVA
Q01831	A0A024R2M8;Q01831;X5DRB1;D9I4E1;Q01831-2;A8K146	DNA repair protein complementing XP-C cells	XPC	SEAAAPHTDAGGGLS(1)S(1)DEEEGTSSQAEAAR	S	883	883;883	KSEAAAPHTDAGGGLSSDEEEGTSSQAEAAR
Q01831	A0A024R2M8;Q01831;X5DRB1;D9I4E1;Q01831-2;A8K146	DNA repair protein complementing XP-C cells	XPC	SEAAAPHTDAGGGLS(1)S(1)DEEEGTSSQAEAAR	S	884	884;884	SEAAAPHTDAGGGLSSDEEEGTSSQAEAARI
Q01831	A0A024R2M8;Q01831;X5DRB1;D9I4E1;Q01831-2;A8K146;D2CPI8;D2CPJ1;D2CPJ9	DNA repair protein complementing XP-C cells	XPC	S(0.02)KPS(0.983)S(0.999)S(0.999)EEDEGPGDKQEK	S	397	397;397	KGKRNKGGRKKRSKPSSSEEDEGPGDKQEKA
Q01831	A0A024R2M8;Q01831;X5DRB1;D9I4E1;Q01831-2;A8K146;D2CPI8;D2CPJ1;D2CPJ9	DNA repair protein complementing XP-C cells	XPC	S(0.02)KPS(0.983)S(0.999)S(0.999)EEDEGPGDKQEK	S	398	398;398	GKRNKGGRKKRSKPSSSEEDEGPGDKQEKAT
Q01831	A0A024R2M8;Q01831;X5DRB1;D9I4E1;Q01831-2;A8K146;D2CPI8;D2CPJ1;D2CPJ9	DNA repair protein complementing XP-C cells	XPC	S(0.02)KPS(0.983)S(0.999)S(0.999)EEDEGPGDKQEK	S	399	399;399	KRNKGGRKKRSKPSSSEEDEGPGDKQEKATQ
P30414	P30414;A0A024R2N6;Q6M1B8;A0A087WYW3;Q6N014;Q6MZH6;Q59EC3	NK-tumor recognition protein;Putative peptidyl-prolyl cis-trans isomerase	NKTR;DKFZp686J06106;DKFZp686N24126;DKFZp686F1754	AYRPPS(1)GEK	S	379	379	HWKEEMQRLRAYRPPSGEKWSKGDKLSDPCS
P30414	P30414;A0A024R2N6;Q6M1B8;A0A087WYW3;Q6N014	NK-tumor recognition protein;Putative peptidyl-prolyl cis-trans isomerase	NKTR;DKFZp686J06106;DKFZp686N24126	ILIPS(0.998)DIES(0.002)SK	S	463	463	CRRHKQTKKRRILIPSDIESSKSSTRRMKSS
P30414	P30414;A0A024R2N6;Q6M1B8;A0A087WYW3	NK-tumor recognition protein;Putative peptidyl-prolyl cis-trans isomerase	NKTR;DKFZp686J06106	VEET(0.005)S(0.995)PLGNAR	S	1146	1146	ICTPDRSSPAKVEETSPLGNARLDTPDINIV
P08865	P08865;C9J9K3;A0A024R2P0;A0A0C4DG17;Q96RS2;A6NE09;A0A024R7P5;C9JQR9	40S ribosomal protein SA	RPSA;RPSAP58;LOC388524	RKS(1)DGIYIINLK	S	43	43	TNLDFQMEQYIYKRKSDGIYIINLKRTWEKL
O95950	O95950;P41597-2;A0A024R2Q0		CCR2	ETVDGVT(0.001)S(0.002)T(0.005)NT(0.003)PS(0.075)T(0.091)GEQEVS(0.822)AGL	S	137	137	GVTSTNTPSTGEQEVSAGL____________
P35222	P35222;B4DL06;B4DGU4;A0A024R2Q3;B5BU28	Catenin beta-1	CTNNB1	RLS(1)VELTSSLFR	S	675	675	FRMSEDKPQDYKKRLSVELTSSLFRTEPMAW
P61313	P61313;A0A024R2Q4;E7EQV9;B4DLP4;E7EX53;P61313-2	60S ribosomal protein L15;Ribosomal protein L15	RPL15	FARS(1)LQSVAEER	S	97	97	GKPVHHGVNQLKFARSLQSVAEERAGRHCGA
P61313	P61313;A0A024R2Q4;E7EQV9;B4DLP4;E7EX53;P61313-2	60S ribosomal protein L15;Ribosomal protein L15	RPL15	SLQS(1)VAEER	S	100	100	VHHGVNQLKFARSLQSVAEERAGRHCGALRV
Q13107	Q13107;A0A024R2T0;Q08AK7;Q53FJ3	Ubiquitin carboxyl-terminal hydrolase 4;Ubiquitin carboxyl-terminal hydrolase	USP4	NFTT(0.002)S(0.998)PK	S	244	244	LQSKSSTAPSRNFTTSPKSSASPYSSVSASL
A0A024R2T1	A0A024R2T1		GPX1	LAAAAAAQSVYAFSARPLAGGEPVS(0.215)LGS(0.785)LRGK	S	33	33	FSARPLAGGEPVSLGSLRGKVLLIENVASL_
Q96AT1	Q96AT1;A0A024R2T2	Uncharacterized protein KIAA1143	KIAA1143	NS(0.001)S(0.002)LLS(0.997)FDNEDENE	S	146	146	VKKNSQKQIKNSSLLSFDNEDENE_______
Q96AT1	Q96AT1;A0A024R2T2	Uncharacterized protein KIAA1143	KIAA1143	RNQVS(0.999)Y(0.001)VRPAEPAFLAR	S	8	8	________MSKRNQVSYVRPAEPAFLARFKE
Q96AT1	Q96AT1;A0A024R2T2	Uncharacterized protein KIAA1143	KIAA1143	YSGLTAS(0.991)S(0.009)KK	S	115	115	PVKHPSDEKYSGLTASSKKKKPNEDEVNQDS
Q96AT1	Q96AT1;A0A024R2T2	Uncharacterized protein KIAA1143	KIAA1143	YSGLTAS(0.157)S(0.843)KK	S	116	116	VKHPSDEKYSGLTASSKKKKPNEDEVNQDSV
Q7L2E3	Q7L2E3;A0A024R2T6;Q7L2E3-2;H7BXY3;Q7L2E3-3	Putative ATP-dependent RNA helicase DHX30	DHX30	SVEVEGYGS(1)K	S	104	104	LHIKWPKSVEVEGYGSKKIDAERQAAAAACQ
Q60I27	Q60I27;A0A024R2U1;Q60I27-2;Q8TEK5;Q60I27-3	ALS2 C-terminal-like protein	ALS2CL;FLJ00189	ELRRS(1)QDYLSCER	S	636	636	ALLGFDVQSSRELRRSQDYLSCERTHPEDSV
P52756	P52756;A0A024R2U6;C9JFQ5;E1CJT4;P52756-4;P52756-2;P52756-5;C9J9P7;C9JR02;F8W910;P52756-3	RNA-binding protein 5	RBM5;RBM5 variant	YDDY(0.003)RDY(0.002)DS(0.995)PERER	S	59	59	DDRRGDRYDDYRDYDSPERERERRNSDRSED
P13798	P13798;A0A024R2U9;C9JIF9;H7C393;H7C1U0;C9JLK2	Acylamino-acid-releasing enzyme	APEH	ALDVS(0.785)AS(0.215)DDEIAR	S	185	185	RPKAESFFQTKALDVSASDDEIARLKKPDQA
P13798	P13798;A0A024R2U9;C9JIF9;H7C393;H7C1U0;C9JLK2	Acylamino-acid-releasing enzyme	APEH	ALDVS(0.004)AS(0.996)DDEIAR	S	187	187	KAESFFQTKALDVSASDDEIARLKKPDQAIK
Q5XPI4	Q5XPI4;B3KU09;A0A024R2V1;Q5XPI4-2;C9JS59;F8WB91;C9JN91	E3 ubiquitin-protein ligase RNF123	RNF123;hCG_20123	GAGMS(0.999)FS(0.001)RK	S	9	9	_______MASKGAGMSFSRKSYRLTSDAEKS
Q5XPI4	Q5XPI4;B3KU09;A0A024R2V1;Q5XPI4-2;C9JS59;C9J266	E3 ubiquitin-protein ligase RNF123	RNF123;hCG_20123	PGWLS(0.839)S(0.16)PT(0.001)LGR	S	674	674	LAVGGPLPLPRPGWLSSPTLGRANRFLSTAA
Q5XPI4	Q5XPI4;B3KU09;A0A024R2V1;Q5XPI4-2;C9JS59;C9J266	E3 ubiquitin-protein ligase RNF123	RNF123;hCG_20123	PGWLS(0.013)S(0.977)PT(0.01)LGR	S	675	675	AVGGPLPLPRPGWLSSPTLGRANRFLSTAAV
Q5XPI4	Q5XPI4;B3KU09;A0A024R2V1;Q5XPI4-2;C9JS59;F8WB91;C9JN91	E3 ubiquitin-protein ligase RNF123	RNF123;hCG_20123	S(1)YRLTSDAEK	S	14	14	__MASKGAGMSFSRKSYRLTSDAEKSRVTGI
P13861	P13861;A8KAH7;A0A024R2W3;P13861-2	cAMP-dependent protein kinase type II-alpha regulatory subunit	PRKAR2A	RVS(1)VCAETYNPDEEEEDTDPRVIHPK	S	99	99	EDLEVPVPSRFNRRVSVCAETYNPDEEEEDT
P04899	P11488;A0A024R2Z1;P04899;P04899-4;Q93020;P08754;P09471;B3KP89;P09471-2;A0A087WTB6;P19087;Q5T697;A8MTJ3;A0A087WZE5;A2A2R6;P63092;P63092-4;Q5JWF2;P38405;P38405-2;Q5JWE9;Q8N2B4;A8K1Y9;Q5JWD1;H0Y7E8;P63092-3;H0Y7F4;P63096;Q5FWY2;P63092-2;Q5JWF2-2	Guanine nucleotide-binding protein G(t) subunit alpha-1;Guanine nucleotide-binding protein G(i) subunit alpha-2;Guanine nucleotide-binding protein G(k) subunit alpha;Guanine nucleotide-binding protein G(o) subunit alpha;Guanine nucleotide-binding protein G(t) subunit alpha-2;Guanine nucleotide-binding protein G(t) subunit alpha-3;Guanine nucleotide-binding protein G(s) subunit alpha isoforms shor…	GNAT1;GNAI2;WUGSC:H_LUCA16.1;GNAI3;GNAO1;GNAT2;GNAT3;GNAS;GNAL;GNAI1	LLLLGAGES(0.06)GKS(0.903)T(0.037)IVK	S	47	43;47;47;47;47;47;54;54;47;54	ATHRLLLLGAGESGKSTIVKQMRILHVNGFN;KDVKLLLLGAGESGKSTIVKQMKIIHEDGFS;KEVKLLLLGAGESGKSTIVKQMKIIHEDGYS;KTVKLLLLGAGESGKSTIVKQMKIIHQDGYS;REVKLLLLGAGESGKSTIVKQMKIIHEAGYS;REVKLLLLGAGESGKSTIVKQMKIIHEDGYS;RTVKLLLLGAGESGKSTIVKQMKIIHQDGYS
P04899	P11488;A0A024R2Z1;P04899;Q96C71;B3KX51;P04899-6;P04899-3;P04899-5;P04899-2;P04899-4;B3KP24;Q6LCB5;P08754;P19087;Q5T697;A8MTJ3;P63096;P63096-2	Guanine nucleotide-binding protein G(t) subunit alpha-1;Guanine nucleotide-binding protein G(i) subunit alpha-2;Guanine nucleotide-binding protein G(k) subunit alpha;Guanine nucleotide-binding protein G(t) subunit alpha-2;Guanine nucleotide-binding protein G(t) subunit alpha-3;Guanine nucleotide-binding protein G(i) subunit alpha-1	GNAT1;GNAI2;WUGSC:H_LUCA15.1;GNAI3;GNAT2;GNAT3;GNAI1	MFDVGGQRS(1)ERK	S	207	202;207;206;206;206;154	FKDLHFKMFDVGGQRSERKKWIHCFEGVTAI;FKDLNFRMFDVGGQRSERKKWIHCFEGVTCI;FKDLYFKMFDVGGQRSERKKWIHCFEGVTAI;VKDLNFRMFDVGGQRSERKKWIHCFEGVTCI
Q92560	Q92560;F8W6N3;A0A024R305;H0Y8E8	Ubiquitin carboxyl-terminal hydrolase BAP1;Ubiquitin carboxyl-terminal hydrolase	BAP1	GSSPSIRPIQGS(0.004)QGS(0.19)S(0.034)S(0.773)PVEK	S	597	597;98	SSPSIRPIQGSQGSSSPVEKEVVEATDSREK
Q92560	Q92560;F8W6N3;A0A024R305;H0Y8E8	Ubiquitin carboxyl-terminal hydrolase BAP1;Ubiquitin carboxyl-terminal hydrolase	BAP1	SANPT(0.012)RPS(0.046)S(0.941)PVTSHISK	S	521	521;22	PLRSPIRSANPTRPSSPVTSHISKVLFGEDD
P47914	P47914;A0A024R326;Q6IPI1	60S ribosomal protein L29	RPL29	AQAAAPAS(1)VPAQAPK	S	142	142	AKAKDQTKAQAAAPASVPAQAPKRTQAPTKA
P47914	P47914;A0A024R326;Q6IPI1	60S ribosomal protein L29	RPL29	RTQAPTKAS(1)E	S	158	158	VPAQAPKRTQAPTKASE______________
P47914	P47914;A0A024R326;Q6IPI1	60S ribosomal protein L29	RPL29	YES(1)LKGVDPK	S	31	31	WHRNGIKKPRSQRYESLKGVDPKFLRNMRFA
Q05655	Q05655;A0A024R328;Q05655-2;B4DFV1	Protein kinase C delta type;Protein kinase C delta type regulatory subunit;Protein kinase C delta type catalytic subunit;Protein kinase C delta type;Protein kinase C	PRKCD	ARLS(1)YSDK	S	645	645;572	YSNFDQEFLNEKARLSYSDKNLIDSMDQSAF
Q05655	Q05655;A0A024R328;Q05655-2;B4DFV1	Protein kinase C delta type;Protein kinase C delta type regulatory subunit;Protein kinase C delta type catalytic subunit;Protein kinase C delta type;Protein kinase C	PRKCD	ARLS(0.102)YS(0.898)DKNLIDSMDQSAFAGFS(1)FVNPK	S	647	647;574	NFDQEFLNEKARLSYSDKNLIDSMDQSAFAG
Q05655	Q05655;A0A024R328;Q05655-2;B4DFV1	Protein kinase C delta type;Protein kinase C delta type regulatory subunit;Protein kinase C delta type catalytic subunit;Protein kinase C delta type;Protein kinase C	PRKCD	NLIDSMDQSAFAGFS(1)FVNPK	S	664	664;591	KNLIDSMDQSAFAGFSFVNPKFEHLLED___
Q05655	Q05655;A0A024R328;Q05655-2;B4DFV1	Protein kinase C delta type;Protein kinase C delta type regulatory subunit;Protein kinase C delta type catalytic subunit;Protein kinase C delta type;Protein kinase C	PRKCD	LLAEALNQVTQRAS(1)R	S	299	299;226	QKLLAEALNQVTQRASRRSDSASSEPVGIYQ
Q05655	Q05655;A0A024R328;Q05655-2;B4DFV1	Protein kinase C delta type;Protein kinase C delta type regulatory subunit;Protein kinase C delta type catalytic subunit;Protein kinase C delta type;Protein kinase C	PRKCD	AS(0.083)RRS(0.836)DS(0.069)AS(0.011)SEPVGIYQGFEK	S	302	302;229	LAEALNQVTQRASRRSDSASSEPVGIYQGFE
Q05655	Q05655;A0A024R328;Q05655-2;B4DFV1	Protein kinase C delta type;Protein kinase C delta type regulatory subunit;Protein kinase C delta type catalytic subunit;Protein kinase C delta type;Protein kinase C	PRKCD	S(0.005)DS(0.994)AS(0.001)SEPVGIYQGFEK	S	304	304;231	EALNQVTQRASRRSDSASSEPVGIYQGFEKK
Q05655	Q05655;A0A024R328;Q05655-2;B4DFV1	Protein kinase C delta type;Protein kinase C delta type regulatory subunit;Protein kinase C delta type catalytic subunit;Protein kinase C delta type;Protein kinase C	PRKCD	CTGTAANS(0.854)RDT(0.145)IFQKER	S	215	215;142	CIDKIIGRCTGTAANSRDTIFQKERFNIDMP
Q05655	Q05655;A0A024R328;Q05655-2;C9K0E3;C9J9P1;C9JZU8	Protein kinase C delta type;Protein kinase C delta type regulatory subunit;Protein kinase C delta type catalytic subunit;Protein kinase C delta type	PRKCD	EALS(0.968)T(0.032)ERGK	S	37	37	EANQPFCAVKMKEALSTERGKTLVQKKPTMY
Q05655	Q05655;A0A024R328;Q05655-2;C9K0E3;C9J9P1;C9JZU8	Protein kinase C delta type;Protein kinase C delta type regulatory subunit;Protein kinase C delta type catalytic subunit;Protein kinase C delta type	PRKCD	IAFNS(0.014)Y(0.014)ELGS(0.972)LQAEDEANQPFCAVK	S	16	16	MAPFLRIAFNSYELGSLQAEDEANQPFCAVK
Q05655	Q05655;A0A024R328;B4DFV1	Protein kinase C delta type;Protein kinase C delta type regulatory subunit;Protein kinase C delta type catalytic subunit;Protein kinase C delta type;Protein kinase C	PRKCD	KTGVAGEDMQDNS(0.997)GT(0.003)YGK	S	331	331;258	FEKKTGVAGEDMQDNSGTYGKIWEGSSKCNI
Q05655	Q05655;A0A024R328;Q05655-2;B4DFV1	Protein kinase C delta type;Protein kinase C delta type regulatory subunit;Protein kinase C delta type catalytic subunit;Protein kinase C delta type;Protein kinase C	PRKCD	VKS(0.976)PRDY(0.004)S(0.02)NFDQEFLNEK	S	626	626;553	LEKRRLEPPFRPKVKSPRDYSNFDQEFLNEK
Q9UHJ3	Q9UHJ3;A0A024R338;Q9UHJ3-2	Scm-like with four MBT domains protein 1	SFMBT1	TFSFSDDENKPPS(1)PK	S	775	775	ELRTFSFSDDENKPPSPKEIRIEVAERLHLD
Q9UK61	A0A024R363;Q9UK61;Q9UK61-3;Q9UK61-4;A0A087X0F1	Protein FAM208A	C3orf63;FAM208A	GGNLPPVS(1)PNDSGAK	S	1103	666;1103	IIIKASAKGGNLPPVSPNDSGAKIASNPLER
Q9UK61	A0A024R363;Q9UK61;Q9UK61-3;Q9UK61-4;A0A087X0F1	Protein FAM208A	C3orf63;FAM208A	KS(1)VGGDSDTEDMR	S	694	298;694	DRVKELINLIQCRKKSVGGDSDTEDMRSKTV
Q9UK61	A0A024R363;Q9UK61;Q9UK61-3	Protein FAM208A	C3orf63;FAM208A	LIPITGGNARS(1)PEDQLGK	S	927	531;927	EIHWKLIPITGGNARSPEDQLGKHGEKQTPD;EIHWKLIPITGGNARSPEDQLGKHGEKQTPG
Q9UK61	A0A024R363;Q9UK61;Q9UK61-4;A0A087X0F1	Protein FAM208A	C3orf63;FAM208A	NT(0.001)QIELQS(0.225)S(0.773)PDVQNS(0.001)LLEDK	S	1552	1115;1552	RGTDQKKNTQIELQSSPDVQNSLLEDKTYLD
Q9UK61	A0A024R363;Q9UK61;Q9UK61-3;Q9UK61-4;A0A087X0F1	Protein FAM208A	C3orf63;FAM208A	QQS(0.999)KS(0.001)NNVEETEIHWK	S	903	507;903	LCPSVPIEHGFRRQQSKSNNVEETEIHWKLI
Q7Z3G6	Q7Z3G6;A0A024R368;H3BNU0	Prickle-like protein 2	PRICKLE2	T(0.014)VS(0.986)DLALQNAFGDR	S	753	753	HGSRRDLYGQCPRTVSDLALQNAFGDRWGPY
P82094	P82094;A0A0A0MTG4;A0A024R370;P82094-2;B4DQY7	TATA element modulatory factor	TMF1	KPFSVS(0.01)S(0.845)T(0.145)PTMSR	S	928	928;844	QETIKEKERKPFSVSSTPTMSRSSSISGVDM
P82094	P82094;A0A0A0MTG4;A0A024R370;P82094-2;B4DQY7	TATA element modulatory factor	TMF1	KPFSVSSTPT(0.069)MS(0.931)R	S	933	933;849	EKERKPFSVSSTPTMSRSSSISGVDMAGLQT
P82094	P82094;A0A0A0MTG4;A0A024R370;P82094-2;F8WF45;Q6PII6;B4DQY7	TATA element modulatory factor	TMF1	IDS(0.996)FS(0.004)VQSLDSR	S	328	328;241	LTESCCSSDAFERIDSFSVQSLDSRSVSEIN
P82094	P82094;A0A0A0MTG4;A0A024R370;P82094-2;F8WF45;Q6PII6;B4DQY7	TATA element modulatory factor	TMF1	SNTEPQS(1)PPIASPK	S	72	72;72	WDTSTWGLKSNTEPQSPPIASPKAITKPVRR
P82094	P82094;A0A0A0MTG4;A0A024R370;P82094-2;F8WF45;Q6PII6;B4DQY7	TATA element modulatory factor	TMF1	SNTEPQSPPIAS(1)PK	S	77	77;77	WGLKSNTEPQSPPIASPKAITKPVRRTVVDE
P82094	P82094;A0A0A0MTG4;A0A024R370;P82094-2;F8WF45;Q6PII6	TATA element modulatory factor	TMF1	SSLHES(1)LHIGQSR	S	136	136	KSQRPEEEVKSSLHESLHIGQSRTPETTESQ
P82094	P82094;A0A0A0MTG4;A0A024R370;P82094-2;F8WF45;Q6PII6;B4DQY7	TATA element modulatory factor	TMF1	SVSEINS(1)DDELSGK	S	344	344;257	FSVQSLDSRSVSEINSDDELSGKGYALVPII
Q9NXG2	Q9NXG2;A0A024R388;Q6MZT3;O60362;B4DFY9	THUMP domain-containing protein 1	THUMPD1;DKFZp686C1054;44M2.1	YNLQEVVKS(1)PKDPSQLNSK	S	270	270	DYMLFRKYNLQEVVKSPKDPSQLNSKQGNGK
Q9UHD1	Q9UHD1;A0A024R394;A0A024R3C3;Q9UHD1-2;E9PPQ5	Cysteine and histidine-rich domain-containing protein 1	CHORDC1	IS(0.863)AS(0.137)LKQALDKLK	S	123	123	RPSPDEPMTNLELKISASLKQALDKLKLSSG
Q9UHD1	Q9UHD1;A0A024R394;A0A024R3C3;Q9UHD1-2;E9PPQ5	Cysteine and histidine-rich domain-containing protein 1	CHORDC1	IS(0.001)AS(0.999)LKQALDK	S	125	125	SPDEPMTNLELKISASLKQALDKLKLSSGNE
P49959	P49959;A0A024R395;F8W7U8;P49959-3;P49959-2;Q05D78	Double-strand break repair protein MRE11A	MRE11A	IAPTKNEQQLFYISQPGSSVVTS(0.002)LS(0.997)PGEAVK	S	275	275	LFYISQPGSSVVTSLSPGEAVKKHVGLLRIK
P49959	P49959;A0A024R395;F8W7U8;P49959-3;P49959-2	Double-strand break repair protein MRE11A	MRE11A	NYSEVIEVDES(1)DVEEDIFPTTSK	S	649	649	NVTTKNYSEVIEVDESDVEEDIFPTTSKTDQ
Q86XR8	Q86XR8;F5GYW0;A0A024R3D1;A0A024R3A1;Q86XR8-2;Q86XR8-4;Q86XR8-5;Q86XR8-3;F5H0C6;F5H1B0;F5GXS6;F5H6R3	Centrosomal protein of 57 kDa	CEP57	S(0.957)PS(0.04)KPT(0.002)LAYPESNSR	S	53	53	VYPSDKPFLNSDLRRSPSKPTLAYPESNSRA
Q86XR8	Q86XR8;F5GYW0;A0A024R3D1;A0A024R3A1;Q86XR8-2;Q86XR8-4;Q86XR8-5;Q86XR8-3;F5H0C6;F5H1B0;F5GXS6;F5H6R3	Centrosomal protein of 57 kDa	CEP57	RS(0.049)PS(0.95)KPT(0.001)LAYPESNSR	S	55	55	PSDKPFLNSDLRRSPSKPTLAYPESNSRAIF
Q9BTE7	Q9BTE7;A0A024R3A2;E9PM04;E9PQV9;E9PLH8;E9PM78;H0YD80;E9PLS2	DCN1-like protein 5;DCN1-like protein	DCUN1D5	S(1)PGVAAAVAEDGGLKK	S	9	9	_______MPVKKKRKSPGVAAAVAEDGGLKK
Q8IY63	Q8IY63;A0A024R3A6;Q8IY63-2;Q8N209	Angiomotin-like protein 1	AMOTL1	GS(1)IGLLLGK	S	828	828	SQLAEEKKEEKTWKGSIGLLLGKEHHEHASA
Q8IY63	Q8IY63;A0A024R3A6;Q8IY63-2;Q8N209	Angiomotin-like protein 1	AMOTL1	QT(0.007)S(0.989)LT(0.002)S(0.001)SQLAEEK	S	809	809	VPSIAAATGTHSRQTSLTSSQLAEEKKEEKT
Q8IY63	Q8IY63;A0A024R3A6;Q8IY63-2	Angiomotin-like protein 1	AMOTL1	S(0.998)VPS(0.002)IAAATGTHSR	S	793	793	KDAGKTDSSSLRPARSVPSIAAATGTHSRQT
Q9BRL6	Q9BRL6;A0A024R3A8;Q9BRL6-2;A4D2F6;A4D2F7	Serine/arginine-rich splicing factor 8	SRSF8;SRP46;LOC392896;LOC346472	VDNLTYRT(0.086)S(0.913)PDS(0.001)LRR	S	26	26;282	DGMITLKVDNLTYRTSPDSLRRVFEKYGRVG
Q9BRL6	Q9BRL6;A0A024R3A8;Q9BRL6-2	Serine/arginine-rich splicing factor 8	SRSF8;SRP46	Y(0.003)S(0.061)RS(0.936)PYSR	S	158	158	RSRSRSRYRGSRYSRSPYSRSPYSRSRYSRS
Q9H5J8	Q9H5J8;E9PM59;A0A024R3A9	TATA box-binding protein-associated factor RNA polymerase I subunit D	TAF1D;JOSD3	TQCIPYS(1)PKGEK	S	40	40	NSSDSSLFKTQCIPYSPKGEKRNPIRKFVRT
Q8N4S0	Q8N4S0;B2RBH9;A0A024R3B3;Q8N4S0-2;F5H777	Coiled-coil domain-containing protein 82	CCDC82	NIDLQDQEKHLS(1)QEDNDLNK	S	131	131	IKHRNIDLQDQEKHLSQEDNDLNKQTGQIIE
Q8N4S0	Q8N4S0;B2RBH9;A0A024R3B3;Q8N4S0-2;F5H777	Coiled-coil domain-containing protein 82	CCDC82	HLS(0.992)QEDNDLNKQT(0.008)GQIIEDDLEEEDIKR	S	154	154	KQTGQIIEDDQEKHLSQEDNDLNKQTGQIIE
Q8N4S0	Q8N4S0;B2RBH9;A0A024R3B3;Q8N4S0-2;F5H777	Coiled-coil domain-containing protein 82	CCDC82	RVVEDEGS(0.959)S(0.041)VEMEQKTPEK	S	219	219	KVGVKRPRRVVEDEGSSVEMEQKTPEKTLAA
Q13315	Q13315;A0A024R3C7;B4DSP3;Q68DE6	Serine-protein kinase ATM	ATM;DKFZp781A0353	SLAFEEGS(1)QSTTISSLSEK	S	1981	1981	SMDDQEKRSLAFEEGSQSTTISSLSEKSKEE
Q13315	Q13315;A0A024R3C7;E9PIN0	Serine-protein kinase ATM	ATM	SLEIS(0.996)QS(0.003)YTTTQR	S	367	367	ICHQVFNEDTRSLEISQSYTTTQRESSDYSV
Q8ND24	Q8ND24;A0A024R3D4;E9PRE9;E9PN76;Q8ND24-2	RING finger protein 214	RNF214;DKFZp547C195	AASEVAGVVANAPS(0.989)PPES(0.008)S(0.002)S(0.001)LCASK	S	15	15;15;15	_MAASEVAGVVANAPSPPESSSLCASKSDEG
Q8ND24	Q8ND24;A0A024R3D4	RING finger protein 214	RNF214;DKFZp547C195	LS(1)QNIAVQTDFK	S	200	200	RVDQDDDQDSSSLKLSQNIAVQTDFKTADSE
Q8ND24	Q8ND24;A0A024R3D4	RING finger protein 214	RNF214;DKFZp547C195	NCS(1)EEKSPQTSILK	S	150	150	LKAGCHTKQLASRNCSEEKSPQTSILKEGNR
Q8ND24	Q8ND24;A0A024R3D4;E9PN76;Q8ND24-2	RING finger protein 214	RNF214;DKFZp547C195	NS(0.992)PGLGS(0.004)LVS(0.004)PHGPHMPPAASIPPPPGLGGVK	S	511	511;356;356	PSQPSSPLPGSHGRNSPGLGSLVSPHGPHMP
Q8ND24	Q8ND24;A0A024R3D4;E9PRE9	RING finger protein 214	RNF214;DKFZp547C195	NS(1)PLLSVSSQTITK	S	47	47	PDGLSTKDSAQKQKNSPLLSVSSQTITKENN
Q86UU1	Q86UU1;Q5W9G0;A0A024R3F4;A0A024R3H6;Q86UU1-3;Q86UU1-2	Pleckstrin homology-like domain family B member 1	PHLDB1;KIAA0638	ALS(1)PLPTR	S	470	470	RELPPLSPSLSRRALSPLPTRTTPDPKLNRE
Q86UU1	Q86UU1;Q5W9G0;A0A024R3F4;A0A024R3H6;Q86UU1-3;Q86UU1-2	Pleckstrin homology-like domain family B member 1	PHLDB1;KIAA0638	ELPPLS(0.992)PS(0.007)LS(0.001)R	S	461	461	LGRRGLDSMRELPPLSPSLSRRALSPLPTRT
Q86UU1	Q86UU1;Q5W9G0;A0A024R3F4;A0A024R3H6;Q86UU1-3;Q86UU1-2;B4DIX4	Pleckstrin homology-like domain family B member 1	PHLDB1;KIAA0638	KGGHERPPS(1)PGLR	S	324	324	ESPRLSRKGGHERPPSPGLRGLLTDSPAATV
Q86UU1	Q86UU1;Q5W9G0;A0A024R3F4;A0A024R3H6;Q86UU1-3;Q86UU1-2	Pleckstrin homology-like domain family B member 1	PHLDB1;KIAA0638	IGTLQDRPPS(1)PFREPPGSER	S	404	404	PAPRNKIGTLQDRPPSPFREPPGSERVLTTS
Q86UU1	Q86UU1;Q5W9G0;A0A024R3F4;A0A024R3H6;Q86UU1-3;Q86UU1-2	Pleckstrin homology-like domain family B member 1	PHLDB1;KIAA0638	LS(0.968)S(0.032)GDLR	S	563	563	TGASPCQSPCVQRKLSSGDLRVPVTRERKNS
Q86UU1	Q86UU1;Q5W9G0;A0A024R3F4;A0A024R3H6;Q86UU1-3;Q86UU1-2	Pleckstrin homology-like domain family B member 1	PHLDB1;KIAA0638	LS(0.018)PAYS(0.977)LGS(0.005)LTGASPCQSPCVQR	S	543	543	APHKGSFSGRLSPAYSLGSLTGASPCQSPCV
Q86UU1	Q86UU1;Q5W9G0;A0A024R3F4;A0A024R3H6;Q86UU1-3;Q86UU1-2;Q96D60	Pleckstrin homology-like domain family B member 1	PHLDB1;KIAA0638	RPS(1)RGLAGASGR	S	654	654	IGEATAALALAGRRPSRGLAGASGRSSEEPG
Q86UU1	Q86UU1;Q5W9G0;A0A024R3F4;A0A024R3H6;Q86UU1-3;Q86UU1-2	Pleckstrin homology-like domain family B member 1	PHLDB1;KIAA0638	S(0.031)PS(0.939)PT(0.031)LGESLAPHK	S	520	520	FSLTLGARGRRTRSPSPTLGESLAPHKGSFS
Q86UU1	Q86UU1;Q5W9G0;A0A024R3F4;A0A024R3H6;Q86UU1-3;Q86UU1-2	Pleckstrin homology-like domain family B member 1	PHLDB1;KIAA0638	T(0.001)FS(0.999)DGLATR	S	430	430	VLTTSPSRQLVGRTFSDGLATRTLQPPESPR
Q86UU1	Q86UU1;Q5W9G0;A0A024R3F4;A0A024R3H6;Q86UU1-3;Q86UU1-2	Pleckstrin homology-like domain family B member 1	PHLDB1;KIAA0638	TLQPPES(1)PR	S	443	443	TFSDGLATRTLQPPESPRLGRRGLDSMRELP
Q86UU1	Q86UU1;Q5W9G0;A0A024R3F4;A0A024R3H6;Q86UU1-3;Q86UU1-2	Pleckstrin homology-like domain family B member 1	PHLDB1;KIAA0638	VLT(0.001)T(0.125)S(0.875)PSR	S	419	419	SPFREPPGSERVLTTSPSRQLVGRTFSDGLA
Q9H0K1	Q9H0K1;A0A024R3G7	Serine/threonine-protein kinase SIK2	SIK2;SNF1LK2	QRRPS(0.79)T(0.209)IAEQTVAK	S	358	358	SFPVEQRLDGRQRRPSTIAEQTVAKAQTVGL
Q9H0K1	Q9H0K1;A0A024R3G7	Serine/threonine-protein kinase SIK2	SIK2;SNF1LK2	RAS(0.967)DT(0.033)S(0.001)LTQGIVAFR	S	587	587	VHNRSPVSFREGRRASDTSLTQGIVAFRQHL
O00534	O00534;A0A024R3H3;A8K6N3;B2RC43	von Willebrand factor A domain-containing protein 5A	VWA5A;LOH11CR2A	ALHS(0.001)DRPPS(0.99)AS(0.009)QPR	S	639	639	CQSGFRKALHSDRPPSASQPRGELMCYKAKT
O14681	O14681;E9PLB8;E9PL33;Q59EJ1;E9PM05;E9PS58;E9PK61;A0A024R3I8;O14681-3	Etoposide-induced protein 2.4 homolog	EI24	RRAS(0.986)S(0.014)VLAQR	S	46	46	ARIQQKREEQRRRRASSVLAQRRAQSIERKQ
Q96M11	Q96M11;A0A024R3K0	Hydrolethalus syndrome protein 1	HYLS1	EGMGS(1)PAYEQDLIVASRPK	S	179	179	SQDQLICSLQREGMGSPAYEQDLIVASRPKS
Q6P4R8	Q6P4R8;A0A024R3K9;A0A024R3N2;Q6P4R8-3;Q6P4R8-2	Nuclear factor related to kappa-B-binding protein	NFRKB	AVSTVVVTT(0.002)APS(0.998)PK	S	1291	1291	GSSKAVSTVVVTTAPSPKQAPEQQ_______
Q6P4R8	Q6P4R8;A0A024R3K9;A0A024R3N2;Q6P4R8-3;Q6P4R8-2	Nuclear factor related to kappa-B-binding protein	NFRKB	QENEDS(0.957)S(0.042)DATTPVPR	S	494	494	LETKDQAFCKQENEDSSDATTPVPRVRTDYV
Q6P4R8	Q6P4R8;A0A024R3K9;A0A024R3N2;Q6P4R8-3;Q6P4R8-2;E9PQ59;B4DSL1	Nuclear factor related to kappa-B-binding protein	NFRKB	KGS(1)LAALYDLAVLK	S	298	298	TLNDIMTRVNAGRKGSLAALYDLAVLKKKVK
Q6P4R8	Q6P4R8;A0A024R3K9;A0A024R3N2;Q6P4R8-3;Q6P4R8-2;E9PQ59;B4DSL1	Nuclear factor related to kappa-B-binding protein	NFRKB	S(0.773)PS(0.227)PAVPLR	S	226	226	DEEDLSSWLPSSPARSPSPAVPLRVVPTLST
Q6P4R8	Q6P4R8;A0A024R3K9;A0A024R3N2;Q6P4R8-3;Q6P4R8-2;E9PQ59;B4DSL1	Nuclear factor related to kappa-B-binding protein	NFRKB	S(0.013)PS(0.987)PAVPLR	S	228	228	EDLSSWLPSSPARSPSPAVPLRVVPTLSTTD
Q4G0F5	Q4G0F5;A0A024R3L9	Vacuolar protein sorting-associated protein 26B	VPS26B	FEGT(0.002)T(0.036)S(0.963)LGEVR	S	319	319	SHQAAIASQRFEGTTSLGEVRTPSQLSDNNC
Q4G0F5	Q4G0F5;A0A024R3L9	Vacuolar protein sorting-associated protein 26B	VPS26B	S(1)MSHQAAIASQR	S	302	302	QQEVVLWRKGDIVRKSMSHQAAIASQRFEGT
Q4G0F5	Q4G0F5;A0A024R3L9	Vacuolar protein sorting-associated protein 26B	VPS26B	SMS(1)HQAAIASQR	S	304	304	EVVLWRKGDIVRKSMSHQAAIASQRFEGTTS
Q4G0F5	Q4G0F5;A0A024R3L9	Vacuolar protein sorting-associated protein 26B	VPS26B	T(0.003)PS(0.997)QLSDNNCRQ	S	327	327	QRFEGTTSLGEVRTPSQLSDNNCRQ______
Q4G0F5	Q4G0F5;A0A024R3L9	Vacuolar protein sorting-associated protein 26B	VPS26B	TPSQLS(1)DNNCRQ	S	330	330	EGTTSLGEVRTPSQLSDNNCRQ_________
Q9P016	Q9P016;A0A024R3M1;Q9P016-2	Thymocyte nuclear protein 1	THYN1	RLAGTS(0.001)GS(0.999)DKGLSGK	S	14	14	__MSRPRKRLAGTSGSDKGLSGKRTKTENSG
Q9P016	Q9P016;A0A024R3M1;Q9P016-2	Thymocyte nuclear protein 1	THYN1	LAGTSGSDKGLS(1)GKR	S	19	19	PRKRLAGTSGSDKGLSGKRTKTENSGEALAK
Q3KR37	Q3KR37;A0A024R3M2;B7Z4N9;J3KNL5;Q3KR37-2;Q3KR37-4;E9PRD6	GRAM domain-containing protein 1B	GRAMD1B;hCG_39893	SSIETKPDAS(1)PQLPK	S	274	274	NDSSSKSSIETKPDASPQLPKKSITNSTLTS
Q01543	Q01543;A0A024R3M5;A0A0A0MSR4	Friend leukemia integration 1 transcription factor	FLI1	ADMTASGS(1)PDYGQPHK	S	39	39	GAAAHLPKADMTASGSPDYGQPHKINPLPPQ
Q01543	Q01543;A0A024R3M5;A0A024R3N6;Q01543-3;V9GY62	Friend leukemia integration 1 transcription factor	FLI1	REYDHMNGS(0.782)RES(0.218)PVDCSVSK	S	76	76;43	PVRVNVKREYDHMNGSRESPVDCSVSKCSKL
Q01543	Q01543;A0A024R3M5;A0A024R3N6;Q01543-3;V9GY62	Friend leukemia integration 1 transcription factor	FLI1	EYDHMNGS(0.052)RES(0.948)PVDCSVSK	S	79	79;46	VNVKREYDHMNGSRESPVDCSVSKCSKLVGG
Q01543	Q01543;A0A024R3M5;A0A024R3N6;Q01543-3;A0A024R3K4;Q01543-2;B1PRL2;F1JVV7;F1JVV8;Q01543-4	Friend leukemia integration 1 transcription factor	FLI1;EWSR1/FLI1 fusion	GAWGNNMNSGLNKS(1)PPLGGAQTISK	S	241	241;208	RRGAWGNNMNSGLNKSPPLGGAQTISKNTEQ
Q92686	Q92686;A0A024R3M7	Neurogranin;NEUG(55-78)	NRGN	IQAS(1)FRGHMARK	S	36	36	LDDPGANAAAAKIQASFRGHMARKKIKSGER
A0A024R3N6	A0A024R3N6;Q01543-3;V9GY62;V9GZ02	Friend leukemia integration 1 transcription factor	FLI1	TAS(0.004)GS(0.996)PDYGQPHK	S	6	6	__________MTASGSPDYGQPHKINPLPPQ
Q9NVF7	Q9NVF7;A0A024R3Q6	F-box only protein 28	FBXO28	LMGS(0.995)PPVPGPS(0.005)AALTTMQLFSK	S	235	235	KRKLPGSDVSGRLMGSPPVPGPSAALTTMQL
Q4LE39	Q4LE39;Q4LE39-2;A0A024R3R1;Q4LE39-3;H0Y7Y8;H7C5R6;A0A024R3V1;Q4LE39-4	AT-rich interactive domain-containing protein 4B	ARID4B	KAEFPSSGSNSVLNTPPT(0.005)T(0.016)PES(0.956)PS(0.016)S(0.005)VT(0.001)VTEGSR	S	1029	1029;710	SGSNSVLNTPPTTPESPSSVTVTEGSRQQSS
Q4LE39	Q4LE39;Q4LE39-2;A0A024R3R1;Q4LE39-3;H0Y7Y8;A0A024R3V1;Q4LE39-4	AT-rich interactive domain-containing protein 4B	ARID4B	RLS(1)KPPFQTNPSPEMVSK	S	666	666;347	KDEKYSPKNCKLRRLSKPPFQTNPSPEMVSK
Q4LE39	Q4LE39;Q4LE39-2;A0A024R3R1;Q4LE39-3;H0Y7Y8;A0A024R3V1;Q4LE39-4	AT-rich interactive domain-containing protein 4B	ARID4B	LSKPPFQTNPS(1)PEMVSK	S	675	675;356	CKLRRLSKPPFQTNPSPEMVSKLDLTDAKNS
Q4LE39	Q4LE39;Q4LE39-2;A0A024R3R1;Q4LE39-3;H0Y7Y8;H7C5R6;A0A024R3V1;Q4LE39-4	AT-rich interactive domain-containing protein 4B	ARID4B	VHADLVIS(0.003)KPVS(0.037)KS(0.959)PER	S	778	778;459	NKVHADLVISKPVSKSPERLRKDIEVLSEDT
Q4LE39	Q4LE39;Q4LE39-2;A0A024R3R1;Q4LE39-3;H0Y7Y8;H7C5R6;A0A024R3V1;Q4LE39-4	AT-rich interactive domain-containing protein 4B	ARID4B	YCNTEECLKT(0.002)GS(0.998)PGK	S	838	838;519	GKRRYCNTEECLKTGSPGKKEEKAKNKESLC
A0A024R3R5	A0A024R3R5		LBR	FNLS(0.975)QES(0.01)S(0.01)Y(0.002)IAT(0.001)QYS(0.001)LRPR	S	156	156	RNDAPHKNTQEKFNLSQESSYIATQYSLRPR
A0A024R3R5	A0A024R3R5		LBR	FNLSQESSYIATQYS(1)LRPR	S	167	167	KFNLSQESSYIATQYSLRPRREEVKLKEIDS
A0A024R3R5	A0A024R3R5;Q14739;C9JXK0	Lamin-B receptor	LBR	LTPLILKPFGNS(0.999)IS(0.001)R	S	128	128;128	VEVKLTPLILKPFGNSISRYNGEPEHIERND
A0A024R3R5	A0A024R3R5;Q14739;C9JXK0;B4E0Z3	Lamin-B receptor	LBR	S(0.927)AS(0.073)ASHQADIK	S	97	97;97	SRSRSPGRPPKSARRSASASHQADIKEARRE
A0A024R3R5	A0A024R3R5;Q14739;C9JXK0;B4E0Z3	Lamin-B receptor	LBR	S(0.001)AS(0.999)ASHQADIKEAR	S	99	99;99	SRSPGRPPKSARRSASASHQADIKEARREVE
A0A024R3R5	A0A024R3R5;Q14739;C9JXK0;B4E0Z3	Lamin-B receptor	LBR	RS(0.015)AS(0.015)AS(0.971)HQADIK	S	101	101;101	SPGRPPKSARRSASASHQADIKEARREVEVK
A0A024R3R5	A0A024R3R5;Q14739;C9JXK0;B4E0Z3	Lamin-B receptor	LBR	S(1)RS(1)PGRPPK	S	84	84;84	SSSPSRRRGSRSRSRSRSPGRPPKSARRSAS
A0A024R3R5	A0A024R3R5;Q14739;C9JXK0;B4E0Z3	Lamin-B receptor	LBR	S(1)RS(1)PGRPPK	S	86	86;86	SPSRRRGSRSRSRSRSPGRPPKSARRSASAS
Q9H425	Q9H425;A0A024R3S1;Q9H425-3;Q9H425-2;E5RI90	Uncharacterized protein C1orf198	C1orf198	AS(1)QGSQALK	S	159	159	SNGTAASEPRPLSKASQGSQALKSSQGSRSS
Q9H425	Q9H425;A0A024R3S1;Q9H425-3;Q9H425-2;E5RI90	Uncharacterized protein C1orf198	C1orf198	ASQGS(1)QALK	S	162	162	TAASEPRPLSKASQGSQALKSSQGSRSSSLD
Q9H425	Q9H425;A0A024R3S1;Q9H425-3;Q9H425-2;E5RI90	Uncharacterized protein C1orf198	C1orf198	ASQGSQALKS(0.942)S(0.057)QGS(0.001)R	S	167	167	PRPLSKASQGSQALKSSQGSRSSSLDALGPT
Q9H425	Q9H425;A0A024R3S1;Q9H425-3;Q9H425-2;E5RI90	Uncharacterized protein C1orf198	C1orf198	ASQGSQALKS(0.056)S(0.944)QGS(0.001)R	S	168	168	RPLSKASQGSQALKSSQGSRSSSLDALGPTR
Q9H425	Q9H425;A0A024R3S1;Q9H425-3;Q9H425-2;E5RFY9	Uncharacterized protein C1orf198	C1orf198	FAQVS(0.965)S(0.034)S(0.001)NVVLK	S	311	311	DGEDTLFSEPKFAQVSSSNVVLKTGFDFLDN
Q9H425	Q9H425;A0A024R3S1;Q9H425-3;Q9H425-2	Uncharacterized protein C1orf198	C1orf198	SRGEGPEAEFQSLTPS(1)QIK	S	213	213	SRGEGPEAEFQSLTPSQIKSMEKGEKVLPPC
Q9H425	Q9H425;A0A024R3S1;Q9H425-3;Q9H425-2;E5RI90	Uncharacterized protein C1orf198	C1orf198	S(0.027)S(0.895)S(0.078)LDALGPTRK	S	174	174	SQGSQALKSSQGSRSSSLDALGPTRKEEEAS
Q9H425	Q9H425;A0A024R3S1;Q9H425-3;Q9H425-2;E5RI90	Uncharacterized protein C1orf198	C1orf198	S(0.001)S(0.024)S(0.975)LDALGPTRK	S	175	175	QGSQALKSSQGSRSSSLDALGPTRKEEEASF
Q9H425	Q9H425;A0A024R3S1;Q9H425-3;Q9H425-2;E5RFY9	Uncharacterized protein C1orf198	C1orf198	VERPS(0.967)T(0.033)LR	S	246	246	QEPAPKDREAKVERPSTLRQEQRPLPNVSTE
O94886	O94886;A0A024R3T3;B3KMR6	CSC1-like protein 1	TMEM63A	TEEPAS(0.014)DKGS(0.985)EAEAHMPPPFTPYVPR	S	739	739	SPLNYKTEEPASDKGSEAEAHMPPPFTPYVP
Q9H040	Q9H040;B1AKT1;A0A024R3U2	SprT-like domain-containing protein Spartan	SPRTN;C1orf124	GYVLGETS(0.001)NLPS(0.873)PGKLIT(0.063)S(0.063)HAINK	S	268	268	FSGKGYVLGETSNLPSPGKLITSHAINKTQD
A6NKB5	A0A024R3U7;A6NKB5	Pecanex-like protein 2	PCNXL2	MVS(1)QVLQLLR	S	3	3;3	_____________MVSQVLQLLRQGVWAALT
P20338	P20338;A0A024R3U9;Q53GC2	Ras-related protein Rab-4A	RAB4A	S(0.938)QT(0.062)AMSETYDFLFK	S	2	2	______________MSQTAMSETYDFLFKFL
Q9UQ84	Q9UQ84;A8K5H6;A0A024R3V2;Q9UQ84-4	Exonuclease 1	EXO1	NY(0.001)S(0.968)PRPES(0.025)GT(0.007)VSDAPQLK	S	376	376	CQKSANVSSIWHRNYSPRPESGTVSDAPQLK
Q9UQ84	Q9UQ84;A8K5H6;A0A024R3V2;Q9UQ84-4;H0YAZ2	Exonuclease 1	EXO1	S(0.009)S(0.198)S(0.793)ADSLSTTK	S	746	746	DTPLRNKVPGLYKSSSADSLSTTKIKPLGPA
Q99598	Q99598;A0A024R3V8;C4P0D6;C4P0D8;Q5VVQ1;C4P0D4;Q9NRI2	Translin-associated protein X	TSNAX;DISC1;TRAX	DVNSS(0.024)S(0.976)PVMLAFK	S	33	33	FPHNQRREGKDVNSSSPVMLAFKSFQQELDA
Q99598	Q99598;A0A024R3V8;C4P0D6;C4P0D8;Q5VVQ1;C4P0D4;Q9NRI2	Translin-associated protein X	TSNAX;DISC1;TRAX	S(1)NKEGSGGFRK	S	2	2	______________MSNKEGSGGFRKRKHDN
A0A024R3V9	A0A024R3V9		hCG_37498	GPS(0.931)S(0.069)VEDIK	S	40	40	PSKNRKKLLKHLKGPSSVEDIKAKMQASIEK
A0A024R3V9	A0A024R3V9		hCG_37498	GPS(0.005)S(0.995)VEDIK	S	41	41	SKNRKKLLKHLKGPSSVEDIKAKMQASIEKC
Q15388	Q15388;A0A024R3W2	Mitochondrial import receptor subunit TOM20 homolog	TOMM20	IVS(0.992)AQS(0.008)LAEDDVE	S	135	135	QMLLTKLPTISQRIVSAQSLAEDDVE_____
Q15388	Q15388;A0A024R3W2	Mitochondrial import receptor subunit TOM20 homolog	TOMM20	IVS(0.003)AQS(0.997)LAEDDVE	S	138	138	LTKLPTISQRIVSAQSLAEDDVE________
P24534	P24534;A0A024R3W7;C9JZW3;F2Z2G2;F8WF65	Elongation factor 1-beta	EEF1B2	GFGDLKS(1)PAGLQVLNDYLADK	S	8	8	________MGFGDLKSPAGLQVLNDYLADKS
P24534	P24534;A0A024R3W7	Elongation factor 1-beta	EEF1B2	LAQYES(1)K	S	128	128	EEAKRLREERLAQYESKKAKKPALVAKSSIL
P24534	P24534;A0A024R3W7;A4D1M6	Elongation factor 1-beta	EEF1B2;LOC392793	SIQADGLVWGS(0.957)S(0.043)K	S	174	174;174	EECVRSIQADGLVWGSSKLVPVGYGIKKLQI
P24534	P24534;A0A024R3W7;C9JZW3;F2Z2G2	Elongation factor 1-beta	EEF1B2	SYIEGYVPSQADVAVFEAVS(0.05)S(0.95)PPPADLCHALR	S	43	43	YVPSQADVAVFEAVSSPPPADLCHALRWYNH
P10809	P10809;A0A024R3X4;B3GQS7;B7Z597;B7Z5E7;Q53SE2;E7EXB4;E7ESH4;P10809-2;C9JL25;C9JCQ4;C9JL19	60 kDa heat shock protein, mitochondrial	HSPD1	TVIIEQSWGS(1)PK	S	70	70	MGPKGRTVIIEQSWGSPKVTKDGVTVAKSID
O15519	O15519;O15519-2;M0R1A8;M0QY57;M0QYM0;B4DMB6;F8WBH9;A0A0A0MR92;B4E361;A0A024R3Y3;A0A024R3Z7;O15519-13;O15519-9;O15519-12;O15519-10;O15519-7;O15519-3;O15519-15;O15519-14;O15519-6;O15519-8;O15519-5;O15519-11	CASP8 and FADD-like apoptosis regulator;CASP8 and FADD-like apoptosis regulator subunit p43;CASP8 and FADD-like apoptosis regulator subunit p12	CFLAR	S(1)LKDPSNNFR	S	193	193	AGTSYRNVLQAAIQKSLKDPSNNFRLHNGRS
P11137	P11137;P11137-3;A0A024R407;A0A024R3Z1;P11137-4;P11137-2;A8K5Y1;A0A024R409;Q59FX9;A0A024R3Y8	Microtubule-associated protein 2;Microtubule-associated protein	MAP2	VDHGAEIITQS(1)PGR	S	1782	1782	HAKARVDHGAEIITQSPGRSSVASPRRLSNV
P63165	P63165;A0A024R3Z2;B8ZZN6;B8ZZJ0;B9A032	Small ubiquitin-related modifier 1	SUMO1	S(1)DQEAKPSTEDLGDK	S	2	2	______________MSDQEAKPSTEDLGDKK
Q7L1Q6	Q7L1Q6;A0A024R3Z6;Q7L1Q6-4;Q7L1Q6-3;Q53FN7;Q7L1Q6-2;C9IZ80;C9JFN4;C9J188;C9JWF5;C9JV57	Basic leucine zipper and W2 domain-containing protein 1	BZW1	QQKPT(0.001)LS(0.999)GQR	S	12	12	____MNNQKQQKPTLSGQRFKTRKRDEKERF
Q13416	Q13416;B4DYU9;A0A024R411	Origin recognition complex subunit 2	ORC2;ORC2L	S(0.178)VS(0.814)FS(0.008)LKNDPEITINVPQSSK	S	122	122	AKLASELAKTPQKSVSFSLKNDPEITINVPQ
Q13416	Q13416;B4DYU9;A0A024R411	Origin recognition complex subunit 2	ORC2;ORC2L	VS(1)PSFSAELK	S	280	280	AKLDQQTLRNLLSKVSPSFSAELKQLNQQYE
O60462-5	O60462-5;A0A024R412;O60462-4	Neuropilin-2	NRP2	KTDHS(1)ITYK	S	874	874	LHYHRFRYAAKKTDHSITYKTSHYTNGAPLA
Q8WV99	Q8WV99;E9PFU9;A0A024R435;A0A087X0D9;B3KQB0	AN1-type zinc finger protein 2B	ZFAND2B	S(0.001)PS(0.998)WT(0.001)APPVIALQNGLSEDEALQR	S	183	183	MPSCTSPSRATTRSPSWTAPPVIALQNGLSE
Q9NP58	Q9NP58;A0A024R436;H7BXK9;Q9NP58-4	ATP-binding cassette sub-family B member 6, mitochondrial	ABCB6	TILKAPGIILLDEAT(0.045)S(0.953)ALDT(0.002)S(0.001)NER	S	755	755	TILKAPGIILLDEATSALDTSNERAIQASLA
Q7Z3C6	Q7Z3C6;B4DYN3;A0A024R438;Q7Z3C6-2;B3KPP7;H7C152;H7C1G6	Autophagy-related protein 9A	ATG9A	DLQGS(1)RHRAEVASALR	S	642	642	GSSCRGPPLPRDLQGSRHRAEVASALRSFSP
Q7Z3C6	Q7Z3C6;B4DYN3;A0A024R438;Q7Z3C6-2;A8K140;H7C152	Autophagy-related protein 9A	ATG9A	HPEPVPEEGS(1)EDELPPQVHKV	S	828	828	GQSASRHPEPVPEEGSEDELPPQVHKV____
Q7Z3C6	Q7Z3C6;B4DYN3;A0A024R438;Q7Z3C6-2;B3KPP7;A8K140;H7C152	Autophagy-related protein 9A	ATG9A	RES(0.995)DES(0.005)GESAPDEGGEGARAPQSIPR	S	735	735	QAQAEPERHVWHRRESDESGESAPDEGGEGA
Q7Z3C6	Q7Z3C6;B4DYN3;A0A024R438;Q7Z3C6-2;B3KPP7;A8K140;H7C152	Autophagy-related protein 9A	ATG9A	S(0.002)AS(0.998)YPCAAPRPGAPETTALHGGFQR	S	761	761	GGEGARAPQSIPRSASYPCAAPRPGAPETTA
Q7Z3C6	Q7Z3C6;B4DYN3;A0A024R438;Q7Z3C6-2;B3KPP7;A8K140;H7C152;H7C1G6	Autophagy-related protein 9A	ATG9A	SFS(1)PLQPGQAPTGR	S	656	656	GSRHRAEVASALRSFSPLQPGQAPTGRAHST
Q8TEB9	Q8TEB9;A0A024R455;Q8TEB9-2	Rhomboid-related protein 4	RHBDD1	QRLHRFDS(1)Q	S	314	314	LSPEEMRRQRLHRFDSQ______________
A0A024R462	A0A024R462;B7ZLE5;Q6MZM7;Q6N084;Q59G22;Q68CX6;B4DU16;B4DTK1;Q6PJE5;B4DN21;B4DTH2;P02751;P02751-3;P02751-17;P02751-14;P02751-8;P02751-7;P02751-15;P02751-5;P02751-9;P02751-10;P02751-6;P02751-13;P02751-11;P02751-12;H0Y7Z1;Q9H382;Q7L553;Q53S27	Fibronectin;Anastellin;Ugl-Y1;Ugl-Y2;Ugl-Y3	FN1;DKFZp686O12165;DKFZp686L11144;DKFZp686O13149	TNTNVNCPIECFMPLDVQADREDS(1)RE	S	2353	2353;2384	IECFMPLDVQADREDSRE_____________
Q9H8Y5	Q9H8Y5;A0A024R464;B8ZZS4	Ankyrin repeat and zinc finger domain-containing protein 1	ANKZF1	LAAQLGAPT(0.215)S(0.785)PIPDS(0.001)AIVNTR	S	675	675	LAAERRLAAQLGAPTSPIPDSAIVNTRRCWS
Q9H8Y5	Q9H8Y5;A0A024R464;C9K022;C9JQZ3	Ankyrin repeat and zinc finger domain-containing protein 1	ANKZF1	TSCSGSGERES(1)PERK	S	56	56	ARAPRTSCSGSGERESPERKLLQGPMDISEK
Q9H8Y5	Q9H8Y5;A0A024R464;B8ZZS4	Ankyrin repeat and zinc finger domain-containing protein 1	ANKZF1	VLSLLSAPLGS(0.997)GGFT(0.003)LLHAAAAAGR	S	533	533	PADPRVLSLLSAPLGSGGFTLLHAAAAAGRG
Q13618	Q13618;Q53S54;A0A024R475;Q13618-2;Q13618-3;B7Z600;A0A087WTG3;H7C399	Cullin-3	CUL3	FLPS(1)PVVIKK	S	737	737	LVAEVTQQLKARFLPSPVVIKKRIEGLIERE
Q8IWB7	Q8IWB7;A0A024R488;Q9H8N9	WD repeat and FYVE domain-containing protein 1	WDFY1	IWDMTPVVGCSLATGFS(1)PH	S	408	408	WDMTPVVGCSLATGFSPH_____________
Q9BV36	Q9BV36;A0A024R492;Q9BV36-4;H7C371	Melanophilin	MLPH	AS(0.015)S(0.983)ES(0.002)QIFELNK	S	337	337	HVMASHHSKRRGRASSESQIFELNKHISAVE
O95573	O95573;B3KN05;B2RBE0;A0A024R497;B3KMA6;Q6PIM8	Long-chain-fatty-acid--CoA ligase 3	ACSL3	IRLS(1)PEPWTPETGLVTDAFK	S	683	683;428	SASLEKFEIPVKIRLSPEPWTPETGLVTDAF
P35568	P35568;A0A024R499	Insulin receptor substrate 1	IRS1	AS(1)PPESDGFSDVRK	S	3	3	_____________MASPPESDGFSDVRKVGY
P35568	P35568;A0A024R499;M1S0W8	Insulin receptor substrate 1	IRS1;IRS-1	ASSDGEGTMSRPASVDGS(0.003)PVS(0.913)PS(0.067)T(0.017)NR	S	348	348	EGTMSRPASVDGSPVSPSTNRTHAHRHRGSA
P35568	P35568;A0A024R499	Insulin receptor substrate 1	IRS1	HS(0.024)S(0.975)ET(0.001)FSSTPSATR	S	1101	1101	KVIRADPQGCRRRHSSETFSSTPSATRVGNT
P35568	P35568;A0A024R499	Insulin receptor substrate 1	IRS1	KGS(0.999)GDY(0.001)MPMSPK	S	629	629	PMSPGVAPVPSGRKGSGDYMPMSPKSVSAPQ
P35568	P35568;A0A024R499	Insulin receptor substrate 1	IRS1	LARPT(0.011)RLS(0.989)LGDPK	S	862	862	TAAQTNSRLARPTRLSLGDPKASTLPRAREQ
P35568	P35568;A0A024R499;M1S0W8	Insulin receptor substrate 1	IRS1;IRS-1	S(1)IPMPASR	S	374	374	HRGSARLHPPLNHSRSIPMPASRCSPSATSP
P35568	P35568;A0A024R499	Insulin receptor substrate 1	IRS1	S(0.006)KS(0.994)QSSSNCSNPISVPLRR	S	270	270	EAMRAMSDEFRPRSKSQSSSNCSNPISVPLR
P35568	P35568;A0A024R499	Insulin receptor substrate 1	IRS1	TESITATSPAS(0.001)MVGGKPGS(0.999)FR	S	323	323	ITATSPASMVGGKPGSFRVRASSDGEGTMSR
P35568	P35568;A0A024R499;M1QS16;M1RSU5	Insulin receptor substrate 1	IRS1;IRS-1	VNLS(1)PNRNQSAK	S	1078	1078	PQGPGGMSAFTRVNLSPNRNQSAKVIRADPQ
P19338	P19338;A0A024R4A0;Q9BQ02;B3KM80;Q6ZS99;H7BY16	Nucleolin	NCL	LELQGPRGS(1)PNAR	S	563	563	IEGRAIRLELQGPRGSPNARSQPSKTLFVKG
P19338	P19338;A0A024R4A0;B3KTP9;Q9BQ02;B3KM80;Q6ZS99;H7BY16	Nucleolin	NCL	GLS(0.996)EDT(0.003)T(0.001)EETLK	S	580	580	NARSQPSKTLFVKGLSEDTTEETLKESFDGS
P19338	P19338;A0A024R4A0;Q9BQ02;C9JYW2;C9JLB1;C9J1H7;C9JWL1	Nucleolin	NCL	VVVS(0.999)PT(0.001)K	S	67	67	KGKKAAATSAKKVVVSPTKKVAVATPAKKAA
P19338	P19338;A0A024R4A0;B3KTP9;Q9BQ02;B3KM80;Q6ZS99;H7BY16	Nucleolin	NCL	QGT(0.004)EIDGRS(0.979)IS(0.012)LY(0.002)Y(0.001)T(0.002)GEK	S	458	458	EKTFEEKQGTEIDGRSISLYYTGEKGQNQDY
P19338	P19338;A0A024R4A0;B3KTP9;Q9BQ02;B3KM80;Q6ZS99;H7BY16	Nucleolin	NCL	SIS(1)LYYTGEK	S	460	460	TFEEKQGTEIDGRSISLYYTGEKGQNQDYRG
P19338	P19338;A0A024R4A0;B3KTP9;Q9BQ02;B3KM80;Q6ZS99;H7BY16	Nucleolin	NCL	TLVLS(0.005)NLS(0.973)YS(0.022)ATEETLQEVFEK	S	494	494	STWSGESKTLVLSNLSYSATEETLQEVFEKA
Q6Y7W6	Q6Y7W6;A0A024R4A5;Q6Y7W6-4;Q6Y7W6-5;I1E4Y6;Q6Y7W6-3;E7ESB6;B4DRT8;C9JHW1;F8WCD5;C9JPV7;C9JXQ0;C9J0V6;C9JHT0;C9JRZ2;B4DLU7;C9JW88	PERQ amino acid-rich with GYF domain-containing protein 2	GIGYF2;TNRC15	ALS(0.996)S(0.004)GGSITSPPLSPALPK	S	19	19	ETQTLNFGPEWLRALSSGGSITSPPLSPALP
Q6Y7W6	Q6Y7W6;A0A024R4A5;Q6Y7W6-4;Q6Y7W6-5;I1E4Y6;Q6Y7W6-3;E7ESB6;B4DRT8;C9JHW1;F8WCD5;C9JPV7;C9JXQ0;C9J0V6;C9JHT0;C9JRZ2;B4DLU7;C9JW88	PERQ amino acid-rich with GYF domain-containing protein 2	GIGYF2;TNRC15	ALS(0.008)S(0.041)GGS(0.936)IT(0.014)S(0.001)PPLSPALPK	S	23	23	LNFGPEWLRALSSGGSITSPPLSPALPKYKL
Q6Y7W6	Q6Y7W6;A0A024R4A5;Q6Y7W6-4;Q6Y7W6-5;I1E4Y6;Q6Y7W6-3;E7ESB6;B4DRT8;C9JHW1;F8WCD5;C9JPV7;C9JXQ0;C9J0V6;C9JHT0;C9JRZ2;B4DLU7;C9JW88	PERQ amino acid-rich with GYF domain-containing protein 2	GIGYF2;TNRC15	ALSSGGSIT(0.003)S(0.997)PPLSPALPK	S	26	26	GPEWLRALSSGGSITSPPLSPALPKYKLADY
Q6Y7W6	Q6Y7W6;A0A024R4A5;Q6Y7W6-4;Q6Y7W6-5;I1E4Y6;Q6Y7W6-3;E7ESB6;B4DRT8;C9JHW1;F8WCD5;C9JPV7;C9JXQ0;C9J0V6;C9JHT0;C9JRZ2;B4DLU7;C9JW88	PERQ amino acid-rich with GYF domain-containing protein 2	GIGYF2;TNRC15	ALS(0.001)S(0.001)GGS(0.019)IT(0.457)S(0.522)PPLS(0.999)PALPK	S	30	30	LRALSSGGSITSPPLSPALPKYKLADYRYGR
Q6Y7W6	Q6Y7W6;A0A024R4A5;Q6Y7W6-4;Q6Y7W6-5;I1E4Y6;Q6Y7W6-3;E7ESB6;B4DRT8;C9JHW1;B4DZM1	PERQ amino acid-rich with GYF domain-containing protein 2	GIGYF2;TNRC15	AALS(0.026)S(0.974)QQQQQLALLLQQFQTLK	S	650	650	QYAQVLAQQQKAALSSQQQQQLALLLQQFQT
Q6Y7W6	Q6Y7W6;A0A024R4A5;Q6Y7W6-4;Q6Y7W6-5;I1E4Y6;Q6Y7W6-3;E7ESB6;B4DRT8;C9JHW1;B4DZM1;C9JH78;C9IYH5	PERQ amino acid-rich with GYF domain-containing protein 2	GIGYF2;TNRC15	HEFIRSES(1)ENWR	S	201	201	GPTSVGRKHEFIRSESENWRIFREEQNGEDE
Q6Y7W6	Q6Y7W6;A0A024R4A5;Q6Y7W6-4;Q6Y7W6-5;I1E4Y6;Q6Y7W6-3;E7ESB6;B4DRT8	PERQ amino acid-rich with GYF domain-containing protein 2	GIGYF2;TNRC15	SQS(1)WEERGDR	S	160	160	GVFGRGGGREMHRSQSWEERGDRRFEKPGRK
Q6Y7W6	Q6Y7W6;A0A024R4A5;Q6Y7W6-4;Q6Y7W6-5;I1E4Y6;Q6Y7W6-3;E7ESB6;B4DRT8;C9JHW1;B4DZM1	PERQ amino acid-rich with GYF domain-containing protein 2	GIGYF2;TNRC15	VPFS(1)PGPAPPPHMGELDQERLTR	S	593	593	QPLGDIMKMWGRVPFSPGPAPPPHMGELDQE
Q6Y7W6	Q6Y7W6;A0A024R4A5;I1E4Y6;Q6Y7W6-3;B4DRT8;B4DZM1;C9JH78;C9IYH5	PERQ amino acid-rich with GYF domain-containing protein 2	GIGYF2;TNRC15	WRPHS(1)PDGPR	S	236	236	RLAGSRRDGERWRPHSPDGPRSAGWREHMER
O00506	O00506;Q96BA2;A0A024R4B2;B4E185;B4DVS7;O00506-3;O00506-2;Q5CZ67;B4DMA5;B3KRS6	Serine/threonine-protein kinase 25	STK25;DKFZp686J1430	GTALHS(0.03)S(0.97)QKPAEPVK	S	342	342	PSPHSKLHKGTALHSSQKPAEPVKRQPRSQC
Q99627	Q99627;E9PGT6;B2R8N1;A0A024R4D1;Q99627-2;H7C3S9	COP9 signalosome complex subunit 8	COPS8	KPVAGALDVS(1)FNK	S	175	175	RMVLPRKPVAGALDVSFNKFIPLSEPAPVPP
Q13148	Q13148;A0A0A0N0L3;A0A024R4E2;A0A087WX29;B4DRW3;Q13148-4	TAR DNA-binding protein 43	TARDBP;TDP43	FGGNPGGFGNQGGFGNS(1)R	S	292	292	GGNPGGFGNQGGFGNSRGGGAGLGNNQGSNM
Q13148	Q13148;A0A0A0N0L3;A0A024R4E2;A0A087WX29;B4DRW3;Q13148-4	TAR DNA-binding protein 43	TARDBP;TDP43	S(1)GRFGGNPGGFGNQGGFGNSR	S	273	273	SNAEPKHNSNRQLERSGRFGGNPGGFGNQGG
Q13303	Q13303;B2R615;A0A024R4E3;Q13303-5;A8K1X9;Q5TG81;Q5TG84;Q5TG78	Voltage-gated potassium channel subunit beta-2	KCNAB2	MYPESTTGS(1)PAR	S	9	9	_______MYPESTTGSPARLSLRQTGSPGMI
Q13303	Q13303;B2R615;A0A024R4E3;Q13303-5;A8K1X9;Q5TG81;Q5TG84;Q5TG78	Voltage-gated potassium channel subunit beta-2	KCNAB2	MYPESTTGSPARLS(1)LR	S	14	14	__MYPESTTGSPARLSLRQTGSPGMIYSTRY
Q13303	Q13303;B2R615;A0A024R4E3;Q13303-5;A8K1X9;Q5TG81;Q5TG84;Q5TG78	Voltage-gated potassium channel subunit beta-2	KCNAB2	QT(0.001)GS(0.999)PGMIYSTR	S	20	20	STTGSPARLSLRQTGSPGMIYSTRYGSPKRQ
Q13303	Q13303;B2R615;A0A024R4E3;Q13303-5;A8K1X9;Q5TG81;Q5TG84;Q5TG78	Voltage-gated potassium channel subunit beta-2	KCNAB2	QTGSPGMIYS(0.887)T(0.112)R	S	26	26	ARLSLRQTGSPGMIYSTRYGSPKRQLQFYRN
Q13303	Q13303;B2R615;A0A024R4E3;Q13303-5;A8K1X9;B0AZM0;Q5TG81;Q13303-2;B2R776;Q6FG44;Q6FG22;Q13303-4;Q13303-3;Q5TG80;Q14722;Q14722-3;B7Z435;C9JQ60;A0A087X1P8;B7Z8E5;C9JBV8;Q14722-2;Q5MJQ3;F8W6W4	Voltage-gated potassium channel subunit beta-2;Voltage-gated potassium channel subunit beta-1	KCNAB2;KCNAB1	S(0.99)S(0.01)LVITTK	S	111	111;97;145	EVILGSIIKKKGWRRSSLVITTKLYWGGKAE;EVVLGNIIKKKGWRRSSLVITTKIFWGGKAE
Q13303	Q13303;B2R615;A0A024R4E3;Q13303-5;A8K1X9;B0AZM0;Q5TG81;Q13303-2;B2R776;Q6FG44;Q6FG22;Q13303-4;Q13303-3;Q5TG80;Q14722;Q14722-3;B7Z435;C9JQ60;A0A087X1P8;B7Z8E5;C9JBV8;Q14722-2;Q5MJQ3;F8W6W4	Voltage-gated potassium channel subunit beta-2;Voltage-gated potassium channel subunit beta-1	KCNAB2;KCNAB1	RS(0.065)S(0.935)LVITTK	S	112	112;98;146	VILGSIIKKKGWRRSSLVITTKLYWGGKAET;VVLGNIIKKKGWRRSSLVITTKIFWGGKAET
A0A024R4E5	A0A024R4E5;Q00341;B2R5V9;Q00341-2;H0Y394;Q6ZS03;Q96CF6;B4DKR8;Q6ZN49;Q2HJC8	Vigilin	HDLBP	DCDPGS(1)PRRCDIIIISGR	S	944	944	DEAGEGREAKDCDPGSPRRCDIIIISGRKEK
A0A024R4E5	A0A024R4E5;Q00341;B2R5V9;Q00341-2;H0Y394;Q6ZS03;Q96CF6;Q6ZN49;H7BZC3;H7C2D1	Vigilin	HDLBP	ILS(1)IQKDLANIAEVEVSIPAK	S	645	645	TGKRANCEAARSRILSIQKDLANIAEVEVSI
A0A024R4E5	A0A024R4E5;Q00341;B2R5V9;Q00341-2;B4DKR8;C9JIZ1;C9J5E5;C9JZI8;C9JHZ8;C9JES8;C9JHS7;C9JT62;C9JK79;C9JBS3;C9JEJ8;A0A0E3D6N3;C9JHN6;C9JQ82;C9JMQ6;C9JHS9;C9J739	Vigilin	HDLBP	SSVAVLT(0.021)QES(0.979)FAEHR	S	11	11	_____MSSVAVLTQESFAEHRSGLVPQQIKV
A0A024R4E5	A0A024R4E5;Q00341;B2R5V9;Q00341-2;C9JIZ1;C9J5E5;C9JZI8;C9JHZ8;C9JES8;C9JHS7;C9JT62;C9JK79;C9JBS3;C9JEJ8;A0A0E3D6N3;C9JHN6;C9JQ82;C9JMQ6	Vigilin	HDLBP	VATLNS(1)EEESDPPTYK	S	31	31	RSGLVPQQIKVATLNSEEESDPPTYKDAFPP
Q9P2R6	Q9P2R6;A0A024R4E9;B1AKN3;Q9P2R6-2;D6RA28	Arginine-glutamic acid dipeptide repeats protein	RERE	EEAS(0.024)S(0.976)PLKSNK	S	642	642	ETVKKSAKKVKEEASSPLKSNKRQREKVASD
Q9P2R6	Q9P2R6;A0A024R4E9;B1AKN3;Q9P2R6-2;D6RA28	Arginine-glutamic acid dipeptide repeats protein	RERE	VAS(1)DTEEADRTSSK	S	656	656	SSPLKSNKRQREKVASDTEEADRTSSKKTKT
Q9P2R6	Q9P2R6;A0A024R4E9;B1AKN3;Q9P2R6-2;D6RA28	Arginine-glutamic acid dipeptide repeats protein	RERE	KQPAS(1)PDGRT(0.615)S(0.385)PINEDIR	S	594	594	GSMSTLRSGRKKQPASPDGRTSPINEDIRSS
Q9P2R6	Q9P2R6;A0A024R4E9;B1AKN3;Q9P2R6-2;D6RA28	Arginine-glutamic acid dipeptide repeats protein	RERE	KQPASPDGRT(0.14)S(0.86)PINEDIR	S	600	600	RSGRKKQPASPDGRTSPINEDIRSSGRNSPS
Q9P2R6	Q9P2R6;A0A024R4E9;B1AKN3;Q9P2R6-2	Arginine-glutamic acid dipeptide repeats protein	RERE	TLSEYARPHVMS(0.987)PT(0.012)NR	S	1266	1266	PALRTLSEYARPHVMSPTNRNHPFYMPLNPT
Q9P2R6	Q9P2R6;A0A024R4E9;B1AKN3;Q9P2R6-2	Arginine-glutamic acid dipeptide repeats protein	RERE	S(0.011)RGS(0.985)MS(0.003)T(0.001)LR	S	580	580	GLSGKHSMRTRRSRGSMSTLRSGRKKQPASP
Q9P2R6	Q9P2R6;A0A024R4E9;B1AKN3;Q9P2R6-2;D6RA28	Arginine-glutamic acid dipeptide repeats protein	RERE	S(0.007)S(0.051)GRNS(0.887)PS(0.055)AASTSSNDSK	S	613	613	RTSPINEDIRSSGRNSPSAASTSSNDSKAET
Q9P2R6	Q9P2R6;A0A024R4E9;B1AKN3;Q9P2R6-2	Arginine-glutamic acid dipeptide repeats protein	RERE	TQEIS(1)RPNS(0.955)PS(0.045)EGEGESSDSR	S	675	675	EADRTSSKKTKTQEISRPNSPSEGEGESSDS
Q9P2R6	Q9P2R6;A0A024R4E9;B1AKN3;Q9P2R6-2	Arginine-glutamic acid dipeptide repeats protein	RERE	T(0.002)QEIS(0.995)RPNS(0.967)PS(0.032)EGEGES(0.001)S(0.001)DS(0.001)R	S	679	679	TSSKKTKTQEISRPNSPSEGEGESSDSRSVN
P06733	P06733;A0A024R4F1;K7EM90	Alpha-enolase;Enolase	ENO1	AAVPS(0.001)GAS(0.932)T(0.067)GIYEALELR	S	40	40	FTSKGLFRAAVPSGASTGIYEALELRDNDKT
P06733	P06733;A0A024R4F1;K7EM90;A4UCS8	Alpha-enolase;Enolase	ENO1	TIAPALVS(1)K	S	79	79;46	KAVEHINKTIAPALVSKKLNVTEQEKIDKLM
P06733	P06733;A0A024R4F1;E2DRY6;A4QMW8;P06733-2	Alpha-enolase;Enolase	ENO1	FT(0.166)AS(0.834)AGIQVVGDDLTVTNPK	S	310	310;217	PFDQDDWGAWQKFTASAGIQVVGDDLTVTNP
P06733	P06733;A0A024R4F1;K7EM90	Alpha-enolase;Enolase	ENO1	GNPTVEVDLFT(0.034)S(0.966)K	S	27	27	FDSRGNPTVEVDLFTSKGLFRAAVPSGASTG
P06733	P06733;A0A024R4F1;E2DRY6;K7EM90;A4UCS8;P06733-2	Alpha-enolase;Enolase	ENO1	HIADLAGNS(1)EVILPVPAFNVINGGSHAGNK	S	141	141;108;48	KGVPLYRHIADLAGNSEVILPVPAFNVINGG
P06733	P06733;A0A024R4F1;E2DRY6;A4QMW8;P06733-2	Alpha-enolase;Enolase	ENO1	IEEELGS(1)KAK	S	419	419;326	LAKYNQLLRIEEELGSKAKFAGRNFRNPLAK
P06733	P06733;A0A024R4F1;E2DRY6;P06733-2	Alpha-enolase;Enolase	ENO1	YIS(1)PDQLADLYK	S	272	272;179	YDLDFKSPDDPSRYISPDQLADLYKSFIKDY
Q8N1G4	Q8N1G4;A0A024R4G1;J3KRP5	Leucine-rich repeat-containing protein 47	LRRC47	KRQS(0.999)VS(0.001)GLHR	S	431	431	LQLEAEEQRKQKKRQSVSGLHRYLHLLDGNE
Q8N1G4	Q8N1G4;A0A024R4G1	Leucine-rich repeat-containing protein 47	LRRC47	YTLENKEEGS(0.011)LS(0.974)DT(0.015)EADAVSGQLPDPTTNPSAGK	S	520	520	EMKKYTLENKEEGSLSDTEADAVSGQLPDPT
Q8N1G4	Q8N1G4;A0A024R4G1	Leucine-rich repeat-containing protein 47	LRRC47	NALGPGLS(1)PELGPLPALR	S	92	92	LHSLVLRRNALGPGLSPELGPLPALRVLDLS
Q8N1G4	Q8N1G4;A0A024R4G1	Leucine-rich repeat-containing protein 47	LRRC47	VLHVS(1)ENPVPLTVR	S	315	315	DVGDAGRLLLRVLHVSENPVPLTVRVSPEVR
O00273	O00273-2;A0A024R4H5;O00273;Q53HN4;K7ERT1	DNA fragmentation factor subunit alpha	DFFA	NY(0.003)S(0.997)REQHGVAASCLEDLR	S	28	28;28	GEIRTLKPCLLRRNYSREQHGVAASCLEDLR
A0A024R4J1	A0A024R4J1		FPR1	ALT(0.004)EDS(0.833)T(0.16)QT(0.002)SDTATNSTLPSAEVALQAK	S	328	328	IHALPASLERALTEDSTQTSDTATNSTLPSA
P40926	P40926;Q75MT9;Q6FHZ0;A0A024R4K3;Q0QF37;P40926-2;G3XAL0;B3KTM1	Malate dehydrogenase, mitochondrial;Malate dehydrogenase	MDH2	AGAGS(0.987)AT(0.013)LSMAYAGAR	S	246	246	QEAGTEVVKAKAGAGSATLSMAYAGARFVFS
P46781	P46781;A0A024R4M0;A5D904	40S ribosomal protein S9	RPS9	LDS(1)QKHIDFSLR	S	153	153	RKQVVNIPSFIVRLDSQKHIDFSLRSPYGGG
P46781	P46781;A0A024R4M0;A5D904	40S ribosomal protein S9	RPS9	QVVNIPS(1)FIVR	S	146	146	RQRHIRVRKQVVNIPSFIVRLDSQKHIDFSL
P0C1Z6	P0C1Z6;G5E9B5;A0A024R4Q5	TCF3 fusion partner	TFPT	LLPYPTLAS(1)PASD	S	249	249	VSRGPDKLLPYPTLASPASD___________
P0C1Z6	P0C1Z6;G5E9B5;A0A024R4Q5	TCF3 fusion partner	TFPT	LLPYPTLASPAS(1)D	S	252	252	GPDKLLPYPTLASPASD______________
P0C1Z6	P0C1Z6;G5E9B5;A0A024R4Q5	TCF3 fusion partner	TFPT	TPAPPEPGS(1)PAPGEGPSGRK	S	180	180	TLSPPRRTPAPPEPGSPAPGEGPSGRKRRRV
P46782	P46782;M0R0F0;A0A024R4Q8;M0R0R2;Q53G25;M0QZN2	40S ribosomal protein S5;40S ribosomal protein S5, N-terminally processed	RPS5	QAVDVS(1)PLRR	S	142	142	RIGRAGTVRRQAVDVSPLRRVNQAIWLLCTG
O75175	O75175;A0A024R4R3;B7Z6J7;O75175-2;Q6ZMJ6;H7C148;H7C3F5;O75175-3	CCR4-NOT transcription complex subunit 3	CNOT3;FLJ00420	STDSEVSQS(1)PAK	S	299	299	DDKKRGRSTDSEVSQSPAKNGSKPVHSNQHP
Q9Y6I3	Q9Y6I3;A0A024R4S1;Q9Y6I3-3;Q9Y6I3-1;B4DU91	Epsin-1	EPN1	GSLAEAVGS(1)PPPAATPTPTPPTRK	S	454	454	FDMSGVRGSLAEAVGSPPPAATPTPTPPTRK
Q9Y6I3	Q9Y6I3;A0A024R4S1;Q9Y6I3-3;Q9Y6I3-1	Epsin-1	EPN1	STS(0.012)S(0.988)LRR	S	5	5	___________MSTSSLRRQMKNIVHNYSEA
Q9Y6I3	Q9Y6I3;A0A024R4S1;Q9Y6I3-3;Q9Y6I3-1;B4DU91	Epsin-1	EPN1	TALPTSGSSAGELELLAGEVPARS(1)PGAFDMSGVR	S	435	435	SAGELELLAGEVPARSPGAFDMSGVRGSLAE
Q9BZL4	Q9BZL4;K7EL81;A0A024R4S2;Q9BZL4-3;Q9BZL4-4;Q9BZL4-5;Q9BZL4-2;B4DLW4;K7ER83	Protein phosphatase 1 regulatory subunit 12C	PPP1R12C	S(0.982)T(0.018)QGVTLTDLKEAEK	S	559	559	SQRKARSRLMRQSRRSTQGVTLTDLKEAEKA
Q9BZL4	Q9BZL4;K7EL81;A0A024R4S2;Q9BZL4-3;Q9BZL4-4;Q9BZL4-5;Q9BZL4-2;B4DLW4	Protein phosphatase 1 regulatory subunit 12C	PPP1R12C	S(0.001)AS(0.985)S(0.014)SWLEGTSTQAK	S	452	452	RTAEGAPGAGLQRSASSSWLEGTSTQAKELR
Q9BZL4	Q9BZL4;K7EL81;A0A024R4S2;Q9BZL4-3;Q9BZL4-4;Q9BZL4-5;Q9BZL4-2;B4DLW4	Protein phosphatase 1 regulatory subunit 12C	PPP1R12C	SAS(0.064)S(0.935)S(0.001)WLEGTSTQAK	S	453	453	TAEGAPGAGLQRSASSSWLEGTSTQAKELRL
[truncated: 19,099 more rows]

## Sheet: Peptide hit
Protein ID(s) (UniProtKB)	Protein Names()	Gene Name(s)	Mean ratio (Lu_AF58786/DMSO; linear)	StDev (Lu_AF58786/DMSO)	q_Value MeanRank Lu_AF58786/DMSO
[truncated: 1 more rows]

[truncated: 2 more sheets: Phospho-petide hits, GO terms]
